# Supplementary material for: Analysis of Porcine Transcriptional Response to Salmonella enterica serovar Choleraesuis suggests novel targets of NFkappaB are activated in the Mesenteric Lymph Node
Source: BMC Genomics. 2008 Sep 23;9:437. doi: 10.1186/1471-2164-9-437 (PMC2570369; doi:10.1186/1471-2164-9-437)
Supplement: Additional file 1 — Transcriptome analysis of porcine MLN during S. Choleraesuis infection. Probesets that showed a present call for all three non-infected animals were added to the probsets which showed a present call for all three replicates in at least one time point during infection. Thus 16, 046 probesets were counted as the transcriptome (detected expression in at least one condition) in porcine mesenteric lymph nodes. [file 1471-2164-9-437-S1.xls]

## Sheet: Sheet1
Wang et al. 2008 BMC Genomics
Supplementary Table1. Probesets which showed a present call for all three non-infected animals,and the probsets which
showed a present call for all three replicates in at least one time point during infection. 16, 046 probesets were counted
as the transcriptome in normal and/or infected porcine mesenteric lymph nodes.
Affymetrix ID	SC_0_19	SC_0_19	SC_0_16 Signal	SC_0_16 Signal	SC_0_22	SC_0_22	SC 8h 4	SC 8h 4	SC 8h 14	SC 8h 14	SC 8h 9	SC 8h 9	SC 24h 10l	SC 24h 10	SC 24h 6	SC 24h 6	SC 24h 13	SC 24h 13	SC_48h-5	SC_48h-5	SC_48h-12	SC_48h-12	SC_48h_8	SC_48h_8	SC7_21d-1	SC_21d_1	SC_21d-2	SC_21d-2	SC_21d-3	SC_21d_3
SscAffx.38.1.S1_at	39.3	P	51.7	A	20.7	A	58.8	A	73.9	A	89.9	A	156.5	P	65.5	P	81.2	P	156.7	P	149.8	P	100.5	A	54.4	A	75.8	A	34	A
Ssc.15601.1.A1_s_at	19.2	A	30.7	A	18.8	A	20	A	7.3	A	42.8	A	629.9	P	78.2	P	110.7	P	2425.2	P	1198.1	P	2663.9	P	42.1	A	63.8	A	42.8	A
Ssc.14343.1.S1_at	24624.9	P	24770.3	P	25403	P	21442.6	P	22365.2	P	22848.5	P	25868.7	P	21423.6	P	23127.3	P	22974.9	P	19589.5	P	24566.3	P	23114.5	P	22556.8	P	20273	P
Ssc.4365.1.A1_at	25133.7	P	23793.6	P	25092.8	P	20232.9	P	22572	P	25536.1	P	23431	P	21003.9	P	22683.4	P	22387.6	P	21613.1	P	20776.5	P	24186.5	P	23240.3	P	21945.6	P
Ssc.12198.1.A1_at	1470.3	P	1843.2	P	1697.9	P	1659.4	P	1820.5	P	1538.9	P	1538.3	P	1652.3	P	1724.5	P	1552.3	P	1380	P	1295.3	P	2197.6	P	2349.5	P	2286.7	P
Ssc.12962.1.A1_a_at	22824	P	23827.7	P	24580.7	P	18776.2	P	20284.1	P	21487.9	P	24913.8	P	20591.6	P	21505.7	P	19535.6	P	19429	P	20417.1	P	21942.7	P	21586.9	P	19321.7	P
Ssc.11330.1.A1_at	21324.5	P	22536.2	P	23739.5	P	18100.5	P	19092.2	P	19107.2	P	21739.9	P	18752.6	P	19416.2	P	19260.9	P	17909.9	P	18885.2	P	20290.4	P	20043.3	P	17415.9	P
Ssc.14392.1.A1_at	493.2	P	505.3	P	562.8	P	519.3	P	611.5	P	481.7	P	448.4	P	412.4	P	438.6	P	288.5	P	290.2	P	334.1	P	635.5	P	821	P	610.8	P
Ssc.11132.1.S1_a_at	38579.1	P	37194.8	P	40137.3	P	30087.7	P	31785.2	P	32197.6	P	34686.9	P	32228.1	P	32276.2	P	34422.9	P	29662	P	33488.1	P	35142.8	P	34135.9	P	29455	P
Ssc.11132.1.S1_at	20427.6	P	20773.1	P	21259.8	P	17437.9	P	20519.7	P	20069.4	P	22572.9	P	19254.1	P	19162.4	P	18066.1	P	17490.7	P	19522.6	P	19771.1	P	19449.9	P	17526.9	P
Ssc.1342.1.S1_at	6568.2	P	7868.4	P	6732.8	P	8695.5	P	7929.6	P	5236.2	P	6093.4	P	6907.4	P	7070.9	P	3828.1	P	3982.2	P	4312.5	P	7551.4	P	5890.6	P	7905.5	P
Ssc.16638.1.S1_at	15019.9	P	17670.3	P	18875.3	P	14987.6	P	17404.2	P	16727.6	P	18248.5	P	14781.8	P	16605.8	P	13836	P	14947.7	P	14335.5	P	15861.4	P	17204.4	P	14155.8	P
Ssc.1241.1.S1_at	16743.6	P	17827.6	P	18063.1	P	14682	P	17124.1	P	17067.3	P	17290	P	13597.6	P	16414.5	P	19950.3	P	17501.5	P	18121.5	P	15775.4	P	14627.9	P	13583.2	P
Ssc.101.1.S1_at	396.8	P	413.9	P	650.2	P	414.3	P	3157.6	P	952.3	P	565.4	P	6994	P	358.1	P	568.9	P	2283.2	P	767.3	P	827.1	P	9897.9	P	1124.9	P
Ssc.12515.1.S1_at	25415	P	25801.9	P	27674.7	P	20530.8	P	21670.3	P	24177.5	P	25772.4	P	22146.1	P	23255.5	P	22907.8	P	21420.7	P	22961.1	P	23518.7	P	23346.5	P	20788.6	P
Ssc.1357.1.S1_at	23511.2	P	24038.9	P	25560.9	P	19223.5	P	19714.6	P	21146.4	P	23961.8	P	20163.7	P	20421.6	P	21664.6	P	19430.8	P	21507.6	P	22278.5	P	21060.4	P	19278	P
Ssc.7158.1.A1_a_at	298.7	P	349.7	P	140.8	P	408.3	P	223.6	P	384.3	P	255.8	P	286.8	P	577.4	P	201	P	139.8	P	393	P	481.1	P	180.4	P	163.3	P
Ssc.308.1.S2_at	7276	P	5747.7	P	7304.3	P	6934.1	P	7826.6	P	8611.9	P	9858.7	P	6290	P	8280.6	P	13191.1	P	13394.4	P	14012	P	7565.8	P	8675	P	6884.6	P
Ssc.308.1.S1_at	1827.1	P	1244.3	P	1462.7	P	2433.8	P	1805.3	P	2076.9	P	2543.1	P	2720.7	P	1831.4	P	3783.4	P	4004.3	P	4369.7	P	1827.3	P	2097.1	P	2439.7	P
Ssc.1013.1.A1_at	3136.6	P	2812.3	P	3882.3	P	3219.6	P	3119.3	P	3185	P	2510.5	P	2713.3	P	2521.2	P	2554.4	P	2464.2	P	2443.2	P	3469.5	P	4081.8	P	3740.6	P
Ssc.17228.1.S1_at	25078.6	P	24789.2	P	26869.1	P	19725.3	P	21621.2	P	22673.2	P	25073.8	P	20553.9	P	21246.3	P	21643.8	P	20276	P	22647.7	P	23193.2	P	21999.3	P	19963.7	P
Ssc.11784.1.S1_at	1261.5	P	872.7	P	1091.1	P	1041.3	P	1085.7	P	1764.9	P	3940	P	2297.9	P	1849.7	P	12185.1	P	8564.4	P	15029.1	P	1212	P	1585.9	P	1448.5	P
Ssc.13774.1.S1_at	22656.2	P	22850.3	P	23492.5	P	17937.4	P	19900.8	P	19442.4	P	23915.1	P	18824	P	18909.2	P	21192.7	P	19199.2	P	20930.4	P	20762.7	P	21146.1	P	18727.1	P
Ssc.11992.1.A1_at	11510	P	12628.3	P	10873.8	P	10845.5	P	11410.6	P	8721.4	P	10407.9	P	11152.4	P	12163.8	P	10512.9	P	9205.6	P	9431.7	P	10900.8	P	11257.6	P	11086.1	P
Ssc.54.1.A1_at	854.1	P	923.7	P	947.1	P	934.8	P	873	P	688.9	P	845.3	P	901.4	P	1035	P	918.6	P	770.2	P	716.7	P	1182.7	P	1308.9	P	1245.1	P
Ssc.11153.1.S1_at	4089.9	P	3592.6	P	3924.1	P	4007.3	P	3791.3	P	4428	P	4243.8	P	3825.7	P	4531.6	P	5967.7	P	5446.2	P	6783.5	P	4113.6	P	4010.1	P	3881.2	P
Ssc.4876.1.A1_at	59.8	A	71.9	M	38.7	A	17.6	A	50.7	A	46.1	A	72.2	P	31.7	A	62.7	P	36.6	P	56.5	P	126.5	P	57.4	A	67.6	P	61	P
Ssc.11087.1.S1_at	23445.5	P	24455.2	P	25183.1	P	20129.5	P	21634.7	P	21206.2	P	23457.9	P	20019	P	20336.1	P	20640	P	19895.1	P	20006.2	P	22341.6	P	21190.2	P	20334.8	P
Ssc.9819.1.S1_at	918	P	1068.2	P	928.6	P	1161.8	P	958.3	P	888.1	P	908.6	P	964.7	P	962.7	P	1207.2	P	891.4	P	1022.3	P	1167.9	P	1171.3	P	1237.4	P
Ssc.638.1.S1_at	15819.1	P	16045.9	P	17169.8	P	12225.8	P	14722.9	P	14623.4	P	16401.7	P	13275.8	P	14773.8	P	14810.6	P	13805.7	P	14500.5	P	15495.5	P	15637.7	P	13807.6	P
Ssc.638.1.A1_at	544.3	P	584.4	P	684.8	P	297.1	P	250.4	P	261	P	228.6	P	211	P	155.2	P	456.3	P	409	P	467.2	P	412	P	520.6	P	505.6	P
Ssc.3284.1.A1_at	24147.3	P	24411.1	P	25646.9	P	19875.9	P	20548.2	P	21723.6	P	24149	P	20012.1	P	21253.5	P	22344.4	P	20510.7	P	22204.3	P	22596.1	P	21801.7	P	20134.4	P
Ssc.3284.1.S1_at	549.2	P	594.9	P	499.8	P	125	P	214.5	P	146.7	P	261.9	P	137.6	P	105.1	P	569.8	P	443.8	P	617.4	P	465.8	P	763.1	P	495.8	P
Ssc.226.1.S1_at	9311.9	P	9804.5	P	10247.3	P	9232.4	P	9047.5	P	8279.3	P	9205.1	P	8573.5	P	8341.5	P	4982.7	P	6899.5	P	5128.5	P	8402.9	P	7612.7	P	8006.5	P
Ssc.14524.1.S1_at	963	P	718.6	P	662.2	P	895.3	P	854.6	P	592.5	P	756.2	P	825.2	P	836.4	P	936.5	P	797.3	P	1195.4	P	1091.7	P	1288.1	P	970.5	P
Ssc.328.1.A1_at	7820.3	P	8826.1	P	8423.6	P	7388	P	7518.2	P	7937.3	P	8753.5	P	7628.6	P	8603.7	P	8792.1	P	9005.9	P	8664.8	P	8385.8	P	8072	P	7757.7	P
Ssc.328.1.S1_at	50.6	A	34.9	A	66.9	P	35.7	A	56.5	P	37.8	A	37.2	A	34.2	A	17.3	A	65.7	P	64.1	P	36.7	P	18.7	A	51.1	A	47.9	M
Ssc.9781.1.S1_at	3291.3	P	2835.3	P	2937.9	P	2376.7	P	2362.6	P	2143.1	P	3541	P	2759.9	P	5227.2	P	6240	P	4508.6	P	7002.9	P	3572.9	P	3776	P	3724.2	P
Ssc.105.1.S1_at	2365.1	P	2776	P	2690.6	P	2967.8	P	2965.3	P	2975.2	P	3613.3	P	2906.9	P	3345.7	P	3845.1	P	3528.9	P	3347.7	P	2445.9	P	3238	P	3057.5	P
Ssc.2979.1.S1_at	2106	P	2144.9	P	1955.5	P	2391.3	P	2384.9	P	2379.1	P	2714.8	P	2417.2	P	2356.3	P	1837.8	P	2258.8	P	2061.2	P	2034.5	P	2182.5	P	1848.1	P
Ssc.6080.1.S1_at	101.3	P	486.6	P	179.9	P	417.9	P	215.7	P	323.9	P	112.9	P	294.5	P	570.2	P	219.7	P	77	P	344	P	147.1	P	393.8	P	489	P
Ssc.1098.1.S1_at	28579.3	P	27420.8	P	28909.8	P	21119	P	24939.8	P	22544	P	25447.7	P	22275.8	P	25953.7	P	23247.8	P	24295	P	23072.7	P	25975.8	P	24584.3	P	23986.5	P
Ssc.11791.1.S1_at	772.6	P	600.3	P	611.6	P	776.1	P	766	P	861.2	P	669	P	698.8	P	1005.4	P	667	P	843.8	P	924.4	P	1016.4	P	782.7	P	807.2	P
Ssc.1018.1.S1_at	3651.4	P	3640	P	3451.5	P	4314.9	P	4944.6	P	4114.3	P	2747.3	P	2501.8	P	4092.3	P	3270.3	P	3435.3	P	3099.4	P	4662.5	P	4051.2	P	5269.9	P
Ssc.14003.1.S1_a_at	4413.8	P	4663.7	P	4090.6	P	4901.5	P	5284.4	P	5039.5	P	5471.1	P	5150.5	P	4776.9	P	4108.7	P	4323.6	P	3889.5	P	5190.8	P	4553.9	P	4869.4	P
Ssc.22086.1.A1_at	451.5	P	445.2	P	557.7	P	391.3	P	434.5	P	361.1	P	315.3	P	336	P	515.7	P	180	P	272	P	304.2	P	479.1	P	579.1	P	568.4	P
Ssc.229.1.S1_at	56	A	79.1	P	121	P	116.1	P	109	P	45.1	P	36.4	P	47.7	P	85.1	P	32.1	A	2.2	A	36.7	M	168.8	P	134.4	P	206.9	P
Ssc.221.1.S1_at	10335.8	P	2477.1	P	2456.4	P	2792.8	P	3436.3	P	6867.1	P	4888.1	P	12575.5	P	5058.5	P	7700.7	P	7005.4	P	6265.7	P	1089.5	P	1770.8	P	4691.7	P
Ssc.224.1.S1_at	2739.7	P	2827	P	2896.4	P	2907.8	P	3043.8	P	2669.7	P	2944	P	2828.2	P	2252.4	P	2168.9	P	2316.1	P	2229.9	P	2751.1	P	2888.2	P	2596.6	P
Ssc.856.1.S1_at	3473.4	P	3250.3	P	3439.9	P	3404.4	P	3580.9	P	3792.4	P	3150.5	P	3588.4	P	3268.3	P	3876.9	P	4222.8	P	4053.4	P	3115.8	P	3100.7	P	3286.5	P
Ssc.14258.1.S1_at	6275.9	P	5301.8	P	5061.1	P	4303.6	P	5896.1	P	4554	P	4782	P	4088.5	P	5650	P	11802.9	P	8936.5	P	11857.6	P	7405.6	P	8962.1	P	7671.3	P
Ssc.5264.1.A1_at	1796.3	P	1971.4	P	1749.3	P	1653.5	P	1532.2	P	1777.9	P	2140.4	P	1772.6	P	1856.1	P	2987.3	P	2889.4	P	2900.3	P	2120.6	P	2492.5	P	2336.1	P
Ssc.14502.1.S1_a_at	3670.1	P	3671.7	P	4344.2	P	3786.3	P	3685.4	P	3940	P	3472.2	P	3800.6	P	3813.8	P	2946.8	P	2982.3	P	3235.1	P	3136.5	P	3466.7	P	3396.3	P
Ssc.1163.1.S1_at	5879.1	P	5448.9	P	6147.7	P	5127.6	P	6037	P	6492.8	P	6284.6	P	6065.3	P	5565.5	P	6967.1	P	6780.2	P	7190.3	P	5257.1	P	5376.6	P	5274.4	P
Ssc.8203.1.S1_at	287.4	P	178.7	P	222.2	P	143.4	P	160.6	P	189.4	P	127.3	P	131.2	M	179.6	P	368.4	P	144.5	P	351.7	P	248	P	223.8	P	256.6	P
Ssc.6117.1.S1_at	3606.7	P	3319.9	P	2987.3	P	4045.9	P	4234.5	P	3222.7	P	3016.2	P	3415.7	P	4207.8	P	4413.5	P	3813.6	P	5003.7	P	5225.2	P	5499.8	P	4838.5	P
Ssc.3196.1.S1_at	1311.1	P	945.8	P	958.5	P	1027.8	P	1068	P	809.7	P	823.9	P	1177.9	P	938.7	P	1941.2	P	1500.2	P	2823.3	P	1350.5	P	1828.3	P	1327.1	P
Ssc.3588.1.S1_at	2921.2	P	3567	P	3827.5	P	3005.2	P	3177.3	P	3596.4	P	3472.4	P	2979.1	P	3312.3	P	3321.2	P	3583.3	P	2917.3	P	3035.4	P	2815.6	P	3107.3	P
Ssc.13766.1.A1_at	5768.7	P	6370.2	P	5195.7	P	6456.6	P	6866.9	P	7055.6	P	8401.3	P	7982.5	P	6604.6	P	8171.3	P	6967.8	P	7297.6	P	5941.4	P	5492	P	6107.1	P
Ssc.5713.1.S1_at	476.4	P	375.4	P	421.9	P	736.2	P	606.2	P	452.9	P	274.9	P	396.4	P	808	P	593.2	P	449.5	P	666.7	P	651.1	P	601.5	P	784.3	P
Ssc.777.1.S1_at	1021.9	P	868.5	P	824.2	P	916.8	P	771.4	P	1181.5	P	905.3	P	946.1	P	724.4	P	1708.9	P	1789.7	P	2107.4	P	665.5	P	1335.3	P	667.9	P
Ssc.16159.1.S1_at	700.8	P	836.9	P	1249.4	P	1259.5	P	1149.1	P	1904.5	P	1152.2	P	1034	P	1301.8	P	473.6	P	621.4	P	483.5	P	1569.7	P	1625.7	P	2983.2	P
Ssc.9970.1.A1_at	758.9	P	534	P	801.3	P	822	P	688.6	P	1237.3	P	864.8	P	1055.2	P	769.7	P	240	P	991.7	P	469.6	P	855.4	P	903.6	P	587.9	P
Ssc.24.1.S1_at	243.7	P	199.8	M	234.8	P	337.1	P	388.4	P	156.6	P	191.5	P	212.3	P	380.9	P	147.2	A	84.7	A	125.2	A	349.1	P	252.2	P	334.2	P
Ssc.11184.1.S1_at	5214.7	P	5082.5	P	5352.6	P	4630.9	P	4844.1	P	5043.7	P	5655.6	P	4450.3	P	4978.6	P	5651.4	P	5897.7	P	6054.5	P	4996.4	P	5829.4	P	4924.1	P
Ssc.373.1.S1_at	13959.6	P	13136	P	13993.1	P	11564.3	P	13160.7	P	10377.8	P	11364.5	P	11337.2	P	15005.5	P	5595.1	P	6770.7	P	4709.2	P	17144.5	P	15001.6	P	16773.6	P
Ssc.16342.1.A1_at	1278.8	P	930.9	P	1186	P	1373.9	P	840	P	1242.8	P	1172	P	1665.4	P	1255.9	P	1691.4	P	1946	P	1306	P	1293.4	P	1032.9	P	1508.7	P
Ssc.4387.1.A1_at	228.3	P	205.6	A	268.9	P	266.4	P	279.9	P	223.2	A	335.7	P	292.3	P	288.9	P	336.7	P	269.5	P	362.4	P	255.7	P	281.4	P	272.1	P
Ssc.5936.1.A1_a_at	1338.9	P	1253.6	P	1235.5	P	974.2	P	1150.7	P	1456.6	P	1540.3	P	1394.1	P	1200	P	2791.1	P	2232.6	P	3662.5	P	1199.7	P	1173.9	P	1398.5	P
Ssc.575.1.S1_at	3355.2	P	3953.8	P	4720.4	P	4365.5	P	5528.1	P	3416.1	P	3523.9	P	3553.2	P	4520.8	P	1990	P	2169.1	P	2153.2	P	3289.5	P	3877.1	P	3681.7	P
Ssc.13983.1.S1_at	4458	P	4594.5	P	4265	P	4513.5	P	4274.8	P	4103.9	P	4857.8	P	4462.9	P	4205.7	P	4310	P	4485.2	P	4266.5	P	4079.6	P	4314.9	P	3885.1	P
Ssc.13983.1.S2_at	215	P	255.7	P	247.6	P	524.8	P	407	P	332.1	P	365.9	P	374.3	P	295.3	P	381.5	P	491	P	328.1	P	229.2	P	424.7	P	354.3	P
Ssc.8440.1.S1_at	5731.4	P	6463.3	P	6515.2	P	6436.4	P	6324.6	P	7147.9	P	6626.5	P	7296.2	P	7152.8	P	5563.2	P	6704.2	P	6444.1	P	6103.9	P	5109.5	P	7149.3	P
Ssc.800.1.S1_at	1168.7	P	1033.2	P	1352.5	P	1643.9	P	1639.7	P	1794.5	P	1575.6	P	1407.9	P	2025.5	P	2683.6	P	2015.7	P	2790.9	P	1485.8	P	1632.4	P	1305.2	P
Ssc.9075.1.A1_at	1457.8	P	1532.7	P	1098.4	P	2165.6	P	2463.3	P	2282.2	P	2184.9	P	2334.2	P	2066.2	P	3171.4	P	2914.4	P	2583.9	P	1465.5	P	1273.9	P	1460.9	P
Ssc.73.1.S1_at	1249.4	P	1400.6	P	1617.4	P	1469.1	P	1085.9	P	1601.9	P	1263.1	P	1799.7	P	1938.3	P	943.5	P	1113.5	P	964.1	P	908.4	P	949.9	P	1380.6	P
Ssc.217.1.S1_at	6935	P	7151.8	P	7484.5	P	7435	P	6744.5	P	6990	P	6577.5	P	5910.5	P	6078.2	P	5679.1	P	6011.2	P	6935.5	P	7676.5	P	6304.9	P	6247.9	P
Ssc.2707.1.S1_at	10922.9	P	11245.2	P	12567.5	P	9583	P	10459.3	P	10322.5	P	10839.5	P	8754.8	P	10088.4	P	9411.6	P	9105.1	P	8100.7	P	10750.4	P	10302.9	P	9564.9	P
Ssc.4217.1.S1_at	63.4	A	52.3	P	63.3	A	49.3	A	61.7	P	61.5	P	89	P	55.9	P	44.4	P	57.5	P	58.2	A	81.6	A	46.8	P	81.1	M	71	P
Ssc.183.1.S1_at	991.3	P	817.8	P	989.4	P	930.5	P	1080.6	P	980.6	P	1046.3	P	858.4	P	883.6	P	1256.5	P	1165	P	1480.6	P	1080.9	P	1374.8	P	1064.5	P
Ssc.4621.1.S1_at	3708.4	P	3864.7	P	3649.2	P	4125.9	P	4136.8	P	3286.4	P	3443.7	P	3866.4	P	3909.6	P	4113.3	P	3718.4	P	3805.2	P	5349.3	P	4539.1	P	4597.3	P
Ssc.14506.1.S1_at	3613.7	P	3490.8	P	4507.1	P	3448.9	P	3310.2	P	3068.8	P	3161.6	P	2598.5	P	3041.1	P	1770.4	P	2451.5	P	1780.8	P	3006.1	P	3235.3	P	3610.9	P
Ssc.657.1.A1_at	3914.8	P	2245	P	1552.4	P	2423.7	P	1939.9	P	2104.9	P	5961.1	P	4843.4	P	3811.7	P	9146.7	P	9031.3	P	10169.3	P	2124.6	P	2979.9	P	2477.9	P
Ssc.5550.1.S1_at	4120.5	P	3561.3	P	4140.2	P	3571.9	P	3911.3	P	3817.3	P	3735.5	P	3641.9	P	3808.5	P	4386.9	P	4592.3	P	5050.9	P	3868.8	P	4133.7	P	4000	P
Ssc.11580.1.S1_at	1412.1	P	1312.1	P	1537.2	P	1490.2	P	1455.1	P	1386.4	P	1289.5	P	1270.6	P	1312.5	P	1334.8	P	1331.1	P	1469.5	P	1349.3	P	1307.1	P	1410.6	P
Ssc.14463.1.S1_at	897.4	P	864.9	P	1397.4	P	1047.5	P	1128.5	P	755.8	P	313.4	P	564.1	P	1085.6	P	443.9	P	436.2	P	414.1	P	1314.5	P	1064.2	P	1415	P
Ssc.5712.1.S1_at	3453.6	P	2769.9	P	3790.6	P	2932.6	P	3850.6	P	4223.5	P	3325.4	P	3192.5	P	2726	P	1870.9	P	2214.3	P	1381.7	P	3291.1	P	2707.5	P	3188.2	P
Ssc.6009.1.S1_a_at	566.9	P	350.4	P	420.9	P	425.5	P	414.8	P	309.7	P	268.5	P	300.9	P	529.6	P	253.4	P	334.7	P	167.6	P	641.3	P	1092.4	P	798.2	P
Ssc.6009.1.S1_at	445.5	P	301.8	P	453	P	412.9	P	309	P	257.1	P	278.5	P	255.4	P	449.4	P	251.1	P	322.6	P	178.8	P	618.4	P	675.7	P	622	P
Ssc.12507.1.S1_at	3087.2	P	2957.2	P	3034.8	P	2747.6	P	3280.1	P	3146.1	P	3336.5	P	3184.3	P	3081.3	P	3647.4	P	3583.5	P	3351.4	P	2779.1	P	3798.8	P	3533.7	P
Ssc.11990.1.S1_at	71.5	P	49.3	P	65.1	P	45.9	P	60.3	P	41.9	P	56.2	P	75.7	P	19.2	M	70.7	P	63.8	P	52.8	A	66.9	P	27.2	A	56	P
Ssc.14521.1.S1_at	2061.3	P	1709.3	P	1891	P	2205.9	P	1971.6	P	1848	P	1774.1	P	2094.9	P	2108.7	P	2041.2	P	2145.8	P	2145.7	P	1779	P	1890.7	P	1988.2	P
Ssc.947.1.S1_at	281.6	P	221.7	P	276.9	P	208.3	P	229.2	P	250.9	A	220.9	M	195.7	A	226.7	A	303.1	P	327.5	P	285.9	P	374.7	P	315.9	P	323.4	P
Ssc.947.1.S1_s_at	21789	P	23065.6	P	23916.1	P	18665.4	P	20658.7	P	20583.1	P	22682.7	P	19675.4	P	21180.1	P	20031.3	P	19020.6	P	21335.2	P	21855.8	P	20111.1	P	18664	P
Ssc.709.1.S1_at	1602.1	P	1231.3	P	1094.5	P	2013.9	P	1975	P	1496.2	P	1978.8	P	1863.3	P	1624.5	P	5097.4	P	4073.1	P	6275.1	P	1106.6	P	3204.4	P	1489.9	P
Ssc.526.1.S1_at	504.3	P	466.1	P	532.2	P	474	P	485.8	P	316	P	230	P	338.6	P	482.4	P	182.9	P	172.1	P	162.7	P	597.3	P	457.2	P	505.3	P
Ssc.64.1.S1_at	813.9	P	1151.2	P	1289.9	P	984.1	P	955.5	P	859.8	P	846.9	P	1198.1	P	1068.3	P	830.1	P	735.3	P	735.4	P	1068.5	P	1130	P	975.6	P
Ssc.14525.1.S1_at	297.7	P	214	P	236.9	P	282.4	P	245.3	P	288.6	P	253.8	P	198.8	P	247.6	P	144.1	P	172.9	P	125	P	166.1	P	137	P	245.2	P
Ssc.12348.1.S1_at	30266.6	P	27350.3	P	28517.2	P	22836.8	P	25012.2	P	26517.4	P	28626.6	P	24217.9	P	25611.3	P	27388.7	P	24348.1	P	28796.1	P	26480.4	P	26304.9	P	23288.8	P
Ssc.14490.1.S1_at	430.6	P	347.2	P	593.2	P	408.2	P	433.4	P	379.3	P	253.4	P	325.6	P	362.4	P	267.2	P	263	P	308.5	P	515.6	P	532.4	P	450	P
Ssc.102.1.S1_at	600.7	P	655.6	P	722.4	P	974.8	P	858	P	1037	P	867.4	P	988.6	P	979	P	792.8	P	773	P	756	P	607	P	717.7	P	599.1	P
Ssc.460.1.S1_at	1038.3	P	1209.9	P	1380	P	1323.9	P	1022.9	P	1229.4	P	1199.4	P	1064.1	P	1116.3	P	1159.8	P	1095.4	P	2036.4	P	1144.9	P	1109.8	P	1186.6	P
Ssc.1199.1.A1_at	1443.3	P	1490.4	P	1563.5	P	1362.5	P	1562.7	P	1338.3	P	1608.4	P	1441.2	P	1504.8	P	1721.3	P	1605.4	P	1342.6	P	1741.2	P	1929.6	P	1639	P
Ssc.61.1.S1_at	6367.3	P	6261.2	P	7546	P	7057.9	P	6304.2	P	4666.6	P	5055.8	P	5881.4	P	7244.7	P	8608.7	P	7179.9	P	9808.3	P	7078	P	4644.1	P	6637.3	P
Ssc.231.1.S1_at	935.7	P	735	P	826.2	P	733.6	P	801.1	P	672.3	P	732	P	723.1	P	752.4	P	885	P	758.4	P	713.7	P	735	P	773.9	P	674.4	P
Ssc.231.1.S2_at	90.2	P	92.2	P	104.8	P	59.5	P	112.2	P	81.4	P	85	P	112.5	P	101.5	P	120.7	P	80.3	P	110.6	P	165.8	P	77.1	P	98.4	P
Ssc.19907.1.S1_at	138.1	P	135.3	P	214.6	P	155.1	P	111.4	P	106	P	92.9	P	100.7	P	279.9	P	224.9	P	236.9	P	273.7	P	252	P	120.2	P	304.1	P
Ssc.14522.1.S1_at	14409.8	P	13975.6	P	12078.4	P	10868.5	P	12198.5	P	10490.8	P	12901.2	P	13281.5	P	12834.4	P	12488.4	P	10101.2	P	9222.1	P	14685.6	P	12943.4	P	11721.6	P
Ssc.830.1.S1_at	5814	P	4347.1	P	4835.7	P	4840.5	P	5094.9	P	6229.4	P	6336.9	P	6082.1	P	4754.9	P	7997.9	P	7381.1	P	8833.4	P	4313.2	P	5178.3	P	4248.7	P
Ssc.15237.1.S1_at	595.1	P	617.9	P	659.2	P	574	P	531.7	P	480	P	565.5	P	451.1	P	532.8	P	741.7	P	788.2	P	817.7	P	580.7	P	643.6	P	613.4	P
Ssc.4871.1.S1_at	64.7	M	67	P	89.1	P	72.8	P	108.6	P	85.8	P	938.9	P	406.1	P	711.1	P	1405.8	P	1190.9	P	1108	P	76.7	P	160.5	P	126.4	P
Ssc.383.1.S1_at	550.1	P	712.6	P	654.5	P	686.4	P	743	P	463.4	P	429.2	P	610.1	P	742.1	P	446.4	P	405.6	P	426.4	P	968.8	P	556.9	P	958.9	P
Ssc.12368.1.S1_at	316.9	P	360.7	P	412.8	P	400.1	P	395.6	P	425.7	P	439.1	P	551.2	P	610.7	P	516.1	P	413.2	P	577.6	P	357.9	P	341.9	P	415	P
Ssc.8330.1.S1_at	429	P	534	P	482	P	424.4	P	374.3	P	276.1	P	241.3	P	265.8	P	356.7	P	168.3	P	166.5	P	64.8	P	881.7	P	597.9	P	766	P
Ssc.14480.1.S1_at	1735.1	P	1761.9	P	1602.5	P	1466.5	P	1553.3	P	1685	P	1468.9	P	1812.1	P	1473.7	P	1445.7	P	1237.8	P	1312.7	P	1514.4	P	1634.9	P	1645.6	P
Ssc.6019.1.S1_at	1162.7	P	1297.2	P	1243.4	P	1136.5	P	1286.9	P	1262.4	P	996.3	P	1345.2	P	952.8	P	1812.3	P	1519.9	P	2346.9	P	1462.5	P	1673.8	P	1763.9	P
Ssc.4263.1.A1_at	1739.3	P	1471.4	P	1943.4	P	1727.3	P	1859.6	P	2084	P	1594.8	P	1731.1	P	1890.6	P	1700.1	P	1608	P	2053.8	P	1593	P	1686.2	P	1872.5	P
Ssc.8552.1.S2_a_at	2932.2	P	2933.3	P	2647.4	P	2892.3	P	2880.1	P	3631.8	P	3628.3	P	3458.1	P	3162.4	P	3880.3	P	3474.9	P	3588.6	P	3100.1	P	3078.7	P	2905.9	P
Ssc.8552.3.S1_a_at	1222.6	P	1230.1	P	866.5	P	1533.9	P	1252.2	P	1495	P	1243.5	P	1182.1	P	954.4	P	1545.1	P	1768	P	1425.3	P	1146.7	P	1236.3	P	1223.8	P
Ssc.9178.1.S1_at	665.1	P	516.2	P	573.5	P	668.5	P	637.1	P	565.4	P	490	P	774	P	599.1	P	545.9	P	457.7	P	460.3	P	471	P	719.4	P	609.1	P
Ssc.3528.1.S1_at	886	P	746.9	P	754.5	P	678.5	P	654.3	P	644.2	P	760	P	765.1	P	752.2	P	789.5	P	724.9	P	782.9	P	745.1	P	779.9	P	713.6	P
Ssc.14543.1.S1_at	1259.1	P	1292.1	P	1628.7	P	1724.6	P	1577.6	P	1564.6	P	1740.8	P	1598.6	P	2020.7	P	1960.5	P	2008.5	P	2384.3	P	1396	P	1679.4	P	1371.8	P
Ssc.11757.1.S1_at	357.1	P	293.3	P	308.8	P	469.8	P	445.5	P	359.1	P	283.8	P	449.3	P	476.5	P	576.3	P	472.8	P	410.5	P	607.2	P	460.5	P	945.5	P
Ssc.757.1.S1_at	755.7	P	714.3	P	616.6	P	583.1	P	767.5	P	653.8	P	569.4	P	566.4	P	700.1	P	631.3	P	626.9	P	568.3	P	909.2	P	1011.9	P	969.2	P
Ssc.18652.1.S1_at	2437.8	P	2819	P	2720.4	P	2473.1	P	2804.2	P	2614.9	P	2787.8	P	2789.3	P	2558.6	P	1969.9	P	2273.9	P	1928.3	P	2188.9	P	2222.6	P	2432.8	P
Ssc.396.1.S1_a_at	8526.5	P	7779.6	P	11079.4	P	7410.8	P	6789.5	P	7122.8	P	7613.4	P	7073.4	P	6845.5	P	5209.5	P	6326.5	P	7804.8	P	8643.3	P	9464	P	7931.7	P
Ssc.5454.1.S1_at	6982.5	P	6401.2	P	7379.8	P	7370.7	P	6716.4	P	7206.7	P	7300.2	P	6417	P	6042.9	P	5533.8	P	5922.2	P	5531.9	P	7178.2	P	6651.9	P	6746.8	P
Ssc.14528.1.S1_at	426.3	P	350.4	P	445.7	P	444.6	P	469.6	P	329.5	P	295.5	P	390	P	435.4	P	339.9	P	304.7	P	326.9	P	543.3	P	573.6	P	453.8	P
Ssc.5062.1.S1_at	2812	P	2414.4	P	2877.9	P	2718.3	P	3011.8	P	3418.9	P	3016.8	P	3246.7	P	3593.3	P	2530.9	P	3842.8	P	2859.6	P	2636.8	P	3255.4	P	3014.1	P
Ssc.11071.1.S1_at	1569.5	P	1343.3	P	1414	P	1501.3	P	1642.3	P	1196.4	P	964.4	P	1346.2	P	1681	P	879.6	P	927.7	P	847.3	P	1812.1	P	1365	P	1554.7	P
Ssc.1031.1.S1_at	51.4	P	107.8	P	93.1	P	64.8	P	162.3	P	170.2	P	447.2	P	992.8	P	145	P	343.1	P	267.5	P	588.6	P	84.7	P	121.9	P	161	P
Ssc.314.1.S1_at	422	P	348.2	P	240.2	P	337.1	P	350.4	P	469.4	P	661.6	P	499.8	P	382.3	P	805.5	P	942.5	P	1094.6	P	283.2	P	516.5	P	383.4	P
Ssc.75.1.S1_at	672.5	P	662.2	P	656.3	P	813.6	P	965.1	P	681.1	P	501.1	P	618.4	P	930.5	P	830.4	P	772.4	P	840.6	P	1043.5	P	829.3	P	1151.3	P
Ssc.5915.1.S1_at	1436.8	P	1057.6	P	1160.3	P	1299.6	P	1219.4	P	1377.6	P	1562.7	P	1472.6	P	1215.2	P	2384.1	P	2060.8	P	2187.2	P	1016.6	P	1506	P	1244	P
Ssc.2375.1.S1_at	3208.9	P	3218.4	P	3456.6	P	3410.6	P	3686.7	P	3735.3	P	2855.4	P	3381.3	P	3912.2	P	3460.4	P	3558.1	P	4646.9	P	3213.3	P	3305.1	P	3230.3	P
Ssc.432.1.S1_at	1590.4	P	1645.9	P	1889.2	P	1694.9	P	1863.2	P	1512	P	1487.9	P	1523.6	P	1566.6	P	774.3	P	1051.8	P	993.4	P	1248.5	P	1369.9	P	1402.8	P
Ssc.22009.1.S1_at	1021.8	P	838.3	P	831.9	P	1029.7	P	949.3	P	894.6	P	975	P	796.7	P	883.4	P	987.7	P	888.7	P	942.7	P	825.9	P	926.3	P	929.9	P
Ssc.142.1.S1_at	3725.6	P	3525.8	P	3781.8	P	4238	P	3983.6	P	3277.5	P	3971.1	P	3585.9	P	3248.3	P	3325.1	P	3531.2	P	3249.5	P	3840	P	4061.9	P	3622.7	P
Ssc.11194.1.S1_at	338.7	P	345.1	P	257.5	P	370.2	P	376.9	P	371.9	P	305.3	P	408.1	P	279.1	P	470.7	P	403.1	P	408.3	P	519	P	415.1	P	552	P
Ssc.55.1.S1_at	475.8	P	573.5	P	540.9	P	494.2	P	411.8	P	285.7	P	208	P	312.9	P	476.2	P	559.7	P	389.1	P	557.7	P	568.5	P	455.7	P	421	P
Ssc.90.1.S1_at	24	A	111.7	P	103.1	P	64.1	P	71	P	98.5	P	211.2	P	117.2	P	197	P	589.4	P	218	P	407	P	143.6	P	296.7	P	128.8	P
Ssc.167.2.S1_a_at	3539.5	P	2915.5	P	2562.6	P	2751.7	P	3656.4	P	2728.8	P	4205.2	P	2726.6	P	3433.3	P	6384.7	P	5996.8	P	6156.7	P	4851.1	P	6784.1	P	4703.2	P
Ssc.11020.1.S1_at	274.4	P	211.5	P	325.2	P	276.3	P	230.2	M	331.2	P	327.8	P	248.2	P	431.8	P	470.9	P	391.9	P	414.7	P	163.5	M	249.4	P	214.2	P
Ssc.14531.1.S1_at	375.5	P	319.3	P	417.4	P	354.9	P	386	P	381.9	P	293.6	P	327.1	P	354.7	P	311.3	P	354.6	P	340.3	P	391.8	P	363.5	P	440.9	P
Ssc.4371.1.S1_at	391.6	A	428.6	P	454.8	P	545.2	P	454.5	P	512.2	P	347.6	M	553	P	510.3	P	401.8	M	451.7	P	464.8	P	569.6	P	608.6	P	543.3	P
Ssc.16296.1.S1_at	3508.8	P	2938.7	P	2827.8	P	3237.3	P	2824.3	P	3551.5	P	3143.8	P	3866.9	P	3728.9	P	4720.8	P	4100.7	P	5309.4	P	3068.6	P	4363.7	P	3599.4	P
Ssc.11136.1.S1_at	203	P	200.3	P	416.5	P	439.6	P	258.9	P	224.5	P	305	P	120	P	188.1	P	34.1	A	111.7	P	81.6	P	181.9	P	185.3	P	291.5	P
Ssc.22641.1.S1_at	1715.9	P	1442.9	P	1409.7	P	1715	P	1911.8	P	1995.8	P	1867	P	1826.3	P	1989	P	2487.3	P	2506.1	P	2295.4	P	1485.5	P	1344.6	P	1305.9	P
Ssc.22641.2.S1_a_at	2136.2	P	2205.9	P	2109.6	P	1883	P	1960.7	P	1878.5	P	2031.1	P	2086.2	P	2147.9	P	2524.6	P	2465.2	P	1939.6	P	1999.9	P	1713.2	P	1912.5	P
Ssc.14530.1.S1_at	635.4	P	711.8	P	715.1	P	687.6	P	717	P	667.5	P	684.5	P	673.7	P	551.6	P	636.7	P	634.1	P	496.2	P	730.1	P	702.9	P	747.1	P
Ssc.21145.1.S1_at	614	P	697.8	P	1001.6	P	936.3	P	906.6	P	771.3	P	856.7	P	863.3	P	689.1	P	3308	P	3979.5	P	2951	P	1088.3	P	1170.9	P	1167.5	P
Ssc.62.2.S1_a_at	125.2	P	67.8	P	66.9	P	111.8	P	60.6	M	150.5	P	616.6	P	136.2	P	179.8	P	1226.3	P	1253.1	P	759.7	P	99.2	P	167.2	P	118.9	P
Ssc.802.1.A1_at	2334.5	P	2572.4	P	2450.4	P	2489.2	P	2383.5	P	2568.9	P	2290.9	P	2411.8	P	2520.9	P	2024.4	P	2039.8	P	2270.1	P	1915.9	P	1971.4	P	1869.5	P
Ssc.1743.1.S1_at	86.6	A	70.3	A	82.6	A	95.1	P	84	A	91.8	P	113.1	P	111	P	120	P	68.8	A	82.1	A	123.7	P	112	P	136.4	A	119.7	P
Ssc.10993.1.S1_a_at	729	P	319.7	P	322.3	P	300.9	P	542.5	P	673.4	P	444.2	P	1540.7	P	481.4	P	744.6	P	769.7	P	662.6	P	284.4	P	153.2	P	365	P
Ssc.3208.1.S1_at	535.5	P	587.6	P	654.9	P	542.4	P	639	P	625.5	P	558.8	P	658.9	P	681.5	P	358.8	P	420.1	P	428.2	P	450.7	P	505.7	P	582.3	P
Ssc.120.1.S1_at	492	P	358.1	P	305.1	P	624.3	P	693.2	P	688.9	P	500.7	P	675.6	P	915.9	P	604.8	P	521.2	P	493.2	P	608.3	P	511.8	P	448.1	P
Ssc.9245.1.S1_at	343.9	P	484.4	P	365.4	P	483.2	P	570.5	P	223.4	P	256.1	P	347.4	P	260.8	P	456.1	P	349.6	P	376.9	P	686.2	P	660.4	P	742.1	P
Ssc.369.1.S1_at	523.1	P	470.9	P	448.8	P	509.5	P	539.7	P	566.5	P	574.9	P	476.3	P	442.9	P	422.1	P	441.5	P	453.6	P	377.9	P	492.4	P	391.6	P
Ssc.746.1.S1_a_at	773.9	P	989.8	P	760.6	P	904	P	770.6	P	788.8	P	705.5	P	1015.9	P	1089.9	P	1263.5	P	1125.2	P	1449.3	P	803.6	P	741.8	P	724.7	P
Ssc.336.1.S1_at	2086.4	P	942	P	855.1	P	1025.8	P	1047	P	1742.8	P	1215.6	P	3482.9	P	1177.9	P	1453.9	P	1274.7	P	1200.9	P	522.1	P	971.4	P	1216.2	P
Ssc.9991.1.S1_at	210	P	88.9	P	178.4	P	202	P	171.7	P	133.6	P	183.8	P	189.4	P	157.7	P	156.3	P	113.2	P	96.8	P	185.8	P	107.6	P	144.8	P
Ssc.137.1.S1_at	316.3	P	588.1	P	158.9	P	570.3	P	1377.9	P	436.9	P	695.9	P	568	P	1044.6	P	571.9	P	1148.5	P	1551.3	P	2441.2	P	5313.8	P	2189.1	P
Ssc.670.1.S1_at	4537.7	P	4747.4	P	4139.4	P	5339.3	P	3579	P	4800.2	P	7924.4	P	4438.3	P	3524.2	P	12976.4	P	12544.9	P	14055.6	P	10854.6	P	11464	P	7678.2	P
Ssc.2262.1.S1_a_at	1652.2	P	1283.7	P	1533.5	P	1591.1	P	1372.1	P	1292.5	P	1597.7	P	1372.5	P	1438.1	P	1662.1	P	1619.6	P	1853.3	P	1372.1	P	1565.2	P	1533.2	P
Ssc.724.1.S1_at	127	P	142.8	P	175.3	P	134.6	P	97.1	A	128.6	A	71.4	A	82.1	A	133.7	M	92.6	M	88.5	A	97	A	107.6	A	68.7	A	105.6	P
Ssc.15155.1.S1_a_at	27946.2	P	28102.3	P	29170.9	P	21924.7	P	23580.7	P	24327.8	P	28089.5	P	23468.7	P	23618.5	P	24196.1	P	21939	P	22662.2	P	25957.9	P	24227.3	P	23329.5	P
Ssc.2258.1.S1_at	277.9	P	341.5	P	249.4	P	289	P	594.8	P	321.9	P	282.3	P	298.2	P	539.6	P	252.2	P	255.8	P	259	P	641.2	P	395.6	P	653.1	P
Ssc.2895.1.S1_at	812.2	P	698.6	P	844.2	P	914.9	P	803.1	P	899.3	P	804.7	P	774.3	P	879.3	P	349.4	P	473.7	P	457.5	P	526.8	P	542.5	P	770.4	P
Ssc.864.1.S1_at	3592.5	P	2834.8	P	2454.2	P	4353.9	P	5404.3	P	2588.7	P	3973.2	P	2422.6	P	4620.4	P	3395.2	P	5126.9	P	4680.9	P	5978.7	P	7128.3	P	5982	P
Ssc.1712.1.S1_at	94.4	P	120.7	P	96.3	P	174.9	P	195.7	P	207.7	P	132	P	189.5	P	227.7	P	79.8	P	87.7	P	65.6	P	107.4	P	85	P	121.9	P
Ssc.17243.1.S1_at	79.2	P	153.1	P	113.7	P	105.6	P	92	P	150	P	352.8	P	190.5	P	118.7	P	549	P	201.8	P	178.3	P	117	P	102	P	71.2	P
Ssc.196.1.S1_at	635.3	P	528.7	P	464.1	P	721.7	P	476.7	P	423.3	P	818.2	P	641.1	P	975	P	665.5	P	663.5	P	600.7	P	846.8	P	477.8	P	623.3	P
Ssc.6289.1.S1_at	570.4	P	567.3	P	543.2	P	510.5	P	561.8	P	400	P	402.3	P	476	P	683.1	P	380.6	P	411	P	465.4	P	731.5	P	798.2	P	694.7	P
Ssc.27593.1.S1_at	122.5	P	130.1	P	149.7	P	137.5	P	155.1	P	150.3	P	159	P	179	P	196.3	P	290.5	P	252.3	P	255.7	P	209.9	P	211.2	P	220.2	P
Ssc.13482.1.S1_at	792.2	P	1034	P	817.7	P	862.4	P	893.3	P	862.4	P	972.7	P	738.7	P	768.3	P	618.4	P	705.7	P	509.4	P	852.6	P	1075.2	P	861.3	P
Ssc.53.1.S1_at	9573.9	P	9152.5	P	9781.1	P	8917.5	P	8946.7	P	10388.7	P	8244.6	P	9141.8	P	9357.1	P	8992.6	P	8391	P	9361.3	P	8760.3	P	8965.4	P	8031.9	P
Ssc.14535.1.S1_at	378.2	P	530.7	P	436.1	P	352.7	P	412	P	432.3	P	575.5	P	349.7	P	383.4	P	479.8	P	495.1	P	456.4	P	396.4	P	515	P	352.2	P
Ssc.15749.1.S1_at	3216.9	P	2472	P	1942.5	P	2954.1	P	2393.3	P	2667.8	P	2451.8	P	2704.3	P	2382	P	2260	P	3421	P	2887.7	P	2749.7	P	1848.9	P	1804.8	P
Ssc.20177.1.S1_at	890.8	P	781.1	P	849.1	P	1510.2	P	1600	P	1556.4	P	1418.1	P	1456	P	1640.8	P	1591.2	P	1281.3	P	1827.8	P	838.7	P	1288.7	P	1057.8	P
Ssc.5227.1.S1_at	152.5	P	163.9	P	184.7	P	229.9	P	259.7	P	100.8	P	44.8	A	92	A	219.9	P	40.6	A	10.2	A	1.6	A	339.1	P	268.9	P	370	P
Ssc.5227.1.S2_at	101.6	P	82	M	93.7	P	140.2	P	138.9	P	62.7	P	12.1	A	58.2	M	95.7	P	46.1	A	25.3	A	2.6	A	141.9	P	105	P	170.3	P
Ssc.6323.1.S1_at	456.4	P	292.6	P	419.8	P	347.6	P	322.8	P	306.4	P	172.7	P	304.4	P	234.9	P	482	P	296.8	P	394	P	366.9	P	405.6	P	425.4	P
Ssc.14520.1.S1_at	1696.1	P	1290.6	P	1001.9	P	1134.1	P	842.8	P	1175.3	P	1679.5	P	2048.4	P	1162.3	P	2156.3	P	1918.3	P	1452.8	P	887.6	P	980.5	P	1234.7	P
Ssc.15800.1.S1_at	331.6	P	378.9	P	421.6	P	554	P	677.7	P	270.6	P	202.4	P	245.7	P	939.1	P	319.4	P	176.9	P	265.9	P	443.5	P	373.9	P	338.5	P
Ssc.11033.1.S1_at	331.3	P	326.8	P	283.7	P	434.6	P	452.7	P	505.9	P	286.8	P	419.8	P	478.5	P	470.2	P	377.3	P	512.3	P	453.8	P	334.3	P	493.7	P
Ssc.242.1.S1_a_at	173	P	156.7	P	133.3	P	230.4	P	170.8	P	149.7	P	103.3	A	229	P	233	P	140.5	P	135.4	P	143.8	P	214.2	P	184.1	P	203.4	P
Ssc.26340.1.S1_at	545.3	P	522.2	P	546.4	P	531.9	P	415.7	P	437.7	P	578.2	P	545.1	P	539.3	P	595.5	P	630.5	P	583	P	461.2	P	444.6	P	391.3	P
Ssc.20006.1.S1_at	880.4	P	755.5	P	867.2	P	633	P	562.5	P	538.2	P	722.3	P	492.4	P	519.5	P	899	P	740.7	P	1128.2	P	663.5	P	702.4	P	666.1	P
Ssc.9013.1.S1_at	409.2	P	302.2	P	470.3	P	650	P	618.2	P	279.6	P	226.4	P	334.9	P	718.3	P	224.5	P	211.8	P	241.1	P	554	P	562.9	P	477.9	P
Ssc.909.1.S1_at	127.3	P	84.7	P	86	P	104.9	P	113.1	P	89.6	P	78.9	P	65	P	103.7	P	77.1	P	89.1	P	69.3	P	171.2	P	110.4	P	137.5	P
Ssc.15730.1.S1_at	1011	P	1031.7	P	902.7	P	1190.4	P	1141.4	P	1007.4	P	859	P	1028	P	1304.5	P	1183.8	P	1194.3	P	1115.6	P	1475.1	P	1414.6	P	1292.8	P
Ssc.749.1.S1_at	77.5	A	73.7	P	89.2	P	103.1	P	75.7	P	110.2	P	76.5	P	95.1	P	64.6	P	65.1	A	82.3	P	51.9	A	55.5	A	71.6	P	98.5	P
Ssc.249.1.S1_at	1227.7	P	1543.5	P	1327.5	P	1497.9	P	1525.8	P	1471.7	P	1806.2	P	1428.4	P	1401.4	P	1572	P	1461	P	1444	P	1511.8	P	1383.7	P	1439.1	P
Ssc.27881.1.S1_at	82.2	P	77.3	P	54.1	P	62.1	P	91.1	P	82.4	P	96.9	P	78.8	P	85.4	P	103.6	P	65.5	P	62.7	P	76.4	P	88.5	P	80.8	P
Ssc.151.1.S1_at	4265.7	P	3662.8	P	5151.1	P	3264.6	P	3472.9	P	4022	P	3060	P	3895.8	P	3338.7	P	8399.9	P	5931.5	P	12420.6	P	3675.3	P	4390.6	P	4484.4	P
Ssc.16186.1.S1_at	4239.4	P	5729.9	P	5555.8	P	4446.6	P	5373.6	P	6483.6	P	6830.7	P	5401.8	P	5324.9	P	4982.3	P	5998.4	P	4440.6	P	4362.8	P	4282.3	P	4086.2	P
Ssc.5127.1.S1_at	361.3	P	249.8	P	338.8	P	279.2	P	311.3	P	291.2	P	471.6	P	418.8	P	399.6	P	1052	P	1310.6	P	1548.8	P	424.6	P	350.5	P	431.8	P
Ssc.6583.1.S1_at	790.9	P	846	P	625	P	682.6	P	1153.6	P	949.9	P	838	P	960	P	831.9	P	2728.5	P	1649.3	P	3331.9	P	1293.1	P	1810.8	P	1402.5	P
Ssc.4743.1.S2_at	208.4	P	156.3	P	197.4	M	224.5	P	298.6	P	232.7	P	160.4	P	168.3	P	325.7	P	193.9	P	173.4	P	185	P	253.3	P	218.1	P	315.8	P
Ssc.7985.1.S1_at	2308.9	P	2398.5	P	2721.3	P	2626.9	P	1779	P	1728.6	P	1681.2	P	1995.9	P	1129.7	P	2594.7	P	2417.6	P	2725.8	P	1857.3	P	1753.1	P	1674.6	P
Ssc.3931.1.S1_at	220.3	P	182.5	P	197.3	P	222.1	P	186.3	P	241.8	P	249.2	P	223.4	P	338.4	P	277.3	P	202.6	P	227.4	P	243.3	P	299.4	P	248.6	P
Ssc.300.1.S1_at	94.2	A	33.6	A	41.2	A	61.5	A	91.2	A	59.2	A	278.1	P	83.4	P	82.8	A	778.1	P	433.9	P	1673.9	P	89.3	A	106.1	P	104.3	P
Ssc.116.1.S1_at	137.3	P	106.5	P	90.8	P	124.4	P	111.1	P	146.9	P	100.1	P	106	P	136.7	P	76.8	P	75	P	65.8	M	114.2	P	74.6	P	131.2	P
Ssc.5438.1.S2_at	4707.5	P	4512.9	P	4587.1	P	3443.3	P	3144.8	P	3010.1	P	2939.4	P	3705.2	P	3425.1	P	5008.7	P	4495.6	P	4023.5	P	4024.4	P	3326.7	P	3229.9	P
Ssc.5438.1.S1_at	2218.5	P	1544.3	P	1675.2	P	1731.9	P	1476	P	1667.3	P	1720	P	1676.1	P	1480.7	P	2660.8	P	2289.6	P	2315.7	P	1706	P	1785.7	P	1579.1	P
Ssc.17337.1.S1_at	1138	P	1369.8	P	680.9	P	652.2	P	868.4	P	661.8	P	1084.3	P	894.5	P	1048.1	P	3438.3	P	2099.9	P	2833.8	P	933.7	P	2038.1	P	1113.6	P
Ssc.13002.1.S1_at	120.3	P	100.6	P	111.5	P	169.9	P	158.5	P	101.9	P	64.5	P	99.9	P	144.7	P	23.2	A	38.4	A	90.7	M	150.6	P	169	P	137.6	P
Ssc.83.1.S1_at	66	P	39.7	P	51.2	P	49.2	P	44.4	P	52	P	44.4	P	45.4	P	36.4	P	58.5	P	40	P	7.1	A	58.6	P	46.1	P	78.3	P
Ssc.16236.1.S1_at	543.3	P	639.7	P	534.6	P	483.8	P	646.5	P	393.5	P	315.2	P	367.5	P	457.4	P	1388.4	P	967.8	P	1989.6	P	937.7	P	542.5	P	906.6	P
Ssc.112.1.S1_at	451.9	P	488	P	420.1	P	480.6	P	385.2	P	449.2	P	437.8	P	462.3	P	425.7	P	565.3	P	457.6	P	530.4	P	442.7	P	439.3	P	505.7	P
Ssc.122.1.S1_at	723.1	P	900.6	P	878.3	P	803.9	P	756.1	P	956	P	746.9	P	903.7	P	938.2	P	546.4	P	773.2	P	626	P	655.3	P	601.3	P	689.6	P
Ssc.16231.1.S1_a_at	115.8	P	69.4	P	105.6	P	95.3	P	102.2	P	79	P	74.7	P	62	P	71.8	P	175.3	P	164.1	P	119	P	128.7	P	168.7	P	129.9	P
Ssc.148.1.S1_at	275.3	P	163.5	P	201.9	P	235	P	263.4	P	291.9	P	275	P	359.5	P	249.8	P	325.7	P	440.6	P	470	P	220.2	P	448.9	P	288.5	P
Ssc.14512.1.S1_at	604.9	P	492.9	P	507.8	P	452.7	P	355.4	P	463.4	P	573.1	P	437.5	P	372.3	P	693.3	P	612.4	P	459.3	P	575	P	562	P	667.4	P
Ssc.22676.1.S1_at	195.7	P	204.1	P	162.8	P	170	P	194.2	P	105.6	P	133.8	P	139.6	P	247.7	P	233.5	P	254.8	P	186.5	P	267.5	P	390	P	361.9	P
Ssc.1183.1.S1_at	42.5	A	39.5	P	28	P	33.2	A	33.4	A	37.8	A	90.1	P	45	P	26.6	A	190	P	115.5	P	239.2	P	52.8	P	37.9	P	53.5	A
Ssc.5614.1.S1_at	132.2	M	190.6	P	158.5	P	183.6	P	199.3	P	254.9	P	182.2	P	229.2	P	423.6	P	88.1	A	100.6	A	65.8	A	274.3	P	207	P	249	P
Ssc.16113.1.S1_at	146.3	P	124.1	P	125.6	P	207	P	170.8	P	130.8	A	24.7	A	174.7	P	78	A	192.9	P	57.2	A	104.6	A	113.9	P	95	A	282	P
Ssc.15274.1.S1_a_at	738.3	P	816.9	P	923.7	P	817.8	P	910.4	P	751.4	P	963.4	P	912.2	P	761.5	P	915	P	1058.4	P	926.7	P	521.1	P	785.2	P	649	P
Ssc.15274.1.S1_at	408.1	P	407.7	P	364.7	P	337	P	435.9	P	393.8	P	531.2	P	350.6	P	465.5	P	490.5	P	404.7	P	429	P	297.9	P	375.2	P	424.2	P
Ssc.658.1.S1_at	64.1	P	91.9	P	17.7	M	110.2	P	80.6	P	125.3	P	223.7	P	104.6	P	136.3	P	1645.6	P	844.9	P	2216.3	P	75.9	P	203.4	P	106.7	P
Ssc.6301.1.S1_at	167.8	P	96.7	P	116.5	P	143.5	P	76.6	P	116.2	P	114.4	P	98.9	P	132.2	P	109.7	P	168.2	P	99.3	P	133.3	P	171.5	P	127.2	P
Ssc.16629.1.S1_at	499.6	P	512.9	P	428.1	P	526	P	547.9	P	782.2	P	737.5	P	665.4	P	661.6	P	670.7	P	632.4	P	565.5	P	326.8	P	609.1	P	281.1	P
Ssc.16240.1.S1_a_at	199.4	P	217.5	P	169.3	P	368.4	P	277.3	P	329.5	P	233.7	P	344.1	P	334.4	P	175.2	P	239.4	P	196.5	P	173	P	266.5	P	225.4	P
Ssc.14475.3.S1_a_at	85.8	P	74.2	P	87.1	P	66.3	P	82.7	M	81.7	P	40.3	A	35.4	A	48.4	P	30.6	A	48.3	A	68.5	A	153.9	P	281.1	P	158.9	P
Ssc.9949.1.S1_at	63.8	P	59.4	P	68.1	P	139	P	82.7	P	88.2	P	82.1	P	117.1	P	43	P	61.2	P	59.9	P	42.8	P	36.9	A	54.3	A	71.5	P
Ssc.23489.1.S1_at	2857.9	P	2880	P	3122.1	P	1892.7	P	3184.7	P	4223.2	P	3921.1	P	2321.9	P	3667	P	2665.7	P	2963.3	P	1487.4	P	2072.3	P	2041.7	P	2207.9	P
Ssc.15933.1.S1_s_at	179.5	P	94.1	P	161.2	P	191.1	P	155	P	188.6	P	186	P	190.1	P	129.6	P	209	P	265.3	P	123.8	P	155.7	P	143.8	P	129.2	P
Ssc.44.1.S1_at	114.8	P	171.8	M	107.2	P	169	P	196.6	P	98.6	P	171.3	P	182.9	P	245	P	237.1	P	249.6	P	328.3	P	279.3	P	233.5	P	294.2	P
Ssc.16055.1.S1_at	158.4	P	143.3	P	104.3	P	102.2	P	159	P	85.9	P	126.1	P	89.4	P	141.8	P	190.7	P	174.7	P	160	P	178.9	P	185.5	P	210.6	P
Ssc.433.1.S1_at	531.2	P	841.1	P	657.8	P	612.1	P	567	P	602.9	P	710.5	P	686.9	P	689.9	P	415.6	P	459.5	P	337	P	648.8	P	542.3	P	581.5	P
Ssc.18551.1.S1_at	163.4	P	115.1	P	126.9	P	116.6	P	122.8	P	102.7	A	102	A	95.8	A	127.7	P	102.4	P	94.7	P	62.2	A	179.1	P	197.1	P	150	A
Ssc.18551.1.S2_at	520.7	P	545.5	P	469.5	P	490.6	P	657.7	P	527.9	P	493	P	697.1	P	648.3	P	436.6	P	392.4	P	487.8	P	662.7	P	647.4	P	569.8	P
Ssc.9637.1.S1_at	1020.6	P	438.6	P	744.8	P	819.2	P	966.3	P	547.1	P	611.3	P	485.3	P	555	P	3588.1	P	2716.6	P	2347.1	P	1486.1	P	1389.6	P	1317.4	P
Ssc.9637.1.S2_at	3722.1	P	3862.8	P	3476.8	P	2713.5	P	3763.1	P	2656.9	P	3155.8	P	3212.1	P	3280.6	P	6623.8	P	6356.2	P	6495.3	P	5563.8	P	5024	P	5671.3	P
Ssc.16732.1.S1_at	874.1	P	689.7	P	687.8	P	740.9	P	900.8	P	812.7	P	1009.4	P	732.6	P	767	P	966.1	P	987.2	P	968.1	P	844.7	P	1044.8	P	909.6	P
Ssc.16732.1.S2_at	2877.3	P	2941.3	P	3039.6	P	3009.4	P	3266.3	P	3251	P	2840	P	3267.2	P	3198.6	P	2697.2	P	3300	P	3605.4	P	3090.8	P	3255.5	P	3039.6	P
Ssc.4097.1.S1_at	208.9	P	183.3	P	200.4	P	221.5	P	210.4	P	179.9	P	150.6	P	194.2	P	275.3	P	291.9	P	245	P	239.4	P	219.1	P	205.1	P	212.9	P
Ssc.16350.1.S1_at	869.1	P	1243.6	P	1116.7	P	1143.7	P	1343.6	P	587.7	P	515.7	P	824.8	P	1837.2	P	294.9	P	496.6	P	677.6	P	684	P	728.6	P	587.8	P
Ssc.11170.1.S1_at	402.8	M	260.4	P	290	P	327.3	P	321.9	P	364.7	P	476.6	P	366.8	P	330.7	P	1459.3	P	992.6	P	2116.4	P	476	P	490.2	P	446.9	P
Ssc.246.1.S1_at	234.5	P	201.7	P	218.3	P	251.9	P	296.2	P	242.5	P	136.1	P	157.9	P	151.1	P	178.8	P	202.8	P	276.2	P	329.6	P	525.5	P	331.6	P
Ssc.11162.1.S1_at	2947.5	P	3006.1	P	1280.9	P	2339.5	P	5675.9	P	3328.4	P	2342.4	P	2048.9	P	3796	P	3292.1	P	3896.9	P	1522.9	P	5528.3	P	9695.7	P	5999.3	P
Ssc.6784.1.S1_at	139.4	P	198.9	P	155.2	P	150.8	P	135.6	A	180.8	P	125.1	P	134.6	P	159.8	P	121.1	P	96.3	A	175.8	P	98.5	P	161.5	P	139.6	A
Ssc.17340.1.S1_at	846.2	P	635.9	P	624.7	P	735.6	P	643.7	P	649.9	P	779.7	P	631.3	P	699.7	P	725.9	P	769.5	P	801.2	P	615.8	P	640.2	P	556.6	P
Ssc.15739.1.S1_at	2104.5	P	2288.5	P	2225.2	P	2822	P	2876.3	P	3431.6	P	2695	P	3349	P	3123.5	P	2719.1	P	2515.5	P	2722.6	P	1824.8	P	2371.5	P	1836.5	P
Ssc.12114.1.S1_a_at	1134.6	P	1310.8	P	1032.4	P	1315.1	P	1485.7	P	1647.9	P	1105.7	P	1438.4	P	1505.2	P	1112.7	P	1047	P	1096.3	P	1028.5	P	1113.2	P	1104.5	P
Ssc.14561.1.S1_at	2578.6	P	2986.5	P	2188.9	P	3533	P	3959.1	P	4319.3	P	3853.6	P	4197.2	P	4397.4	P	3061.8	P	3248.2	P	4631.7	P	2522.5	P	2556	P	2763.1	P
Ssc.16045.1.S1_at	547.8	P	516.4	P	495.8	P	523.8	P	547.9	P	354.7	P	276.3	P	284.6	P	530.1	P	460.3	P	364	P	289.9	P	1037.1	P	649.9	P	1062.9	P
Ssc.16008.1.S1_at	18.2	A	34.3	A	26.3	A	28	A	31	A	51.8	A	609.6	P	124.2	P	102.8	P	1317.8	P	725	P	2338.9	P	4.3	A	191.4	P	67.9	A
Ssc.20.1.S1_at	2921.3	P	2608.9	P	2232.8	P	3044.1	P	3590.6	P	2204.7	P	2598.9	P	2184.7	P	2933.2	P	2423	P	3210.9	P	2475.9	P	3164.4	P	6907.4	P	4034	P
Ssc.3348.1.S1_at	572.3	P	655	P	553.1	P	679	P	612.6	P	672.7	P	753.4	P	743.8	P	682.2	P	1216.5	P	992.1	P	1489.6	P	802	P	726.5	P	713	P
Ssc.27613.1.S1_at	1330	P	1277.1	P	1173.3	P	1265.8	P	1164.6	P	1222	P	1331.9	P	1565.5	P	1092	P	2280.9	P	1560.7	P	2684.4	P	1295.5	P	1328.7	P	1376.1	P
Ssc.14.1.S1_at	563.4	P	500.3	P	479.9	P	440.6	P	522.3	P	539.2	P	476.5	P	431.3	P	508.8	P	522.7	P	476	P	374.9	P	437.2	P	403.6	P	487.4	P
Ssc.11096.1.S1_at	517	P	440.6	P	539.6	P	567.6	P	424	P	345.4	P	436.9	P	269.3	P	487.6	P	521.6	P	456.6	P	582.8	P	766.3	P	525.1	P	585.2	P
Ssc.16363.1.S1_at	237	P	255.2	P	163.5	P	284.5	P	244.6	P	196.8	P	171.6	P	263.9	P	175	P	294.1	P	362.4	P	299.9	P	226.2	P	268.8	P	283.8	P
Ssc.16363.1.S2_at	313.9	P	319.3	P	260.1	P	396.7	P	243.4	P	410.1	P	280.7	P	470.7	P	287.5	P	357.6	P	330.5	P	317	P	294.3	P	305	P	454.6	P
Ssc.5667.1.S1_at	333.9	P	335.7	P	332	P	398.4	P	392.1	P	426.4	P	463.5	P	366.3	P	389.4	P	367.3	P	411.7	P	342.5	P	330.7	P	397.4	P	283.2	P
Ssc.16355.1.S1_s_at	48.1	A	48.4	M	59.9	A	61.8	P	73.2	P	65.5	P	31.3	A	36	A	42.4	P	60.7	P	65.9	P	53.7	A	50.5	P	74.8	A	65.1	P
Ssc.734.1.S1_at	98.7	P	72.6	P	140.7	P	172.3	P	94.9	P	125.6	P	71.2	P	99.5	P	136.6	P	165.5	P	137.4	P	116.8	P	163	P	150.5	P	181.2	P
Ssc.158.1.S1_at	119.2	P	157.7	P	116.6	P	135.3	P	228.9	P	203.8	P	357.5	P	268.7	P	182.4	P	549.2	P	468.9	P	1046.1	P	168.1	P	560.8	P	256.5	P
Ssc.5879.4.S1_a_at	419.3	P	487.2	P	519.1	P	511.7	P	511.9	P	485.8	P	402.9	P	484.1	P	549.6	P	328.2	P	362.4	P	334.2	P	566.4	P	418.1	P	510.1	P
Ssc.16058.1.S1_at	111.4	P	75.3	P	134.5	P	153.8	P	156.3	P	162.8	P	95.8	P	109	P	103.8	P	138.9	P	133.8	P	103	P	147.5	P	140.2	P	107.6	P
Ssc.3517.1.S1_at	196.8	P	381.1	P	380.2	P	687.2	P	852	P	457.4	P	351.7	P	381.3	P	899	P	305.6	P	153.7	P	192.4	P	612.9	P	655.1	P	697.9	P
Ssc.15913.1.S1_at	130.8	P	113.2	M	136.4	P	128	A	119.4	A	140.1	P	135.3	P	100.1	P	171	P	160.1	P	126.5	M	138.5	M	111.7	M	133.7	P	115.4	P
Ssc.9544.1.S1_at	995.6	P	1223.6	P	965.3	P	1078.3	P	1097	P	1232.6	P	1328.6	P	1173.7	P	1514.6	P	1906.5	P	1509.4	P	2418.4	P	1422.7	P	1296.7	P	1204.7	P
Ssc.16110.1.A1_at	6806.4	P	6043.1	P	4959.6	P	6659.3	P	6982.3	P	7780.2	P	10997.3	P	9164.7	P	7311.2	P	10826.5	P	9414.2	P	11298.6	P	6357	P	5234	P	6326.2	P
Ssc.16161.1.S1_at	506.9	P	436.1	P	478.9	P	553.6	P	559.5	P	518	P	488	P	531.6	P	563.2	P	389.4	P	439.7	P	426.6	P	401.2	P	449.3	P	369.4	P
Ssc.16334.1.S1_at	90.1	A	80.7	P	71.8	M	77.4	M	73.9	P	95.5	P	96.3	P	82.9	P	64.4	P	99.4	P	104.6	P	72.8	P	113.2	P	127.7	P	72.7	P
Ssc.16334.1.S2_at	109.1	P	59.1	M	77.5	A	46	P	61	P	92.2	P	58.6	A	55	A	117.9	P	50	A	62.4	A	77.7	A	50.3	A	53	A	37.7	A
Ssc.16253.1.S1_at	244.7	P	297.9	P	231.2	P	367.6	P	312.1	P	286.9	P	257	P	416.6	P	307.2	P	348.6	P	273.7	P	224	P	244.9	P	307.8	P	285.6	P
Ssc.15878.1.S1_at	3002.9	P	2842.1	P	3419.7	P	1218.1	P	1004.1	P	1615.5	P	1199.6	P	1281.8	P	897.2	P	2854.2	P	2617.7	P	2408.1	P	2997.3	P	3165.5	P	2779.1	P
Ssc.15822.1.S1_at	517.2	P	422.8	P	507	P	523.6	P	627.7	P	470.5	P	447.4	P	491.7	P	534.3	P	352.8	P	473.3	P	363.2	P	918	P	524.5	P	1046.5	P
Ssc.7274.1.A1_at	7950.6	P	3351.4	P	3404.7	P	3142.5	P	3238.6	P	5934.3	P	4594.1	P	7065.7	P	4410.5	P	5773.2	P	5478.8	P	6637.3	P	3063.5	P	3193.7	P	3496.7	P
Ssc.17249.1.S1_at	517.1	P	581.9	P	715.1	P	530.9	P	511	P	560.9	P	579.5	P	553	P	549.5	P	538.7	P	565.3	P	583.8	P	618.4	P	684.3	P	626.4	P
Ssc.16257.1.S1_at	47.7	P	85.4	P	52.9	P	47.3	P	45.2	P	28.3	A	13.8	A	43	P	14.5	A	48.4	P	36.6	A	4.5	A	56.5	A	40.8	M	49.6	A
Ssc.1388.1.S1_at	138.1	P	169	P	189.3	P	147.5	P	135.7	P	133.4	P	100.7	P	142.3	P	127.3	P	111.7	P	107.5	P	109.6	P	104.1	P	173.3	P	195.2	P
Ssc.17239.1.S1_at	792.2	P	837.2	P	861.9	P	625.9	P	562	P	595.7	P	711.6	P	728	P	552.2	P	453.4	P	638.5	P	806.9	P	676.5	P	843.3	P	632.1	P
Ssc.19685.1.S1_at	447.9	P	310	P	374.3	P	347.7	P	512.5	P	437.9	P	550.3	P	421.3	P	411.1	P	529.1	P	415.5	P	374.4	P	445.1	P	463.1	P	391.4	P
Ssc.283.1.S1_at	881.1	P	654.6	P	1281.2	P	874.3	P	1412.3	P	827.6	P	1868.9	P	942.3	P	1438.9	P	3684.4	P	2777.3	P	3077.7	P	1110.8	P	1407.6	P	1241.2	P
Ssc.14467.2.S1_a_at	5.7	A	1.3	A	12.7	A	24.3	A	34.7	A	36.2	A	53.9	A	12.5	A	26.7	A	109.3	P	72.2	P	49.2	P	4.1	A	11.8	A	28.7	A
Ssc.87.1.S1_at	69.9	P	41.8	P	56	P	98.3	P	93.2	P	49.9	P	57.4	P	53.7	P	93.6	P	60.7	P	55.4	P	48.1	P	148.6	P	64.5	P	85.6	P
Ssc.13585.1.S3_at	191.7	P	134.9	P	179.6	P	145.3	P	223.9	P	225.2	P	212.9	P	154.2	P	149.7	P	133	P	171.2	P	147.7	P	156.7	P	164.2	P	206.9	P
Ssc.13585.1.S1_s_at	99.9	P	100.5	P	106.6	P	128.1	P	161.6	P	134.2	P	145.3	P	121.3	P	87.9	P	48.3	A	77.1	P	49.1	P	100.3	P	88.4	P	67.8	P
Ssc.23044.1.S1_s_at	196.1	P	139.9	A	163.1	P	62.6	P	164.4	P	158	P	144.9	P	151.8	P	173.7	P	138.9	P	145.7	A	169.6	A	128	P	236	P	167.9	M
Ssc.153.1.S1_at	1213	P	1148.1	P	1041.5	P	1361.5	P	1297.6	P	1156	P	1255.1	P	1211.7	P	1023	P	1309.1	P	1183.3	P	1095.8	P	1421.3	P	1383.9	P	1452	P
Ssc.290.1.S1_at	387.2	P	395	P	451.9	P	657.9	P	505.6	P	503.1	P	1523	P	611.6	P	639.8	P	1450.5	P	1577.6	P	1157.9	P	652.8	P	821.7	P	625.5	P
Ssc.240.1.S1_at	633.5	P	1090.9	P	684.7	P	731	P	652.1	P	935.3	P	956.8	P	734	P	612.7	P	935.3	P	759.2	P	705.7	P	761.2	P	663.3	P	698	P
Ssc.324.1.S1_a_at	1375.6	P	1194.5	P	1243.9	P	1034.3	P	1068.7	P	1156.7	P	1824.8	P	1241	P	1042.9	P	2978.5	P	2078.5	P	2587.7	P	1307.4	P	1349.5	P	1052.9	P
Ssc.23793.1.S1_at	3403	P	3392.6	P	3227.7	P	2971.6	P	2953.7	P	3246.9	P	3945.4	P	3209.6	P	2825.6	P	3214.6	P	3692.3	P	2255.8	P	2755.2	P	3696.8	P	2667.2	P
Ssc.86.1.S1_at	198.9	P	237.9	P	183	P	254.2	P	265.5	P	276	P	245.5	P	255.6	P	284.2	P	235.7	P	182.6	P	303.3	P	203.6	P	292.7	P	219.8	P
Ssc.11073.1.S1_at	5071.4	P	4376.8	P	4810.8	P	5096.7	P	5429.5	P	6034.7	P	6471.2	P	5910.3	P	6118.1	P	6345.4	P	6668.6	P	5637.7	P	4451.4	P	5044.6	P	4871.7	P
Ssc.23043.1.S1_at	2170.5	P	1925.6	P	2041.4	P	2294.3	P	2047.9	P	2058.7	P	2250.4	P	1613.5	P	1867.8	P	2290	P	2264.1	P	1977.9	P	2193.7	P	2797.6	P	2568.7	P
Ssc.13765.1.A1_at	25.3	A	26.6	A	61.1	P	11.3	A	34.8	P	24.4	A	24.2	P	28.8	M	35.2	P	40.1	P	34.6	P	50.6	P	50.4	M	54.8	P	68.3	P
Ssc.17333.1.S1_at	17.6	A	34.2	A	36.5	P	33.3	P	42.5	P	34.3	P	50.5	P	58	P	42.1	P	21.3	A	47.2	P	30	A	7.6	A	24.1	A	13.8	A
Ssc.3835.1.S1_at	242.1	P	252.9	P	227.3	P	216	P	203.4	P	216.8	P	196.5	P	155.2	P	269.5	P	93.3	A	87.1	P	72.3	A	220.2	P	170.9	P	217.2	P
Ssc.14485.1.S1_at	80.3	A	83.7	A	98.3	A	151.9	P	73.9	A	77.6	P	52.1	A	101.5	P	97.9	P	4.9	A	18.3	A	17.1	A	108.7	P	70.3	P	103.5	P
Ssc.14518.1.S1_at	263.9	P	205.7	P	340.2	P	218.6	P	230.2	P	308.1	P	308.2	P	217.4	P	293.4	P	312.1	P	309.4	P	325.9	P	283.5	P	240.4	P	255	P
Ssc.16364.1.S1_at	185.7	P	159.9	P	133.4	P	158.6	P	198.4	P	126.2	P	148.3	P	134.4	P	214	P	155.3	P	185.6	P	147.5	P	187.9	P	120.9	P	196.5	P
Ssc.204.1.S1_at	110.5	P	60.1	A	32.9	A	771.2	P	45.1	A	68.6	A	78.9	A	92.8	P	31.8	A	153.5	P	110.8	P	2837.8	P	842.4	P	883.9	P	157.4	P
Ssc.26337.1.S1_at	886.7	P	505.8	P	498.9	P	390.5	P	421.5	P	488.6	P	570.4	P	731.7	P	586.1	P	768.4	P	804.1	P	1157.8	P	356.9	P	926.5	P	445.7	P
Ssc.15484.1.S1_at	214.4	P	180.2	P	131	P	245.1	P	230.7	P	221.7	P	202	P	304.9	P	250	P	669.2	P	460.4	P	867.8	P	254.8	P	257.5	P	241.6	P
Ssc.16630.1.S1_at	144.2	P	110.6	P	137	P	159.1	P	164.4	P	135.1	P	107.8	P	154.1	P	108.1	P	130	P	91.6	P	97.1	P	161	P	168.6	P	146.5	P
Ssc.16160.1.S1_at	1236.2	P	904.9	P	1234.6	P	628.6	P	698.4	P	894.8	P	811.9	P	961.3	P	546.1	P	1424.8	P	1452.2	P	1318.4	P	577.2	P	982.9	P	897.6	P
Ssc.26118.1.S1_at	221	P	227.4	P	262.1	P	279.6	P	237.8	P	184.6	P	200.8	P	235.9	P	286	P	115.6	A	148.4	P	90	P	287	P	168.2	P	273.4	P
Ssc.27728.1.S1_at	634.9	P	509.5	P	466.3	P	481.5	P	460.8	P	603.4	P	653.2	P	422.2	P	526.2	P	948.2	P	714.2	P	703.7	P	618.7	P	739	P	734.1	P
Ssc.79.1.S1_at	101	P	183.7	P	140.7	P	118.8	P	230.6	P	162.9	P	127.4	P	146.9	P	104.5	P	294.2	P	162.3	P	264.3	P	238.8	P	219.3	P	278.1	P
Ssc.286.1.S1_s_at	6414.7	P	1310.6	P	1056	P	1135.3	P	730.2	P	1498.9	P	1536.9	P	8910.8	P	979.8	P	3711.9	P	2799.3	P	2152.5	P	391.7	P	618.2	P	2380.9	P
Ssc.6485.2.S1_a_at	62.6	A	68.8	P	64.7	A	57.5	P	94.1	A	92.3	A	50.4	P	58.9	A	59	A	68.4	P	55.6	P	112.5	P	35.9	M	68.9	A	90.2	A
Ssc.23660.1.S1_at	141.4	P	156	P	144.6	P	218.2	P	147.5	P	169.1	P	203.2	P	293.1	P	137.7	P	225	P	264.1	P	314.5	P	157.4	P	140.1	P	184.4	P
Ssc.26338.1.S1_at	529.6	P	571.4	P	508.9	P	533.2	P	492.6	P	490	P	545.1	P	450.3	P	558.3	P	526.5	P	567	P	545.8	P	588.6	P	620.7	P	570.8	P
Ssc.15904.1.S1_at	168.1	P	153.5	P	162.3	P	233.4	P	192	P	135.6	P	174.3	P	110.8	P	175.8	P	120	P	188.4	P	130.4	P	289.8	P	286.2	P	324.6	P
Ssc.16324.1.S1_at	248.3	P	201.3	P	246.2	P	323.4	P	283.7	P	278.5	P	195.3	P	210.1	P	258.1	P	402.3	P	308	P	372.9	P	262.2	P	296.3	P	234	P
Ssc.676.1.S1_at	52.8	A	60.4	M	114.5	P	48.9	P	33.4	A	37.1	P	94.9	P	51.7	P	115.6	P	51.2	P	45.1	P	69	P	42.6	P	41.3	A	42.4	A
Ssc.18359.1.S1_at	270.7	P	150.9	P	277.4	P	111	P	187.1	P	105.1	P	654	P	153.7	P	215.9	P	1179.7	P	1385.6	P	1313.1	P	350.2	P	596.8	P	274.6	P
Ssc.15919.1.A1_at	279.7	P	216	A	224	M	380.4	P	316.6	P	409.2	P	452.3	P	439.8	P	382.3	P	587.1	P	421.5	P	313.5	P	335.7	P	360	P	314.5	P
Ssc.15885.1.S1_at	1234.1	P	331	P	307.4	P	322.1	P	548.1	P	726.7	P	949.8	P	2017.1	P	557	P	1697.8	P	1014.5	P	931.6	P	208.8	P	590.8	P	893	P
Ssc.8833.1.S1_at	385.9	P	225.8	P	250.7	P	291	P	265.6	P	271	P	489.9	P	359.8	P	283.5	P	989.7	P	688.6	P	773.8	P	336.2	P	327.8	P	356.8	P
Ssc.4253.1.S1_at	141.2	P	131.1	P	104.2	P	82.5	P	124.6	P	100.1	P	45.9	A	55.3	P	140.2	P	142.1	P	143.8	P	125.8	P	183.2	P	206.5	P	200.5	P
Ssc.15871.1.S1_a_at	201.2	P	209.8	P	194.5	P	496	P	260.3	P	272.4	P	179.9	P	205.4	P	358.7	P	153.9	P	168.8	P	129.7	P	433.1	P	747.4	P	486.7	P
Ssc.26331.1.S1_at	1570.6	P	1463.8	P	1930.8	P	1218.9	P	1963.9	P	2098.6	P	1272.6	P	1088.2	P	2186.8	P	2001.3	P	1638.1	P	1337.8	P	1565.7	P	1233	P	1392.3	P
Ssc.23495.1.S2_at	717	P	1081	P	810.2	P	511	P	890.8	P	1147.2	P	1171.8	P	779.6	P	988.3	P	675.2	P	751.3	P	488.2	P	634.2	P	607.6	P	444.2	P
Ssc.113.1.S2_at	86.3	M	20.7	A	26	A	52.1	P	79.5	A	73.7	A	184.4	P	118.7	P	79.7	P	365.2	P	174.7	P	485	P	52.1	A	25.6	A	83.9	P
Ssc.113.1.S1_at	66.9	A	41.1	A	66.9	A	74.7	P	57.7	A	94	P	181	P	117.5	P	99.8	P	457.1	P	212.5	P	438	P	78.8	A	71.8	A	80.9	P
Ssc.16297.1.S2_at	111.7	P	28.7	A	58.1	P	285.5	P	27.1	A	54.1	A	214	P	49	P	170.3	P	380.2	P	408	P	116.1	P	201.2	P	37.8	P	38.4	P
Ssc.16634.1.S1_at	255.3	P	212.1	P	222.7	P	246.2	P	265.5	P	313	P	215.7	P	310.9	P	323.9	P	188	P	235.8	P	175.5	P	165.2	P	226	P	183	P
Ssc.761.1.S1_at	258	P	171	P	155.7	P	281.8	P	165.8	P	416.4	P	281.6	P	340.5	P	303.7	P	656	P	460.3	P	552.2	P	102.5	P	176	P	151.5	P
Ssc.17224.1.S1_at	37.4	A	48.1	A	42.8	A	35.5	A	53.7	A	77.4	A	89.3	P	94	M	58.9	P	111.5	P	117.4	P	56.6	A	86.7	P	219.8	P	83.9	P
Ssc.16730.1.S1_at	64.5	P	60.1	P	6.7	A	47.6	P	66.5	P	46.2	P	3.8	A	46.7	A	63	P	27.7	A	3.7	A	25	A	76.4	P	105	P	92.6	P
Ssc.717.1.S1_at	165.7	P	211.3	P	126.3	P	112.9	P	160.6	P	128.7	P	201.7	P	119.5	P	128.1	P	192.2	P	276.1	P	75.6	A	297.5	P	153.6	P	186.3	P
Ssc.26328.1.S1_at	444.2	P	388.9	P	182	P	478.8	P	425.5	P	394.8	P	504.4	P	572.2	P	566.8	P	929.2	P	865.5	P	1382.4	P	960.7	P	678	P	822.5	P
Ssc.15791.1.S1_at	78.3	P	43.3	P	61.3	A	81.5	P	75.9	P	74.2	P	66	P	89.5	P	48.9	P	78.1	P	97.2	P	43.6	P	99.4	P	80.3	P	87.1	P
Ssc.16011.1.S1_at	107.4	A	86.1	P	138	P	97.4	P	77.3	A	126.6	M	91.1	P	84.3	P	77.5	P	83.9	A	108.4	A	89.9	A	132.4	P	106.8	P	96.3	P
Ssc.235.1.S1_a_at	350.7	P	342.1	P	471.5	P	378.7	P	332.7	P	458.2	P	391.3	P	444.8	P	298.4	P	501	P	404.7	P	438.2	P	503.5	P	486.2	P	448.4	P
Ssc.15888.1.S1_at	36.4	P	37.6	A	62.7	P	32.3	A	23.5	P	30.6	A	55	P	37.6	P	51.4	P	161.9	P	75.5	P	155.4	P	65	P	55.6	P	40.6	P
Ssc.27201.1.S1_a_at	238.1	P	182	P	163.6	P	223.5	P	200	P	238.3	P	420.6	P	358.6	P	154.5	P	1455.3	P	713.5	P	1780.4	P	274.1	P	301.8	P	373.5	P
Ssc.16107.1.S1_at	43.1	P	57.4	P	69.6	P	56.5	P	57.9	P	46.7	P	43.8	P	43.7	P	56.2	P	88.5	P	74	P	67.1	P	64.9	P	77	P	96.6	P
Ssc.19699.2.S1_a_at	24.7	A	16	A	4.6	A	20.6	A	25.3	A	14.4	A	114.7	P	22.5	A	5.5	A	257	P	195.2	P	498.7	P	7.6	A	137.7	P	27.3	A
Ssc.15879.1.S1_at	179	P	111.7	P	148.7	P	117.6	P	86.7	P	106.8	P	77.8	P	81.5	P	95.2	P	39.9	A	96.9	P	59.2	P	148.3	P	110.9	P	192.2	P
Ssc.15768.1.S1_at	159.1	P	105.2	P	144.1	P	77.5	P	112.5	P	24	A	128.9	P	50.6	P	152.1	P	75	P	114.4	P	42.6	A	227	P	214.9	P	228.6	P
Ssc.16120.1.S1_at	129.5	P	137.2	P	124	P	196.5	P	198.2	P	127.4	P	187.1	P	99.7	P	146.7	P	174.9	P	192.8	P	100.4	P	182.5	P	204.2	P	196.8	P
Ssc.15861.1.S1_at	239.9	P	292	P	170.4	P	283.7	P	235.6	P	281.2	P	208.6	P	222.8	P	203.5	P	171.5	P	208.2	P	99.2	P	248.5	P	250	P	319.1	P
Ssc.16114.1.S1_at	292	P	266.1	P	182.6	P	274.3	P	175.1	P	178.2	P	155.4	P	157.1	P	160.7	P	115.8	P	116.1	P	106.8	P	395.8	P	251.3	P	141.5	P
Ssc.26330.1.S1_a_at	431	P	253	P	220	P	282.9	P	336	P	428.7	P	293.5	P	298.7	P	451.3	P	351	P	383.6	P	343.8	P	447.4	P	408	P	427.1	P
Ssc.195.1.S1_at	147.3	P	42.5	P	57.2	P	77	P	51.3	P	50	P	64.1	P	96.6	P	55.4	P	81.3	P	56.9	P	62.9	P	98.8	P	74.5	P	47.2	M
Ssc.17774.1.S1_at	226.8	P	325.6	P	288.8	P	251.4	P	234.4	P	319	P	500.6	P	328.6	P	284.6	P	623.2	P	557.8	P	446.8	P	226.5	P	261.1	P	337.2	P
Ssc.14497.1.S1_at	89.2	P	49.8	P	54.6	A	74.7	A	47.3	A	90.4	A	62.1	A	47.2	P	95.5	P	56.2	P	58.2	P	81.5	P	53	A	35.1	A	31.7	A
Ssc.77.1.S1_at	25.8	A	18.4	A	26.8	P	14.2	A	44.2	A	29.7	P	27.5	P	15.8	A	12.4	A	19.4	A	35.2	M	3.4	A	40.3	P	19	P	26.5	P
Ssc.26329.1.S1_at	106.5	P	74.5	P	45.9	P	95.2	P	96.6	P	96	P	182.7	P	109.2	P	128.7	P	156.7	P	184	P	204.3	P	150.3	P	205.4	P	197.8	P
Ssc.16170.1.S1_at	42.1	A	29.6	A	64.9	P	42.3	P	64	P	61.3	P	48.2	P	41.1	A	55.4	P	76.2	P	91.4	P	60	P	88.6	P	89.5	A	74.9	P
Ssc.15915.1.S1_at	332.4	P	362.5	P	293.7	P	310.1	P	259.5	P	237.7	P	286.3	P	317.6	P	276.8	P	379	P	348.5	P	326.4	P	333.3	P	238.9	P	258.1	P
Ssc.272.1.S1_a_at	1674.6	P	1443.6	P	2061	P	1547.6	P	1493.1	P	1460.7	P	1277.6	P	1612	P	1282.2	P	1020.8	P	1399.4	P	1002.6	P	1153.9	P	1294.6	P	1156.5	P
Ssc.14471.1.S1_at	695.2	P	734.3	P	869	P	930.4	P	623.9	P	773.6	P	718.6	P	748	P	710.5	P	496.3	P	548.6	P	384.5	P	575.1	P	613.1	P	792	P
Ssc.140.1.S1_at	606.1	P	609.7	P	565	P	617.7	P	777.6	P	611.6	P	616.5	P	758	P	506.3	P	2235.9	P	1563.4	P	2040.7	P	754.9	P	1368.2	P	891.7	P
Ssc.19686.1.S1_at	714.5	P	769.6	P	821.4	P	690.1	P	577.6	P	522.9	P	392.7	P	573.7	P	489.2	P	360.5	P	381.2	P	296.7	P	600.4	P	654.5	P	507.6	P
Ssc.15792.1.S1_at	53.1	P	41.2	M	45.2	A	36.8	P	4.5	A	65	P	97.9	P	47.8	P	32	P	55	P	38.5	P	96.3	P	78.7	P	69.7	M	70.3	P
Ssc.8562.2.S1_a_at	259.7	P	330.9	P	140.9	P	453.2	P	398.7	P	300	P	288.9	P	326.4	P	362.1	P	143.6	P	220.7	P	172.4	P	515.2	P	289.9	P	273.6	P
Ssc.719.1.S1_a_at	1.1	A	39.5	A	6.7	A	22.4	A	22.9	A	20.8	P	93.3	P	13.6	A	60.9	P	822.1	P	468	P	832.6	P	21.5	P	32.1	P	50.8	P
Ssc.719.1.S1_at	42.8	P	84	P	22.8	A	72.4	P	69.1	P	65.7	P	514.2	P	58	P	131	P	4195.7	P	1954	P	3553.1	P	46.8	P	116.3	P	74.7	P
Ssc.14476.1.S1_at	174	P	103.1	P	116.9	P	175.1	P	165.4	P	139.2	P	80.3	P	96.3	P	135.6	P	100.4	P	143	P	89.8	P	145.2	P	151.5	P	109.8	P
Ssc.15836.1.S1_at	105	P	66.8	P	37.3	A	71.6	P	72	P	94.1	M	91	A	77.4	P	101.6	P	97.7	P	66.7	P	62.1	A	77	P	122.4	P	95.7	P
Ssc.202.1.S1_at	69.8	P	85.4	P	92.3	P	94.4	P	103.9	P	80.7	P	108.8	P	107.7	P	138.1	P	153.6	P	106.9	P	237.9	P	70.5	P	138.6	P	81.2	P
Ssc.15880.1.S1_at	260.5	P	296.2	P	224.6	P	238	P	272	P	210.6	P	151.5	P	168.3	P	290.9	P	272.7	P	283.2	P	309	P	566.4	P	343.9	P	512.1	P
Ssc.16301.1.S1_at	81.6	P	77.8	P	39.5	A	60.6	P	62.9	A	94.7	P	58.7	M	61.5	P	59	P	42.1	A	55.1	P	46.1	A	95.5	P	58.8	P	88	P
Ssc.15833.1.S1_at	153.1	P	144.6	P	112.6	P	132.6	P	126.9	P	62.6	P	62.2	P	69.8	P	133.5	P	75.7	P	83.1	P	34.1	P	229.5	P	247.1	P	218.8	P
Ssc.12288.1.A1_a_at	18305.9	P	17581.2	P	17939.1	P	17317	P	19160	P	18762.1	P	18424.6	P	18737.6	P	18761.4	P	25590.3	P	21654.4	P	26868.4	P	19579.6	P	24912.2	P	18417.7	P
Ssc.15765.2.S1_a_at	398.6	P	374	P	353.4	P	325.9	P	319	P	446.3	P	641.6	P	450.6	P	361.1	P	560.8	P	456.2	P	283.5	P	325.6	P	495.9	P	338.8	P
SscAffx.1.1.S1_at	1047.6	P	258.8	P	410	P	411.1	P	379.2	P	787.9	P	1074.2	P	1346.4	P	602.6	P	2742.7	P	2092.3	P	2469.2	P	311	P	361.9	P	464.4	P
Ssc.23801.1.S1_at	118	P	106.6	A	133.6	P	209	P	103.9	A	54.7	A	146.3	P	45.1	A	172.5	P	1304.8	P	354.3	P	2009	P	213.1	M	771.5	P	112.7	P
Ssc.26323.1.S1_at	87.7	P	71.7	P	75.3	P	85.4	P	69.3	P	56.3	P	75.1	P	53.1	P	56.8	P	44.2	P	76.9	P	32.1	P	51.3	P	78.5	P	82.2	P
Ssc.15773.1.S1_at	4.2	A	36.4	P	11.6	A	22.5	P	52	P	30.2	P	27.5	M	22.8	P	26.9	P	12.9	A	47.2	P	28.6	A	31.9	P	29.3	P	28.7	P
Ssc.16315.1.S1_at	4832.6	P	5152.8	P	5345.8	P	4812.5	P	6035.9	P	5580	P	5216.3	P	4713.3	P	5890.1	P	4695.9	P	4952.3	P	5221.3	P	4597.6	P	4624.4	P	4219.8	P
Ssc.16315.1.S2_at	1889.2	P	2177.3	P	2178.3	P	1926.1	P	2052.7	P	2166.9	P	1808.8	P	1803.4	P	2107.4	P	1929.8	P	2012.5	P	2072.9	P	1837.7	P	2134.3	P	1929	P
Ssc.16083.1.S1_at	437	P	378.1	P	429.1	P	408.1	P	342.9	P	335.2	P	347.6	P	328.6	P	288.9	P	308.8	P	317.2	P	316.1	P	395.4	P	502.6	P	341.3	P
Ssc.16083.1.S2_at	497.3	P	479.4	P	561.7	P	473.1	P	441.1	P	424.2	P	412.3	P	405.3	P	394.8	P	429.4	P	452.9	P	478	P	444.3	P	563.4	P	399.2	P
Ssc.16187.1.S1_at	270.2	P	311.5	P	269.6	P	294.8	P	305.1	P	244.4	P	222.6	P	278.1	P	381.8	P	120.4	P	125.4	P	170.5	P	232.8	P	226.8	P	279.6	P
Ssc.23781.1.S1_at	743.1	P	663.9	P	1040.7	P	1234.4	P	1081.8	P	1497.5	P	998.3	P	1082.8	P	1093.2	P	740.6	P	1143.4	P	1063.4	P	839.7	P	772.2	P	667.4	P
Ssc.15973.1.S1_at	185.7	P	131.5	P	104.2	P	202.9	P	152.7	P	159.1	P	228.6	P	190.8	P	181.6	P	315	P	314.8	P	533.3	P	299.5	P	338.2	P	267.5	P
Ssc.3706.1.S1_at	419.5	P	389.7	P	367.8	P	424.7	P	359.8	P	515.4	P	1500.5	P	423.1	P	548.5	P	6754.3	P	3774.3	P	5977.9	P	305.6	P	759.4	P	470.8	P
Ssc.3706.1.S2_at	944	P	901.8	P	849	P	863.6	P	963.2	P	1270.9	P	3649.2	P	1342.7	P	1262	P	10772.5	P	6465.8	P	11018.9	P	928.5	P	1508.9	P	1012.8	P
Ssc.16210.1.S1_at	1542.3	P	1324.9	P	1265	P	1527.3	P	1324.2	P	1225.2	P	1487	P	1312.6	P	1248.4	P	1495.2	P	1530.1	P	1124.5	P	1255.2	P	1238.9	P	1281.3	P
Ssc.16210.1.S2_at	2086.9	P	1645.8	P	2109.2	P	2046	P	2308.2	P	2227.7	P	2131.8	P	2143.4	P	2291.7	P	1911.8	P	2310	P	1678.2	P	1711.7	P	1692.8	P	1925.6	P
Ssc.6966.2.S1_a_at	135.1	P	143.2	P	106.7	P	172.8	P	159.4	P	130.1	P	156.9	P	102.2	P	139.7	P	98.7	P	117.4	P	94.2	P	101.6	P	128.5	P	133.9	P
Ssc.46.1.S1_at	206.7	P	219.3	P	245.4	P	212.6	P	243.4	P	186.5	P	236.8	P	242.1	P	281.9	P	200.7	P	188.9	P	228.1	P	195.3	P	235.6	P	230	P
Ssc.5053.1.S1_at	710.6	P	531.4	P	379.4	P	707.4	P	1657.6	P	1080	P	1326.6	P	585.3	P	948.3	P	8501.7	P	5379.7	P	11743	P	1645.7	P	5626.2	P	1986.4	P
Ssc.14532.1.S1_at	360.9	P	340.7	P	318.2	P	346.1	P	253.6	P	235.3	P	297.9	P	278.5	P	249.6	P	333.4	P	288.4	P	213.2	P	362.4	P	416.1	P	413.7	P
Ssc.14532.1.S2_at	2308.2	P	2045.5	P	2158.4	P	1877.3	P	1692.6	P	1613	P	1569	P	1600.1	P	1614	P	1560.2	P	1539.2	P	1430.8	P	2068.8	P	1840.8	P	1692.5	P
Ssc.16209.1.S1_at	555.3	P	491.9	P	350	P	377.6	P	502.7	P	583.8	P	428.2	P	394.1	P	646.8	P	1453.9	P	1593.8	P	1300.9	P	742.5	P	790.3	P	771.5	P
Ssc.16357.1.S1_at	331.1	P	206.8	P	269.8	P	277.1	P	289.9	P	238.1	P	192.7	P	175.7	P	225.6	P	302.9	P	249.4	P	277.4	P	283.7	P	261.4	P	257.7	P
Ssc.14558.1.S1_at	1084.7	P	1110.3	P	949	P	862.4	P	1014.8	P	782.2	P	636.4	P	778.9	P	1138.8	P	1044.7	P	1074.9	P	1311.8	P	1740.6	P	1301	P	1381.8	P
Ssc.21256.1.S2_at	78.4	P	40.1	P	15.6	A	69.9	P	61.7	P	73.4	P	53.1	P	112.1	P	84.2	P	43.2	P	62.9	P	64	P	58.4	P	60.9	P	39.3	P
Ssc.7286.1.S1_at	998.5	P	734.6	P	1324.4	P	910.4	P	802.3	P	773.8	P	705.3	P	707.3	P	568.6	P	427.6	P	542.4	P	432.2	P	762.6	P	863.8	P	839.4	P
Ssc.15513.1.S1_at	303.6	P	258.6	P	276.7	P	263.6	P	224.3	P	172.3	P	274.2	P	291.6	P	517.9	P	211.5	P	172.7	P	461.1	P	448.8	P	426.4	P	518.9	P
Ssc.11909.1.S1_at	221.9	P	450.5	P	250.8	P	363.5	P	332.9	P	334.1	P	292	P	316.5	P	313.9	P	343.6	P	314.7	P	305.8	P	320.5	P	257.9	P	255.3	P
Ssc.16151.1.S1_at	7.6	A	43	A	32.8	A	37.1	A	21.1	A	26.9	A	115.7	P	41.9	A	44.5	A	310	P	244.1	P	289.6	P	30.8	A	40.2	P	7	A
Ssc.13769.1.S1_at	8.8	A	17.7	A	3.2	A	12.4	A	31	A	24.5	A	64.3	P	25.8	A	12.3	A	207.9	P	80.4	P	510.8	P	15.6	A	19.4	A	14.1	A
Ssc.11109.1.S1_at	2606.6	P	2214.6	P	2840.3	P	1800.5	P	2222.7	P	1971	P	1984.1	P	1948.4	P	2219.2	P	1962.7	P	2463.4	P	2182.5	P	2698	P	2206.3	P	2012.4	P
Ssc.16189.1.S1_at	152.3	P	61.6	P	108.2	P	135.3	P	140.3	P	116	P	105.6	P	95.4	P	112.8	P	167.6	P	80.3	A	91.6	M	195.9	P	110.8	P	190.7	P
Ssc.100.1.S1_at	140.8	P	196.2	P	194.7	P	144.8	P	267.2	P	199.7	P	261.8	P	263.9	P	214.1	P	441.5	P	345	P	786.7	P	203.3	P	255.8	P	219.9	P
Ssc.18549.1.S1_at	261.6	P	143.2	P	169.4	P	198.5	P	102.4	P	108.3	P	49.1	P	85.8	P	57.3	P	69.9	P	48.2	P	39.5	P	105.6	P	472	P	99	P
Ssc.16241.1.S1_at	113.6	P	88.5	P	99.5	P	147.5	P	123.6	P	112.9	P	123.5	P	135.1	P	119.4	P	145.4	P	133.4	P	116.4	P	114.3	P	132.6	P	124.3	P
Ssc.16224.1.S1_at	67.8	P	75.7	P	73.3	P	43.7	P	80.7	P	73.1	P	38.2	P	65.5	P	54.2	P	29.7	A	55.7	P	29.2	A	102.3	P	115.8	P	69.5	P
Ssc.14537.1.S1_at	133.2	P	119.8	P	98.7	P	94.6	P	26.3	A	24.2	A	34	P	43.4	P	110.2	P	33.3	A	43.4	A	32.1	A	172.3	P	37.8	P	101.1	P
Ssc.9364.1.S1_at	55.7	P	66.6	P	66	P	105.4	P	110.4	P	69.6	P	194.9	P	120.3	P	161	P	206.4	P	132.1	P	218	P	99.4	P	110.4	P	115.4	P
Ssc.16022.1.S1_at	43.7	P	24.3	M	43.1	P	26.8	P	29.3	P	26.1	P	25.4	P	20.7	P	31.8	P	24.8	P	35.2	P	47	P	70.2	P	26.6	P	50.5	P
Ssc.6675.1.S1_a_at	9279.7	P	10220.2	P	9795.5	P	8951.2	P	7566.6	P	7994.7	P	6963.3	P	7928.7	P	8765.9	P	7588.8	P	8368.2	P	7509.5	P	10078.9	P	8261.3	P	8413.1	P
Ssc.27595.1.S1_at	91	P	79.1	P	88.3	P	99.1	P	73.2	P	70	P	50	P	116.2	P	56.3	P	46	P	90.1	P	71.1	P	89.5	P	86.4	P	80.6	P
Ssc.17775.1.S1_a_at	43.9	P	90.6	P	46.6	M	29.3	P	53.9	P	37.8	P	26.2	P	42.2	P	36.6	P	53.9	A	44	P	30.2	M	39.2	A	65.1	P	14.7	A
SscAffx.8.1.S1_s_at	2631.3	P	2900.6	P	2397.5	P	2172.8	P	2469.1	P	3046.6	P	3185.5	P	2862.6	P	2926.8	P	2646.7	P	2975.6	P	1992.8	P	1991.2	P	2375.6	P	1763.4	P
Ssc.115.1.S1_s_at	490.4	P	424	P	505.7	P	469.1	P	640.3	P	557	P	540.9	P	685.4	P	869.4	P	1352.3	P	824.1	P	1117.2	P	466.8	P	1309.8	P	732	P
SscAffx.9.1.S1_at	1154.8	P	934.8	P	818.9	P	927.2	P	1109.6	P	838.9	P	1032.9	P	920.6	P	1015.8	P	2029.4	P	1960.6	P	1942	P	1639.9	P	2079.7	P	1930.6	P
SscAffx.22.1.S1_s_at	8689.7	P	7557.5	P	8979.3	P	10371.9	P	9802.2	P	11075.7	P	11124.2	P	11186.4	P	11444.5	P	8517.6	P	8780.9	P	9142.5	P	8655.8	P	7596.5	P	6711.5	P
Ssc.4093.1.A1_at	235.4	P	118.9	P	168	P	130.1	P	152.2	P	126.5	P	593.3	P	123	P	122.6	P	6161.4	P	3994.3	P	4172.7	P	155.6	P	131.9	M	168.3	P
Ssc.21074.1.A1_at	13396.2	P	13074.4	P	14539.5	P	12838.4	P	14152.8	P	13260.5	P	15656.2	P	14846.6	P	14934.7	P	13911.8	P	12386.8	P	13452.6	P	14354.6	P	14259.5	P	14973.7	P
Ssc.12191.1.A2_at	15173.7	P	14883.8	P	15645.7	P	13747.6	P	14885	P	15878.2	P	21104.3	P	15322.1	P	15139.6	P	21649.8	P	18048.4	P	20882.8	P	13501.5	P	14161.1	P	12869.5	P
Ssc.12191.1.A1_at	3611.4	P	3870.1	P	2880.9	P	3785.1	P	3949.7	P	4202.6	P	7557.4	P	4379.8	P	3545.6	P	12422.4	P	9534.8	P	7866.5	P	3686.8	P	4826.7	P	3706.5	P
Ssc.807.1.S1_at	1358.9	P	968.3	P	1363.5	P	1104.1	P	1852.3	P	646.3	P	603.2	P	1036.4	P	2313.7	P	445.4	P	571.5	P	547.2	P	2977.2	P	2018.5	P	3903.8	P
Ssc.8046.1.A1_at	18251.8	P	17911.5	P	18863.5	P	14227.7	P	14922.7	P	17572.6	P	18162.3	P	16248.2	P	16944.4	P	16676.8	P	16698	P	18001.4	P	16712	P	16886.6	P	15352.2	P
Ssc.784.1.S1_at	26322.9	P	26075.1	P	27379.5	P	21214.6	P	23292.1	P	24630.6	P	26860.4	P	22226.8	P	23140	P	24312.3	P	21487.9	P	24633.2	P	24516.3	P	24503.4	P	21860.5	P
Ssc.11103.1.S1_at	4421.6	P	3921	P	4550.1	P	4309.6	P	4396.5	P	3929.5	P	4458.9	P	3778.8	P	3898.8	P	3407.4	P	3630.9	P	3843.2	P	3724.5	P	4510.7	P	3926.6	P
Ssc.1829.1.S1_at	10644.4	P	9568.5	P	10046.9	P	9629.8	P	9641	P	10264	P	10477.6	P	9451.3	P	10689.3	P	10943.4	P	11533	P	12315	P	9699.3	P	10477.2	P	9290.7	P
Ssc.1829.1.S2_at	12338.7	P	12663.7	P	13889.3	P	11315.3	P	10976.6	P	11576.8	P	11919.5	P	12261.2	P	12224.6	P	12261.1	P	11937.4	P	13444.2	P	11724.7	P	11533.5	P	10786.6	P
Ssc.6352.1.S1_at	11641.6	P	7383.1	P	10700.5	P	6611.8	P	8001.4	P	11061.6	P	6826.5	P	7777.5	P	12818.3	P	12555.3	P	8589.3	P	11043.6	P	7843.4	P	15473.2	P	11234.9	P
Ssc.6696.1.A1_at	10664.5	P	8759.7	P	9817.4	P	9607.8	P	9453	P	11502.9	P	8918.4	P	8943.9	P	9160.6	P	7961.2	P	8383.7	P	10221.6	P	8366	P	9185	P	7782.8	P
Ssc.6696.1.S1_at	421.8	P	410.1	P	500	P	402.2	P	424.5	P	466.1	P	537.3	P	354	P	257.1	P	536.1	P	399.7	P	432.6	P	421.8	P	641.8	P	429.3	P
Ssc.11079.1.A1_at	2535.7	P	2329	P	1989.8	P	2320.2	P	2124.3	P	1465.1	P	1474.3	P	1759.8	P	2420.9	P	1880.8	P	1682.8	P	1826.1	P	3155.9	P	2755.6	P	3261.2	P
Ssc.26318.1.S1_at	5601.4	P	5819.4	P	5363.8	P	5069.1	P	5377.3	P	6233.5	P	7105.2	P	5677.6	P	6107.6	P	6960.5	P	6987.2	P	7253	P	5306.4	P	5803	P	5369.8	P
Ssc.7314.1.A1_at	96.3	P	56.7	P	84.6	P	134.5	P	66.7	P	164.6	P	330.9	P	202.7	P	143	P	860.5	P	733	P	872.2	P	73.3	P	148.9	P	108.5	P
Ssc.5451.1.S1_at	2254.6	P	2338.5	P	2509.5	P	1981.8	P	2390.6	P	2246.2	P	2140.9	P	2085.3	P	2272.1	P	2572.9	P	2577.8	P	2959.5	P	2096.6	P	2367.8	P	2194.7	P
Ssc.18531.1.S1_at	3476.7	P	3253.4	P	3443.2	P	3271.5	P	3649.7	P	3679	P	3440.9	P	3040.4	P	3515.6	P	3214.8	P	3461.4	P	3662.3	P	2925	P	3348.1	P	2903.4	P
Ssc.12963.1.S1_at	7008.2	P	7375.2	P	7801.2	P	6674.3	P	8447	P	7769.5	P	7518.1	P	7113.1	P	8274.9	P	7188.9	P	7617.9	P	9039.9	P	7954.9	P	7985.1	P	6349.4	P
Ssc.12963.1.S2_at	3747.1	P	3694.7	P	3730.7	P	3127.4	P	3860.6	P	3984.9	P	3243.8	P	3325.1	P	4011	P	4065.4	P	4219.1	P	4206.1	P	4285.4	P	4766	P	3780	P
Ssc.8774.1.S1_at	1924	P	1548.5	P	1566.5	P	2836.7	P	3534.5	P	2196	P	2194.9	P	1863	P	3059.4	P	1060.2	P	1386.8	P	703.6	P	2377.8	P	2268.3	P	1686.4	P
Ssc.12528.1.S1_at	5177.1	P	3552.8	P	4009.2	P	4902.5	P	4850	P	4963.1	P	4978.6	P	4971.9	P	5334.2	P	5675.8	P	6069.5	P	6860.4	P	4709.4	P	4722.5	P	4869.6	P
Ssc.1020.1.S1_at	1811.8	P	1570.8	P	1563.5	P	1845.2	P	1824.4	P	1544.7	P	1375.7	P	1712.9	P	1836.6	P	1245.4	P	1306.6	P	1094.4	P	2788.2	P	2432.8	P	2798.2	P
Ssc.10499.1.S1_at	34.3	P	22.3	A	56.4	P	51.1	P	31.2	A	50.2	P	28.2	P	31.8	P	39.6	A	92.8	P	108.3	P	108.7	P	18.8	A	33.2	P	30.1	P
Ssc.3593.1.S1_at	5022.7	P	4952	P	6017.5	P	5165.9	P	5317.6	P	4711.2	P	4275.6	P	4969.1	P	5263.6	P	7104.8	P	6578.7	P	9474.3	P	5600.2	P	7602.2	P	5396.6	P
Ssc.3059.1.S1_at	828.8	P	951.4	P	875.3	P	872.3	P	1072.2	P	870.8	P	852.1	P	739.3	P	1217.4	P	685.2	P	814	P	981.3	P	869.9	P	1341.1	P	1221.7	P
Ssc.16041.1.S1_at	225.4	P	229.5	P	278.3	P	220.7	P	244.4	P	228.1	P	176.8	P	189.1	P	284.1	P	172.9	P	171.5	P	174.3	P	349.5	P	331.8	P	274.6	P
Ssc.5551.1.S1_at	1166.8	P	1048.9	P	1282.8	P	1117.6	P	1102.9	P	944.4	P	982.4	P	1173	P	1089.4	P	1081.3	P	1119.1	P	1262.6	P	1095.9	P	1242.6	P	1188.1	P
Ssc.13817.1.A1_at	2441.2	P	2303.4	P	2709.5	P	2324.3	P	2425.2	P	2311.7	P	2375.7	P	2334.5	P	2454.5	P	1977.7	P	2070	P	2072.1	P	2254.5	P	2469.2	P	2494.5	P
Ssc.13778.1.S1_at	14779.6	P	6677.2	P	14706.5	P	9455.2	P	10232.8	P	8905.1	P	7495.3	P	5998.5	P	13189.1	P	5024.7	P	5765.3	P	7057.6	P	11806	P	10070.7	P	17650.5	P
Ssc.5145.1.S1_a_at	565.9	P	1212.9	P	483.6	P	1579.7	P	1707.9	P	2067.1	P	6568.4	P	3561.8	P	2077	P	16159.7	P	5969.5	P	6509.3	P	1229.3	P	760.4	P	2748.7	P
Ssc.5145.1.S1_at	1134.2	P	2101.3	P	1082.1	P	3259.8	P	3322.1	P	3655.8	P	8209.9	P	4835.1	P	2981.9	P	13654	P	6921.9	P	7284.1	P	2089.1	P	1446.1	P	3572.1	P
Ssc.8640.1.S1_at	1529	P	1188.4	P	1456.1	P	1287.2	P	1137.5	P	1195.6	P	1289.6	P	1086.8	P	1244	P	1510.4	P	1364.2	P	1419.2	P	1213	P	1457.2	P	1157.1	P
Ssc.11064.1.S1_at	2210.9	P	2658.7	P	2153.8	P	2632.1	P	2712.1	P	2546.9	P	3235.5	P	2482	P	2276.4	P	3312.8	P	3258.6	P	2410.8	P	2454.5	P	2312.6	P	2533.8	P
Ssc.2730.1.S1_at	1181.2	P	1073.9	P	1095	P	1270.8	P	1491.3	P	1311.8	P	1267.2	P	1250	P	1259.1	P	1143.8	P	1507.1	P	1373.9	P	1063.5	P	1307.1	P	1323.3	P
Ssc.7176.1.A1_at	4968.1	P	7993.9	P	5325.4	P	5100.6	P	5381.1	P	5888.1	P	9253.8	P	7318.9	P	5694.7	P	11465.6	P	10552	P	8004.3	P	3834.2	P	4851.9	P	4342.8	P
Ssc.248.1.S1_at	903.9	P	642.7	P	917.4	P	787	P	605.2	P	720.1	P	881.9	P	834.9	P	812.2	P	816.4	P	888.2	P	705.3	P	950.5	P	1734	P	1283.3	P
Ssc.6149.1.S1_at	370	P	466.5	P	361.3	P	384.7	P	574.1	P	468.9	P	535.5	P	491	P	723.8	P	636.9	P	575.4	P	517.1	P	530.4	P	560.4	P	502.9	P
Ssc.94.1.A1_at	257.1	P	247.2	P	273.2	P	268.1	P	275.4	P	236.1	P	205.8	P	215.3	P	255.4	P	161.4	P	143.6	P	196.5	P	275.5	P	203.9	P	289.4	P
Ssc.10940.1.S1_at	22158.6	P	23571.4	P	23637.5	P	18581.9	P	21429.5	P	20505.7	P	23164.5	P	19929.5	P	21013.4	P	19556.2	P	19070.8	P	21766.9	P	21716.6	P	20767.9	P	18537.4	P
Ssc.4674.1.S1_at	1015.9	P	1085.1	P	704.7	P	1105.9	P	1358.3	P	956.2	P	1263.3	P	1292.6	P	1557.6	P	1573.2	P	1120.3	P	1666	P	1263.3	P	1208.3	P	1365.6	P
Ssc.12842.1.S1_at	999.8	P	784.6	P	973.5	P	1365.4	P	846.5	P	598.2	P	285.5	P	515.3	P	726	P	362.7	P	333.8	P	377.8	P	1182.6	P	798.9	P	988.7	P
Ssc.12842.1.S2_at	323.8	P	241.9	P	332.3	P	267.2	P	295.2	P	193.1	P	126.1	P	159.7	P	261.8	P	169.7	P	137.4	P	130.2	P	435.5	P	385.4	P	515.2	P
Ssc.1533.1.S1_at	518.1	P	436.9	P	443.1	P	365.2	P	417.6	P	401.3	P	437.9	P	426	P	471.1	P	1003.9	P	944.6	P	1156.9	P	492.9	P	489.9	P	552.6	P
Ssc.23505.1.S1_at	496.7	P	368.3	P	463	P	343.5	P	494.7	P	350.9	P	229.5	P	346	P	490.4	P	418.4	P	422.1	P	413.1	P	725.8	P	685.9	P	783.8	P
Ssc.16012.1.S1_at	958.3	P	584.6	P	634.7	P	921.9	P	803.3	P	969.2	P	1431.2	P	1182.5	P	848.4	P	2024.8	P	1763.3	P	2192.1	P	906.1	P	1382.5	P	875.4	P
Ssc.17347.1.S1_at	253.4	P	173	P	279.9	P	249.1	P	245.7	P	236.3	P	133	M	168	A	245.9	P	147.9	P	111.1	P	150.8	A	146.6	P	279.8	P	214.3	P
Ssc.15886.1.S1_at	377.7	P	255.2	P	219.1	P	352.5	P	371.8	P	359.7	P	514.1	P	312.3	P	370.8	P	614.3	P	492.8	P	453.9	P	388.6	P	497.2	P	370.2	P
Ssc.870.1.S1_at	1598.1	P	1192.8	P	636.4	P	1115.7	P	822.5	P	620.3	P	738.1	P	885.7	P	1656.1	P	1259.4	P	1175.7	P	572.9	P	1648.3	P	658.7	P	2539.6	P
Ssc.16366.1.S1_at	211.7	P	182.1	P	159.9	P	396.4	P	250	P	151.8	P	145.1	P	216.6	P	188.3	P	199.2	P	291.6	P	177.9	P	241.4	P	283	P	338.2	P
Ssc.14031.1.S1_at	1059.1	P	1371.4	P	1274.1	P	1127.9	P	584.3	P	852.2	P	840	P	1089.8	P	960.3	P	295.7	P	372.6	P	373.9	P	772.5	P	1214.8	P	676.1	P
Ssc.23797.1.S1_at	408.4	P	371.3	P	281.4	P	464.6	P	386.7	P	535.8	P	628.4	P	559.9	P	467.8	P	1554.6	P	829.8	P	1305.8	P	399.3	P	385.3	P	458.2	P
Ssc.1783.1.S1_at	841.3	P	905.3	P	1024.2	P	1119.5	P	1075.6	P	1117.6	P	1249.4	P	1160.6	P	1478.9	P	1077.3	P	1338.3	P	1383.8	P	684.3	P	1016	P	868.8	P
Ssc.6025.1.S1_at	5146.3	P	3217.2	P	3267	P	3116	P	3652.9	P	4795.5	P	6978.3	P	5181	P	4266.9	P	11596.7	P	10100	P	10735.4	P	3644.6	P	3802	P	4276.7	P
Ssc.11381.1.S1_at	1394.8	P	1621.8	P	1384.1	P	1447.8	P	1989	P	1493.3	P	2156.6	P	1765	P	2075.9	P	2233.6	P	2314.6	P	2522.4	P	1879	P	1970.2	P	1761.3	P
Ssc.20042.1.S1_at	163.3	P	173	P	179.7	P	184.4	P	157.8	P	164.6	P	192.5	P	150.8	P	133.6	P	226.1	P	158.9	P	197.9	P	213.4	P	196	P	198	P
Ssc.8278.1.S1_at	364.3	P	432.8	P	356.6	P	322.7	P	321.3	P	310.4	P	287.9	P	281.3	P	417.1	P	166.9	P	160.3	P	201.8	P	452.3	P	302.9	P	344	P
Ssc.5232.1.S1_a_at	1400.2	P	1236.3	P	1078	P	1263.3	P	1168.8	P	1245.7	P	1743.1	P	974.7	P	1454.2	P	1624.2	P	1517.1	P	723.4	P	1722	P	2042	P	1930.1	P
Ssc.16228.1.S1_at	11.9	A	16.3	A	25.8	A	15.3	P	8.3	A	12.7	A	28.7	A	7.1	A	9	A	234.5	P	208.3	P	401.6	P	28.4	A	29	A	6.3	A
Ssc.15917.1.S1_at	720.6	P	763.1	P	563.4	P	607.2	P	558.3	P	623.4	P	704.6	P	593	P	709.2	P	636.7	P	888.2	P	693	P	670.9	P	616.4	P	608.9	P
Ssc.6222.1.S1_a_at	7726.5	P	8126.2	P	6651.6	P	10475.6	P	11462.4	P	10739.9	P	10317.7	P	11117.1	P	11947.5	P	10526.5	P	8812.3	P	9472	P	9553.6	P	8857.2	P	8278.7	P
Ssc.19673.1.S1_at	2130.8	P	2871.1	P	2260	P	1947.2	P	2121.7	P	2730.4	P	3429.4	P	1786.8	P	2075.8	P	2240.5	P	2637.3	P	1607.7	P	2439.1	P	3003.3	P	2355.1	P
Ssc.22011.1.S1_at	704.1	P	623.4	P	531.7	P	535.1	P	682.3	P	447.4	P	766.4	P	552.9	P	482.4	P	385.3	P	428.6	P	308.6	P	671.1	P	878.1	P	638.8	P
Ssc.16348.1.S1_at	156.8	P	194.2	P	174.5	P	140.6	P	193.4	A	133.2	A	105.9	A	102.7	A	202.2	P	112	A	80.2	A	66.7	A	213.1	P	200.9	P	217.7	P
Ssc.27594.1.S1_at	156.7	P	145.5	P	119.6	P	212.6	P	168.2	P	152.8	P	98.3	P	160.8	P	247.9	P	246.9	P	171.9	P	104.7	P	207.4	P	193.1	P	182.1	P
Ssc.17245.1.S1_at	268.8	P	173.9	P	169.4	P	272.4	P	201.3	P	182.6	P	234.7	P	159.4	P	219.3	P	446.7	P	341.5	P	377.8	P	395.6	P	368.9	P	355	P
Ssc.17250.1.S1_a_at	3755.8	P	3986.7	P	4486.7	P	3019	P	3713	P	3573.5	P	3566.6	P	3593.1	P	2790.9	P	3482.2	P	3652.8	P	2630.1	P	2667.1	P	3079.8	P	3365.9	P
Ssc.17250.1.S1_at	793.5	P	965.9	P	1150.7	P	890.6	P	1348.9	P	1195.6	P	1196.7	P	1120.7	P	971.5	P	832.7	P	947.4	P	592.7	P	618.3	P	801.4	P	933.8	P
Ssc.16084.1.S2_at	4984.9	P	4691.6	P	4839.7	P	5046.6	P	4930.4	P	5067.3	P	4797.6	P	5040.9	P	4213.5	P	4259.1	P	4279.9	P	4195.3	P	4669.1	P	4918.1	P	4702.1	P
Ssc.16337.1.S2_at	984.6	P	939.4	P	963.7	P	921	P	937.4	P	976.5	P	897.3	P	995.9	P	1020.8	P	981.7	P	968.1	P	830	P	1049.8	P	935.3	P	1056.4	P
Ssc.820.1.S1_at	349.6	P	251.4	P	255.1	P	240.2	P	291.3	P	254.8	P	190.9	P	197.2	P	422.2	P	193.7	P	322.9	P	191.2	M	368	P	347.4	P	352.7	P
Ssc.529.1.S1_at	1935.4	P	2327.2	P	1959	P	2253.8	P	2411.8	P	2036.3	P	2090.7	P	2393	P	2388.9	P	2467.3	P	2469.9	P	2595	P	2667.8	P	2589.8	P	2854.2	P
Ssc.11742.1.S1_at	4692.1	P	4687.2	P	4863.5	P	4971.4	P	5148.7	P	5673.1	P	5791	P	4773.8	P	5877.5	P	5198.8	P	6159.9	P	5521.5	P	5105.3	P	6171.1	P	5389.2	P
Ssc.2599.1.S1_at	368	P	477.6	P	366.1	P	283.9	P	330.9	P	385.5	P	535.4	P	482.1	P	533.6	P	484.5	P	492.5	P	586.3	P	342.3	P	369	P	324.1	P
Ssc.15740.1.S2_at	735.1	P	561.7	P	592.7	P	760.1	P	652.8	P	695.4	P	780.2	P	885.8	P	1914.5	P	1086.8	P	922.5	P	1654.9	P	982.5	P	660.9	P	644.6	P
Ssc.11779.1.S1_at	1198.5	P	1172.3	P	759.5	P	860.4	P	1892.3	P	836.3	P	1012.8	P	1237.2	P	1146.6	P	1903.5	P	2063.8	P	3997.4	P	1316	P	3014.9	P	1337.3	P
Ssc.11123.1.A1_at	14892.7	P	14704.2	P	16259.9	P	13493.4	P	14342.6	P	14921.3	P	15170.7	P	13384.3	P	13355.8	P	11932.8	P	12531.9	P	12084.8	P	14121.8	P	14773.7	P	12887.9	P
Ssc.13780.6.S1_a_at	16152.4	P	19100.8	P	18076.4	P	16165.3	P	17376.4	P	18161.8	P	19115.3	P	16973.5	P	16595.1	P	17421.5	P	15655.9	P	17438.3	P	17191	P	15117	P	14743.3	P
Ssc.13780.6.S1_x_at	18640.8	P	20547	P	20015.7	P	18741.5	P	20321.2	P	21028.7	P	22142.6	P	19595.9	P	17620.4	P	21360.3	P	18068.9	P	20370	P	19160.3	P	17029.6	P	15684.5	P
Ssc.13780.1.S1_x_at	16081.4	P	19037.1	P	18943.1	P	16914.9	P	17925.5	P	19171	P	19539.2	P	17538	P	16079.4	P	18904.9	P	17070.5	P	16183.2	P	15924.5	P	15970.2	P	15775.4	P
Ssc.935.1.S1_at	5140.9	P	4557.1	P	5195	P	4492.6	P	4692.6	P	4826.1	P	5600.7	P	4413.6	P	4738.1	P	5862.7	P	5563.2	P	6171	P	4870.4	P	6036.3	P	4881.8	P
Ssc.10583.1.A2_at	1077.9	P	610.8	P	1273	P	1140.2	P	1396.9	P	700.9	P	426	P	556.2	P	1199.6	P	498.6	P	339.5	P	464.5	P	1400.7	P	1139.6	P	1235.8	P
Ssc.10583.1.A1_at	400.9	P	230.1	P	428.8	P	313.7	P	387.9	P	229.8	P	237.2	P	191.4	P	328.5	P	192.8	P	167.7	P	194.7	P	562.5	P	452.5	P	555.4	P
Ssc.11063.1.S1_at	14638.9	P	13602.9	P	13778.5	P	12227.3	P	13763.4	P	11701.9	P	13726.7	P	11823.3	P	13907.6	P	14754.2	P	12730.8	P	13609.3	P	15491.5	P	15391.1	P	12728.6	P
Ssc.2115.1.S1_at	3445.2	P	2968.9	P	3077.6	P	3700.7	P	3574.8	P	3588.6	P	3170.1	P	4108.2	P	4197.8	P	4885.2	P	6027.1	P	5582.6	P	4849.7	P	5518.3	P	5019.7	P
Ssc.11074.1.S1_at	5519.2	P	5853.3	P	5350.3	P	4556.2	P	5424.5	P	3978.3	P	4106.8	P	4942.3	P	7312.9	P	4966.4	P	4263.3	P	5058.1	P	7081.3	P	6962.8	P	7449.9	P
Ssc.11100.1.S2_at	8370.2	P	9090.8	P	9478.5	P	8340.1	P	7400	P	6905.2	P	8713	P	7265.5	P	7859.2	P	5917.2	P	6977	P	5985.5	P	7651.4	P	7660.5	P	7698.4	P
Ssc.11100.1.S1_at	20996.1	P	20830.3	P	24370.8	P	18395.6	P	19305.5	P	18441	P	20480.8	P	17708.6	P	18520.3	P	15054.5	P	16196.4	P	16120	P	18827.5	P	17621.3	P	16736.7	P
Ssc.2887.1.S1_at	473.5	P	502.4	P	445.5	P	567.4	P	580.3	P	649.7	P	572.6	P	631.4	P	717.4	P	483.4	P	634.2	P	703.1	P	476.7	P	453	P	564.4	P
Ssc.222.1.S1_at	15002	P	13268.3	P	13945.5	P	11927.5	P	13212.2	P	11564.3	P	14512.6	P	11770.3	P	12706.8	P	15370.4	P	15291	P	14972.6	P	17292.9	P	17818.6	P	14881.1	P
Ssc.13777.1.S1_at	2218.5	P	2553.6	P	2751	P	2341.8	P	2546.8	P	2403.1	P	2884.3	P	2845.8	P	2916.8	P	4315.6	P	4166.7	P	4626.4	P	3239	P	2744.9	P	3614.7	P
Ssc.11070.1.S1_at	2941.3	P	1541.6	P	5692.5	P	3770.8	P	3343.6	P	3661.5	P	1492.7	P	1475.4	P	3472.9	P	2514.3	P	1790.2	P	2101.4	P	9557.9	P	1370.7	P	9141.5	P
Ssc.149.1.S1_at	2411.6	P	2349.1	P	3243.3	P	2279.3	P	2243.7	P	2422.6	P	2185.5	P	1850.5	P	2398.7	P	1772.4	P	2304.4	P	2054.7	P	2570.5	P	2819.3	P	2387.2	P
Ssc.13826.1.S1_at	8062.6	P	7496.1	P	8662.2	P	8001.7	P	7703.8	P	8282	P	9317	P	7637.6	P	8260.1	P	8045.3	P	7702.2	P	11887.4	P	7080.4	P	8162.5	P	6771.9	P
Ssc.11102.1.S1_at	13370	P	12057.2	P	13543.9	P	10607.9	P	11216.1	P	8769.8	P	13354.7	P	10765.3	P	12598.1	P	14709.5	P	12311.7	P	13718.5	P	15473	P	16854	P	11993.1	P
Ssc.210.1.S1_a_at	13158.6	P	10493.2	P	10552.9	P	10841.4	P	9866.9	P	10400.9	P	10044.7	P	6046.8	P	11061.7	P	12628.8	P	13077.5	P	13307.5	P	12793.4	P	13124.2	P	10771.7	P
Ssc.155.1.S1_at	611.3	P	657	P	599.9	P	466.3	P	536.7	P	559.7	P	696.3	P	590.4	P	443.2	P	474.4	P	531.9	P	447.5	P	435.2	P	534.3	P	456.6	P
Ssc.14533.1.S1_at	295.7	P	328.6	P	328.6	P	316.4	P	342.9	P	276.2	P	265.2	P	246.1	P	321	P	332	P	360.3	P	551.1	P	397.8	P	380.7	P	510.3	P
Ssc.8974.1.S1_at	1929.9	P	1670.4	P	1263.5	P	1511	P	1975.9	P	1369	P	1184.3	P	1413.9	P	1310.2	P	3238.3	P	1858.9	P	2848.6	P	1904.7	P	1754.4	P	2095.4	P
Ssc.13780.2.S1_x_at	15145.3	P	15725.1	P	15382.5	P	15612.1	P	16920.1	P	18618.2	P	20398.1	P	18382.8	P	15192	P	20052.2	P	18798.8	P	19973.6	P	17273.8	P	18988.9	P	15581.9	P
Ssc.13780.3.S1_at	3154.5	P	3405.3	P	3506.9	P	3849.3	P	3517.1	P	4756.2	P	3812.8	P	3732.1	P	3920.9	P	3125	P	4170	P	3075.5	P	2897	P	3417.5	P	3358.8	P
Ssc.210.2.S1_a_at	15058.9	P	12757	P	12398.7	P	12390.9	P	12190.4	P	11817.3	P	11884.6	P	10208.6	P	12591.3	P	15779.2	P	15798	P	15749.8	P	15729.5	P	15142.7	P	13219.5	P
Ssc.16335.1.S2_at	417.3	P	244.8	P	990.4	P	381.8	P	349.7	P	393.9	P	100.4	P	152.1	P	173.7	P	301.2	P	322	P	382.1	P	519.7	P	1126.8	P	697.4	P
Ssc.11187.1.S1_at	1830.1	P	2126	P	1671.5	P	1878.7	P	1772.3	P	1864.5	P	2563.8	P	2475	P	3436	P	7663.2	P	5122.6	P	9136.9	P	2856.6	P	2310.2	P	2263.1	P
Ssc.26122.1.A1_at	598.3	P	579.3	P	564.6	P	594.1	P	630.2	P	541.6	P	617.9	P	496.9	P	579.3	P	638.8	P	665.2	P	585.1	P	703.7	P	588	P	624.2	P
Ssc.13780.4.S1_x_at	16506.8	P	17728.2	P	16926.2	P	15799.2	P	17476.6	P	19905.1	P	20549.5	P	18525.6	P	15704.8	P	20642.8	P	19071.2	P	20845.2	P	18274.2	P	18909.9	P	16145.9	P
Ssc.14544.1.S1_at	306.8	P	401.3	P	379.4	P	421	P	474.8	P	383.2	P	348.6	P	295.9	P	391.6	P	166.3	P	255	P	225	P	449.5	P	507.3	P	514	P
Ssc.13773.1.S1_at	363.4	P	477.3	P	484.1	P	470.5	P	416.9	P	465.6	P	423.7	P	507.9	P	647.5	P	598.9	P	580.4	P	663.9	P	359.3	P	516.9	P	489.9	P
Ssc.19058.1.S1_at	405.5	P	229.7	P	262.1	P	353.9	P	298.3	P	336.5	P	341.5	P	325.4	P	288.9	P	419.8	P	419.2	P	347.2	P	337.5	P	325.7	P	405	P
Ssc.14474.1.S1_at	58.2	A	112.7	P	95.6	P	123.7	P	86	P	118.3	P	107.4	P	91.7	P	139.8	P	382	P	187.7	P	412.2	P	64.4	P	88.6	P	129	P
Ssc.14053.1.A1_at	39.2	A	42.3	P	27.2	A	37.2	P	28.4	A	42.5	P	34.1	M	20.1	A	43.8	P	26	P	45.8	P	31.9	P	39	P	35.4	A	50.3	P
Ssc.15748.3.S1_a_at	139.2	P	86.3	P	88.1	P	128.1	P	111.2	P	138.8	P	151.4	P	77	P	82.4	P	155.1	P	108.9	P	120.9	P	135.2	P	133.8	P	144.4	P
Ssc.10245.2.A1_a_at	1870	P	1960.6	P	2660.7	P	1792.6	P	2546.5	P	1125.2	P	683.4	P	754.2	P	1744.7	P	642.3	P	495.7	P	360.6	P	3239.4	P	4192.4	P	4182.3	P
Ssc.26221.1.S1_at	2184.7	P	2157.4	P	1170.7	P	1828.1	P	2315.8	P	1129.1	P	1455.4	P	1683	P	2494.1	P	1247.4	P	1481.2	P	1104.9	P	4071.3	P	4576.2	P	4591.9	P
Ssc.833.1.S1_at	3746.3	P	3276.3	P	2282.3	P	4213.3	P	6904.2	P	3688.4	P	3387	P	3445.9	P	5146	P	4892.2	P	5193.1	P	3601.2	P	5958.3	P	8543.3	P	5859.4	P
Ssc.15588.1.S1_at	59.8	P	81.1	P	44.4	A	46.3	P	151.5	P	82.6	P	36.8	A	25.7	A	81.4	P	61.4	A	39.3	A	49.2	P	107.8	P	225.1	P	252.7	P
Ssc.15588.1.S2_at	615.2	P	901.5	P	274.5	P	561.6	P	2258.2	P	860.1	P	333	P	395.6	P	1341.7	P	383.1	P	310.7	P	573.6	P	2042.4	P	1625.8	P	2931.3	P
Ssc.16047.1.S1_at	612.7	P	587.1	P	460.7	P	499.6	P	623.3	P	683.6	P	861.5	P	585.6	P	576.4	P	761.5	P	722.5	P	769.2	P	438.5	P	508.9	P	502	P
Ssc.4623.1.S1_at	690.6	P	768.8	P	883	P	832.9	P	799.6	P	919.9	P	972.1	P	820.2	P	927.6	P	910.6	P	802.6	P	993.4	P	719.1	P	947.5	P	780.5	P
Ssc.235.2.S1_at	941.6	P	1040.9	P	1132.7	P	1044.8	P	980.9	P	976.6	P	873.1	P	867.1	P	738.6	P	686.1	P	716.1	P	523.2	P	1055.9	P	1013.8	P	1205.5	P
Ssc.235.2.S2_at	92.7	P	97.7	P	95.7	P	121.4	P	127.8	P	121.4	P	93.5	P	144.3	P	110.1	P	162.8	P	150.7	P	105.3	P	113.3	P	116.9	P	91.4	P
Ssc.16351.1.S1_at	475.9	P	415.9	P	379.9	P	511.4	P	431.5	P	504	P	505.7	P	484.1	P	539.1	P	707.8	P	748.1	P	707.3	P	445.8	P	422.9	P	397.9	P
Ssc.16351.1.S2_at	1000.8	P	894.2	P	845.4	P	1027.5	P	951.7	P	1208.2	P	844.8	P	1234.8	P	1087.6	P	1415.2	P	1481.9	P	1590.9	P	797.9	P	817.6	P	685	P
Ssc.14470.1.S1_at	832.7	P	828.1	P	630.7	P	703.9	P	684.3	P	813.8	P	935.7	P	694	P	806.2	P	1147.9	P	1037.6	P	698.3	P	852.1	P	996	P	901.7	P
Ssc.14470.1.S2_at	4931.5	P	5643.9	P	5018.8	P	5840.3	P	5866.2	P	6515.4	P	6465.1	P	6987.8	P	6250.9	P	6005.4	P	6108.1	P	6655.2	P	5388.4	P	4944.6	P	4922.8	P
Ssc.2108.1.S1_at	539.6	P	593.8	P	622.3	P	645.6	P	440.2	P	529.4	P	553.6	P	407.5	P	395.2	P	339	P	298.7	P	349	P	490.6	P	526.5	P	518.5	P
Ssc.2108.1.S2_at	1580	P	1744.3	P	1553.2	P	1695.1	P	1384.7	P	1739.8	P	1370.7	P	1711.9	P	1553.9	P	1316.6	P	1379.8	P	1057.9	P	1646	P	1493.5	P	1675.4	P
Ssc.11742.2.S1_at	2618.9	P	2887.5	P	2840.6	P	2778.3	P	2440.4	P	2564.3	P	2207.6	P	2388.8	P	2714.2	P	2427.4	P	2643.2	P	2994.9	P	2199.4	P	2268.2	P	2304.6	P
Ssc.16250.1.S1_at	46.4	A	43	A	20.4	A	36	A	25.6	A	19.7	A	172	P	58	M	28.9	P	462.8	P	283.7	P	519.6	P	45.6	P	60.7	A	52.6	P
Ssc.16250.1.S2_at	169.4	P	78.2	M	49.8	M	83.7	P	102.9	P	144.2	P	1550.6	P	380	P	255.5	P	3521.4	P	1532.9	P	4303	P	102.3	P	251.5	P	190.1	P
Ssc.21016.1.S1_at	273.3	P	252.1	P	194.7	P	221.2	P	235.2	P	223.4	P	251.3	P	232.8	P	263.7	P	241.8	P	227.5	P	185.1	P	330.1	P	315.3	P	355.9	P
Ssc.12781.1.A1_at	147.3	P	102.2	P	74.7	P	113.9	P	140.8	P	67.8	P	248.7	P	105	P	136.6	P	397.3	P	329.1	P	331.6	P	183.6	P	421.5	P	207.5	P
Ssc.12781.1.A1_s_at	120.5	A	83.5	A	64.5	A	103	A	185.7	A	94.2	A	271.9	P	103.4	A	126.3	A	317.7	P	337.4	P	341.4	P	160.7	P	495.7	P	208.3	P
Ssc.12781.1.A2_at	498.7	P	531.9	P	333.6	P	484.6	P	594.8	P	418.3	P	1159.4	P	572.3	P	505.8	P	1508.1	P	1363.9	P	1373.5	P	772.7	P	1171.3	P	782.5	P
Ssc.13780.5.S1_x_at	15919.9	P	17386.5	P	16812.3	P	16254.9	P	16871.7	P	19880	P	18331.6	P	14746.8	P	15882.2	P	20565.4	P	17828.1	P	19626.3	P	16717.9	P	19753.2	P	16250	P
Ssc.16038.1.S1_at	832.5	P	753.6	P	895	P	587.4	P	711.8	P	409.8	P	571.6	P	617.9	P	694.1	P	966.5	P	634.2	P	797.9	P	865.5	P	505.2	P	547	P
Ssc.428.6.S1_a_at	4741.2	P	6053.8	P	4913.4	P	4953.6	P	5300.2	P	6058.4	P	6293.3	P	5089.9	P	5880.9	P	3946.4	P	4836.2	P	3139.8	P	4553.5	P	4235.8	P	4249.9	P
Ssc.507.1.A1_at	1807.4	P	1872.2	P	1522.6	P	1829.9	P	2650.1	P	1661.4	P	2255.4	P	2056.6	P	2021.6	P	4850.8	P	4278.4	P	5826.6	P	3451.1	P	3918.7	P	2793.8	P
Ssc.15744.1.S1_at	59.2	A	153.8	P	103.7	P	113	A	37.6	A	112.6	A	77.4	P	94.1	P	122	P	123.6	P	123.1	P	72.5	P	90	A	86.3	P	79.9	A
Ssc.75.2.S1_a_at	188.5	P	190.5	P	164.3	P	237	P	242.8	P	178.7	P	128	P	154.3	P	227.1	P	256.7	P	221.6	P	179.7	P	275.7	P	219.3	P	268.4	P
Ssc.7158.2.A1_a_at	2291.4	P	2406.7	P	2364.7	P	2281.1	P	2278.1	P	2936.3	P	2178.9	P	2435.3	P	2640.9	P	2698.7	P	2670.9	P	3148.3	P	2385	P	2411.4	P	2719	P
Ssc.15748.2.S2_at	113.9	P	104.9	P	62.8	P	97	P	66	P	96.8	P	86.1	P	99.3	P	74.8	P	104.3	P	117.3	P	165.4	P	109	P	115.4	P	86.2	P
Ssc.508.1.S1_at	848.5	P	880.4	P	737.9	P	980.7	P	1188.8	P	1135.9	P	1233.5	P	1277.3	P	1161.6	P	1934.6	P	1818.9	P	2238.3	P	1418.1	P	2066.7	P	1521.3	P
SscAffx.15.1.S1_s_at	2758.4	P	3146.2	P	2998.1	P	1945.1	P	2942.5	P	2594.9	P	2318.1	P	2561.7	P	3342	P	2698.4	P	2758.1	P	3172.9	P	2579.6	P	2387.5	P	2422.1	P
Ssc.324.3.S1_a_at	404.2	P	363.3	P	264.3	P	286.2	P	225.8	P	214.1	P	493.6	P	292.6	P	254.6	P	604.9	P	494.2	P	384.1	P	389.8	P	393.7	P	291.5	P
Ssc.16308.1.S1_at	45.9	A	51.4	A	51.5	P	69.8	P	66.3	A	66.8	P	50.5	P	81.9	P	93.3	P	55.9	A	63.9	P	68.7	P	77.2	M	45.8	P	65.3	P
Ssc.76.1.S1_a_at	422.1	P	463.3	P	405.6	P	532.1	P	526.3	P	707.8	P	598.4	P	849.9	P	592.7	P	665.3	P	746.3	P	852.7	P	568.2	P	461.5	P	428	P
Ssc.18555.1.S1_at	53.8	P	41.2	A	10.8	A	70.3	P	58.2	P	87.4	P	30.2	A	47.9	A	77.2	P	79.9	P	59.5	A	60.8	P	46.1	A	67.5	P	58.7	P
Ssc.2370.1.S1_a_at	433	P	425.4	P	488.2	P	452.5	P	464.2	P	471.3	P	335.6	P	478.6	P	490.7	P	364.4	P	465.9	P	442.4	P	334.5	P	346.2	P	409.3	P
Ssc.929.1.S1_at	98.9	P	118.9	A	76.1	P	100	P	80.4	P	158.5	P	104.7	P	85.6	P	109.4	P	73.1	A	112.5	P	72	P	107	P	157.8	P	98.9	P
Ssc.11075.1.S1_a_at	9029	P	10450.3	P	11021.8	P	8594.9	P	9030.9	P	9854	P	11530.1	P	9904.9	P	10391.7	P	6224.4	P	7539.8	P	6027.4	P	7671.2	P	7234	P	7300.4	P
Ssc.11075.1.S1_x_at	6791	P	8120.7	P	8255.9	P	6568.6	P	6663.5	P	7751.5	P	8592.3	P	7542.4	P	7404.2	P	4657.9	P	5430	P	5266.6	P	5466	P	5271.2	P	5633	P
Ssc.11075.11.S1_x_at	5920.7	P	7022.4	P	6583.5	P	5395.7	P	5654.2	P	6669.5	P	6697.3	P	6762.2	P	6234.4	P	3945.6	P	4403	P	3905.9	P	4641.9	P	4808.4	P	4032.6	P
SscAffx.20.1.S1_at	1582.9	P	2118.7	P	1926.7	P	1332.2	P	1776.2	P	1876.9	P	2392.5	P	1469.5	P	1488.1	P	1294.3	P	1667.5	P	1015.7	P	1540.2	P	1535.6	P	1382.2	P
Ssc.14942.1.S1_at	23991.8	P	23308.9	P	24574.2	P	19507	P	21667.6	P	23635	P	24633.9	P	20969.2	P	22094.1	P	23962.1	P	20603	P	25232.9	P	22093.8	P	22686	P	19613.3	P
Ssc.14942.1.S1_s_at	11632.4	P	12796	P	14088.1	P	10848.4	P	12638.1	P	12700.2	P	11255.5	P	11299.1	P	13018.4	P	12018.8	P	11570.7	P	15591	P	11170.7	P	10732.7	P	10489.5	P
Ssc.1320.1.A1_at	2155.8	P	2040.1	P	2912.1	P	2380.6	P	2346.3	P	1899.3	P	3069.9	P	1985.5	P	2805.2	P	3413.8	P	2826.7	P	3516.1	P	3472.3	P	3269.9	P	3045.9	P
Ssc.7701.1.A1_at	9983.2	P	9554.3	P	10413.9	P	8706.6	P	8711.4	P	8243.8	P	8788.6	P	8090.2	P	7877.8	P	5208.7	P	6022.6	P	4923.9	P	8075.7	P	8181.1	P	8038.7	P
Ssc.236.1.A1_at	2948.2	P	3235.8	P	2958	P	2751.7	P	3125.1	P	2934	P	3164	P	2691.9	P	3252.3	P	3392.8	P	3277	P	2888	P	3294.4	P	3500.1	P	3207.1	P
Ssc.12417.1.S1_at	2289.1	P	2183.9	P	2390.3	P	2408.7	P	2803.6	P	2935.9	P	2533.7	P	2787.8	P	2725.3	P	2633.4	P	2884.1	P	2477.7	P	1929.4	P	2266.1	P	2107.8	P
Ssc.9544.2.S1_a_at	2047.9	P	1428.5	P	1565.1	P	1642.3	P	1775	P	1790.3	P	2126.3	P	1710.6	P	1967	P	2368	P	1942	P	2463.5	P	1823.5	P	2258.7	P	2018.2	P
Ssc.1177.1.S1_at	10955.1	P	9356.2	P	8785.4	P	9176.6	P	11514.9	P	9567.9	P	8594.7	P	9909.1	P	11006.5	P	13635.4	P	12165.4	P	15124.5	P	12280.3	P	11600	P	11302.1	P
Ssc.455.1.S1_at	3735	P	2514.6	P	2400.2	P	2487	P	2698.7	P	2402.3	P	3018.8	P	2996.8	P	2715.2	P	6048.4	P	5770.5	P	8338.5	P	4967.2	P	6386.5	P	4690	P
Ssc.23221.1.S1_at	388.5	P	446.7	P	354.7	P	324.9	P	269.1	P	345.9	P	360.1	P	307.4	P	308.9	P	226.2	P	320.1	P	170.3	P	274.2	P	208.9	P	270.2	P
Ssc.18613.1.S1_at	14280.8	P	11395.7	P	7870.1	P	14406.1	P	11798.1	P	7517.5	P	7674.4	P	11925.3	P	16030	P	4477.3	P	6078.6	P	4193.3	P	14954.4	P	8901.1	P	11441	P
Ssc.17274.1.S1_at	271	P	233.6	P	243.7	P	270.5	P	296.8	P	235.2	P	235.1	P	201.4	P	328.7	P	199.9	P	216.6	P	236.7	P	213.9	P	198.5	P	217.9	P
Ssc.1198.1.S1_at	1781.3	P	1404	P	1612.3	P	1533.8	P	1678.3	P	1666.2	P	2319.9	P	1599.5	P	1474.2	P	1662.7	P	1823.6	P	1741.6	P	1414.9	P	1959.1	P	1583.8	P
Ssc.13780.7.S1_at	2866.7	P	2635.3	P	2591.5	P	2319.3	P	2446.7	P	3080.4	P	2767.3	P	3587.9	P	3904.1	P	2881.3	P	3467.1	P	2939.9	P	3274.9	P	2261.8	P	3623.7	P
Ssc.30833.1.S1_at	64.4	A	118.4	A	18.7	A	114.7	A	104.5	A	171	A	166.1	A	169.8	A	132.1	A	736.6	P	325.2	P	661.3	P	159.5	A	60.7	A	121.6	A
Ssc.16007.1.S1_at	68.1	A	75.4	P	50.6	A	60.1	A	89.2	A	53.8	A	68.7	A	45.5	A	48.8	A	33.4	A	56	A	72.6	P	120.9	P	97.2	P	84.7	P
Ssc.13961.1.A1_at	31790.6	P	31107.1	P	32956.3	P	25381.2	P	27085.9	P	28622.6	P	31225.3	P	26622.4	P	27003.3	P	30527.6	P	26392.6	P	30282.2	P	29843.4	P	29528.8	P	25897.6	P
Ssc.1202.1.A1_at	26386.6	P	25718.9	P	26984.7	P	21697.5	P	24368.4	P	24051.4	P	27450.2	P	21709.6	P	23881.9	P	23431.9	P	21509	P	24771.4	P	24735.5	P	25050.4	P	22530.7	P
Ssc.12373.1.S1_at	15034	P	15509.3	P	15411	P	15580.2	P	19612.2	P	16185.9	P	17113.7	P	14981.4	P	17888.2	P	20070.9	P	17225.5	P	24569.7	P	18751.6	P	19261.1	P	16854.1	P
Ssc.11302.1.S1_at	21330.7	P	20461.4	P	22861.1	P	18810.4	P	21518.4	P	17488	P	14865	P	14216.8	P	21372.6	P	12064.5	P	14893	P	13475.6	P	23692	P	22833.9	P	20072.6	P
Ssc.11302.1.S2_at	9777.3	P	8522.4	P	10447.1	P	7731	P	10075	P	6196.9	P	4238.1	P	5745.5	P	8526.6	P	3448.8	P	3871.8	P	3478.7	P	11668.3	P	11550.7	P	11403.8	P
Ssc.395.1.A1_at	2731.2	P	2439.5	P	2616.7	P	2897.2	P	2926.4	P	3098.3	P	2545.6	P	2753.1	P	3669.8	P	2462.8	P	2462.8	P	2517	P	2348.1	P	2241.9	P	2094.6	P
Ssc.16651.1.S1_at	25444.4	P	25186	P	27133.9	P	20301.3	P	21870	P	23567.2	P	26808.6	P	21567.6	P	22328.3	P	22264.4	P	21097	P	22711.9	P	23820.2	P	23522.2	P	21077.4	P
Ssc.14593.1.S1_at	13556.6	P	13530.6	P	13532.6	P	13331.5	P	13938.3	P	14319.2	P	15922.7	P	13483.8	P	13903.2	P	11980.2	P	13286.8	P	13710.3	P	13849.4	P	13657.2	P	12202.4	P
Ssc.11937.1.S1_at	17121.2	P	17323.4	P	18228.9	P	14407.3	P	15991.2	P	16208.5	P	18107.3	P	15292.6	P	16183.1	P	16249	P	15182.1	P	15708	P	16615.1	P	16044.4	P	14564.1	P
Ssc.20036.1.S1_at	27230	P	27061.6	P	29272.8	P	22235.5	P	25121	P	25536.3	P	27329.9	P	23515	P	25487.3	P	24373.5	P	21721.6	P	25842.4	P	26318.6	P	24640.1	P	22205.9	P
Ssc.13874.1.S1_at	22306.3	P	22859.5	P	22400.1	P	19382.2	P	21274.2	P	21903.6	P	24045.7	P	19988	P	21356.1	P	20491.8	P	18640.1	P	21042.6	P	20795.5	P	19481.8	P	18405.5	P
Ssc.11913.1.S1_at	2543.2	P	1904.2	P	2238.3	P	1948	P	2615.7	P	1968.2	P	1607.1	P	2451.4	P	2918.5	P	1369.4	P	1397.9	P	1666.3	P	3175.2	P	2354.4	P	2445.5	P
Ssc.11099.1.S1_at	19300	P	20116.9	P	21912.2	P	16493.1	P	18463.1	P	17691.9	P	19100.4	P	16782.4	P	17629.1	P	17311.9	P	16559.2	P	17662.5	P	18616.3	P	17707.1	P	16340	P
Ssc.6728.1.S1_at	13349.4	P	14578.3	P	14602.6	P	10667.1	P	13758.6	P	14309.4	P	15811.2	P	12846.9	P	14506.1	P	16084.5	P	14939.8	P	15587.2	P	11667.5	P	12203.2	P	11112.9	P
Ssc.939.1.A1_at	20411.3	P	21017.5	P	22691.3	P	16625.8	P	18647.3	P	18482.8	P	20642.8	P	17323.6	P	18626	P	17267.4	P	16666.6	P	16624.6	P	18968.7	P	18189.1	P	17264	P
Ssc.939.1.S1_at	592.2	P	605.1	P	722.1	P	167.5	P	140.9	P	113.9	P	251	P	152.6	P	114.1	P	608.9	P	499.4	P	490.7	P	560.1	P	731	P	454.3	P
Ssc.13017.1.A1_at	18579.3	P	19465.1	P	19990.9	P	16271.1	P	18402.3	P	18221.9	P	21467.2	P	16938	P	17953.3	P	16462.7	P	17080.9	P	17494.2	P	18401.5	P	17559.2	P	16727.1	P
Ssc.806.1.S1_at	21068.5	P	22831.2	P	22614.5	P	18456.7	P	20139.4	P	20937.6	P	22881.7	P	19885.3	P	19534.3	P	18621.7	P	18303.8	P	19040.9	P	21595.8	P	19820.1	P	18686.8	P
Ssc.806.1.A1_at	1273	P	1197.8	P	1221	P	463.1	P	473.4	P	412.6	P	614.9	P	417.7	P	235.9	P	1297.8	P	971.4	P	1104.4	P	1291	P	1455.7	P	939.4	P
Ssc.3842.1.A1_at	20808.9	P	22950.1	P	22689.5	P	19106.4	P	20816.8	P	22052.2	P	22350.1	P	19562.8	P	22103.5	P	19456.6	P	18638.9	P	20419.8	P	22682.1	P	20532.9	P	19203.8	P
Ssc.11270.1.S1_at	19107.3	P	19823.6	P	20657.5	P	16223.7	P	18396.8	P	17662.2	P	20205.5	P	16949.1	P	17812.7	P	17587.7	P	16750.5	P	17838.4	P	19124.6	P	18044.2	P	16548.8	P
Ssc.4360.1.A1_at	2903.7	P	2418.7	P	3696	P	3153.5	P	3318.4	P	2971.9	P	2572.5	P	2391.2	P	2615.5	P	1437.7	P	2007.2	P	1583.6	P	2344	P	2943	P	2524	P
Ssc.13909.1.A1_at	15215.3	P	15380.2	P	15912.9	P	13177	P	14529.2	P	14793.1	P	17609.6	P	13453.9	P	13961.3	P	13298.6	P	13762.1	P	13943.1	P	13534.4	P	13811.3	P	12325.7	P
Ssc.6413.1.A1_at	1668.8	P	1498.6	P	1490.2	P	1819.5	P	1750.7	P	1895.2	P	1669.9	P	1902.7	P	1929.8	P	1299	P	1432.2	P	1542.3	P	1466.5	P	1741.5	P	1567.3	P
Ssc.16743.1.S1_at	6912.5	P	8004.8	P	7646.4	P	5584.9	P	6865	P	4914.4	P	6965	P	5787	P	9000.7	P	5943.6	P	7016.8	P	6408.7	P	9160.1	P	9205.6	P	9990.3	P
Ssc.10541.1.S1_a_at	20598	P	19831.6	P	20288.4	P	17147.5	P	17249.7	P	17719.1	P	18806	P	17455.5	P	17803.9	P	19791.6	P	17025.9	P	19367.9	P	18851	P	18290	P	17177.3	P
Ssc.14559.1.S1_at	2116.9	P	1568.3	P	1607.9	P	1333.5	P	1323.5	P	1306.5	P	2958.2	P	2217	P	1351.1	P	5334.8	P	3514.5	P	6068.2	P	2135.4	P	2623.1	P	2177.4	P
Ssc.20080.1.S1_at	13133.1	P	13118.5	P	13398.2	P	11909.8	P	12129.6	P	12510.5	P	14278.3	P	12125.9	P	12404.6	P	12665.8	P	12174.6	P	13178.9	P	12268.6	P	13474.6	P	12204.5	P
Ssc.551.1.S1_at	5940.1	P	5723	P	6356.4	P	5587.9	P	6131.8	P	5911.6	P	5994.7	P	5961.2	P	5951.3	P	5310.9	P	5773.4	P	6202.4	P	5187	P	5559.3	P	5218.3	P
Ssc.3118.2.S1_a_at	12151.1	P	12188.3	P	13517.5	P	10539.1	P	11013.3	P	11966.2	P	12663.9	P	10919.6	P	11163	P	10572.5	P	11072.2	P	11471.3	P	11839	P	12493.6	P	10103	P
Ssc.14246.1.S1_at	2912.1	P	2694.2	P	3313.9	P	3009.2	P	3537.1	P	3341.1	P	1896	P	2457.6	P	4423.4	P	1325.3	P	1516.1	P	1070.9	P	3211.6	P	2715	P	3617.5	P
Ssc.9992.1.S1_at	2086.5	P	1582.1	P	2077.8	P	2031.4	P	1870.2	P	1909	P	2090.4	P	1759.1	P	1669.2	P	1874.9	P	2121.9	P	1802	P	2078	P	2502.6	P	2213.6	P
Ssc.4908.1.S1_at	864.9	P	717.5	P	851.3	P	769.5	P	780.6	P	868	P	965.9	P	725.1	P	759	P	736.5	P	812.7	P	801.8	P	618.7	P	793.1	P	581.2	P
Ssc.6356.1.S1_at	4716.9	P	3272.6	P	5600.3	P	3616.5	P	3415.4	P	3146.3	P	3277.9	P	2828.5	P	3580	P	4447	P	3251.5	P	5677.7	P	2781.8	P	3720.9	P	2649.7	P
Ssc.19946.1.S1_at	25460.5	P	17047.4	P	23966.2	P	16724.4	P	19862	P	21081.4	P	18927.4	P	14916.9	P	23460.2	P	19347.6	P	19889.5	P	23411.6	P	20844.1	P	19832.1	P	20467.3	P
Ssc.6742.1.A1_at	7386.1	P	6830.5	P	7795.2	P	6756.3	P	5624.3	P	6811.9	P	6360.4	P	6586.6	P	7512.4	P	6141.3	P	5936.3	P	5712.4	P	7751.8	P	8503.3	P	8907.2	P
Ssc.17316.1.S1_at	11470.9	P	10632.5	P	7525.3	P	10076.2	P	16142.8	P	9651.3	P	10467.8	P	8512.8	P	11802.8	P	11919.3	P	11672.4	P	10909.7	P	15380.9	P	19421.5	P	14569.7	P
Ssc.11858.1.S1_at	1220.4	P	1230.4	P	1508.5	P	1434	P	1765.9	P	921.2	P	601.5	P	965.1	P	1690.2	P	633.3	P	618.3	P	591.4	P	1805.7	P	1290.4	P	1983.7	P
Ssc.4003.1.S1_at	346.3	P	467.8	P	675.2	P	144.7	P	190	P	185.7	P	222.6	P	201.9	P	112.1	M	524	P	468	P	405.8	P	414.4	P	555.7	P	680.4	P
Ssc.5792.1.S1_at	1505.1	P	981.8	P	937.6	P	1130.1	P	1328.6	P	1017.1	P	1278.6	P	1136.7	P	1747.6	P	1735.6	P	1540.3	P	1920.5	P	1683.2	P	1412.9	P	1538.9	P
Ssc.1459.1.S1_at	1165.6	P	1072.7	P	1189.9	P	1071.8	P	1178.5	P	1142.4	P	1146.8	P	1068.3	P	1198.9	P	1296.5	P	1289.3	P	1447.2	P	1085.8	P	1318.4	P	1143.6	P
Ssc.11257.1.S1_at	1047.4	P	730	P	801	P	1060.1	P	1209.8	P	1002.3	P	924.8	P	974.9	P	1337.9	P	1531.4	P	1528.3	P	2282.2	P	1223.1	P	1279.6	P	1332	P
Ssc.11235.1.S1_at	940.7	P	1057.6	P	1049.5	P	1309	P	1259.1	P	1586.6	P	1584.3	P	1820.9	P	1566	P	3442.1	P	3505.9	P	3169	P	1103.6	P	1459.7	P	1184.6	P
Ssc.5846.1.S1_at	1101.7	P	1009.1	P	1125.7	P	1005.6	P	1096.7	P	1004.6	P	723.5	P	878.8	P	1219.9	P	905.1	P	837.6	P	1003.2	P	1194.9	P	1180.1	P	1208.1	P
Ssc.16347.1.S1_at	843.3	P	734.4	P	696.2	P	752.1	P	755.8	P	899.9	P	967.2	P	873.9	P	867.1	P	2280.5	P	1655.2	P	2912.8	P	848.4	P	842.2	P	855.4	P
Ssc.10148.1.S1_at	1911.6	P	1837.6	P	1992	P	1666.7	P	2194.7	P	2205.7	P	1994	P	2566.7	P	2250.9	P	1338	P	1642.3	P	1379.9	P	1533.2	P	1410.5	P	2135.9	P
Ssc.2957.1.S1_at	7449.5	P	7344.1	P	8298.3	P	6916.6	P	7432.2	P	7154.1	P	7975.9	P	6666.2	P	6276.7	P	6544.6	P	6958.8	P	6438.9	P	6192.1	P	6769.3	P	6524.5	P
Ssc.2957.1.S2_at	96.3	P	96.1	P	118.1	P	160	P	114	P	99.6	P	137.2	P	118.9	P	81.6	P	96.8	P	123	P	99.9	P	103.1	P	152.7	P	138	P
Ssc.11190.1.S1_at	15671.6	P	11577.1	P	13609.2	P	11587	P	13802.9	P	13937.9	P	12172	P	11574.4	P	15726.8	P	14448.1	P	14239.6	P	18404.7	P	10461.1	P	14181.4	P	9485.3	P
Ssc.17718.1.S1_at	15650.1	P	8412.4	P	15554.1	P	11585.6	P	12980.3	P	15601.4	P	9803.9	P	7193.9	P	18466.8	P	16121.1	P	12856.4	P	13404.5	P	12308.8	P	7775.8	P	16829.7	P
Ssc.2405.1.A1_at	1225.6	P	979.6	P	1009.6	P	1158.5	P	1049.4	P	1069.7	P	1218.4	P	1033.8	P	1125	P	1300.7	P	1620.8	P	1539.8	P	1083.3	P	1119.6	P	1148	P
Ssc.8939.1.S1_at	4824.6	P	4245.9	P	4866.2	P	4502	P	4404.9	P	4348.8	P	4525.2	P	4512.9	P	4566.8	P	3861.5	P	4403.5	P	3345.4	P	4393.8	P	4901	P	4516.8	P
Ssc.8939.1.S2_at	2178.3	P	1687.3	P	1704.4	P	1892.6	P	1924.6	P	2070.6	P	2172.8	P	2214.4	P	1860.6	P	3107.9	P	2563.2	P	2657.5	P	1555.3	P	2222.6	P	2048.4	P
Ssc.16046.1.S1_s_at	7622.6	P	8459.5	P	7061.1	P	6411.9	P	8870.5	P	8308.4	P	6351.8	P	7445.1	P	8191.4	P	6995	P	7385.7	P	6796.3	P	7558.1	P	6408.8	P	7774.7	P
Ssc.15736.1.S1_at	5810.8	P	4815.1	P	5047.3	P	5230.6	P	5227.6	P	5390	P	6267.6	P	5597.6	P	5156.1	P	8953.1	P	7976.4	P	9483.8	P	5319.5	P	6452.1	P	5745.5	P
Ssc.15736.1.S2_at	5086.6	P	5896.5	P	5114.1	P	4751.3	P	4847.7	P	4870.1	P	4541.1	P	4622.3	P	4702.8	P	5686.5	P	4722.3	P	5363.6	P	4542.1	P	4544.7	P	4339.4	P
Ssc.2449.1.S1_at	4149.9	P	3422.4	P	4657.2	P	4106.4	P	3997.3	P	4180.3	P	3596.3	P	3924.9	P	4307.9	P	3416.3	P	3564.7	P	3952.9	P	3080.7	P	3618	P	3729.3	P
Ssc.13776.1.S1_at	3193	P	2908	P	3279.3	P	3440.5	P	3029.5	P	3529	P	3416.3	P	3615	P	3003	P	3031.1	P	3307.1	P	2825.4	P	3076.7	P	3632.6	P	3209	P
Ssc.7538.1.S1_at	365.8	P	411	P	384.5	P	280.6	P	309.5	P	437.7	P	341.3	P	404.3	P	334.5	P	266.7	P	256	P	238.8	P	302.8	P	257.3	P	268.6	P
Ssc.4158.1.S1_at	3009.8	P	2741.7	P	3075.8	P	2996.6	P	3394.4	P	2848.2	P	3165.9	P	2794.5	P	2979.9	P	2368.9	P	2783.1	P	2167.9	P	2853.1	P	3492.9	P	2990.8	P
Ssc.17186.1.S1_a_at	1930.7	P	2085.1	P	2239.1	P	1687.9	P	1530.3	P	1610.1	P	1651.7	P	1823.6	P	1473.6	P	1938	P	1977.3	P	1828.5	P	1899.7	P	1455.3	P	1777.5	P
Ssc.17026.1.S1_at	6340.5	P	6825.6	P	5423.7	P	7758	P	6512.5	P	4915	P	4394.3	P	7028.8	P	9239.8	P	5476.6	P	5717.4	P	6445.1	P	8022.2	P	4361.7	P	7724.4	P
Ssc.2306.1.S1_at	735.6	P	753.9	P	815.3	P	894.5	P	1000.1	P	584.3	P	587.3	P	634.5	P	718	P	897.6	P	947.5	P	1852.2	P	1446.5	P	1756.1	P	1200.2	P
Ssc.17300.1.S1_at	2690.6	P	2298.3	P	2913.4	P	2471.3	P	2514.8	P	1529.2	P	1252.5	P	1878.2	P	2741.2	P	964.2	P	1136.9	P	1141.7	P	3923.3	P	3728.6	P	3226	P
Ssc.2926.1.S1_at	781.4	P	905.9	P	950.1	P	916	P	993.8	P	1130	P	1046.2	P	1023.4	P	1092.8	P	704.7	P	725.5	P	760	P	794.4	P	823.1	P	884.7	P
Ssc.4157.1.A1_at	840.5	P	828.9	P	758	P	725.5	P	1087.8	P	839.4	P	863.5	P	825.8	P	828.2	P	900.7	P	944.5	P	944.7	P	561.1	P	753.9	P	837.9	P
Ssc.7506.1.S1_at	555.8	P	631	P	729.4	P	587.4	P	571.1	P	588.8	P	564.5	P	563.1	P	583.4	P	599.8	P	640.7	P	700.3	P	540.1	P	598.4	P	523.8	P
Ssc.68.1.A1_at	785.8	P	791.5	P	772.9	P	880.7	P	906.4	P	920.4	P	1057.9	P	826.5	P	788.3	P	932.7	P	868.6	P	848.8	P	733.3	P	821.2	P	877.4	P
Ssc.2034.1.S1_at	2028.8	P	2083.3	P	2025.7	P	2121.3	P	2170.5	P	2268.7	P	2279.6	P	2095.1	P	2508.9	P	2733.2	P	2754	P	3276.9	P	2164.2	P	2244.4	P	2199.8	P
Ssc.11004.1.S1_at	7014	P	6822.4	P	4328.1	P	6350.7	P	10608.2	P	5978.4	P	6269	P	5133.6	P	8590	P	8348.3	P	8566.7	P	7714.5	P	10793	P	13790.4	P	10377.7	P
Ssc.5604.1.S1_at	2804.2	P	2631.4	P	1827.9	P	2467.1	P	2296.2	P	1848.6	P	1932.3	P	2253.6	P	3095.5	P	1443	P	1581	P	1007.8	P	4022.4	P	2948.7	P	3426.1	P
Ssc.5943.1.S1_at	283.4	P	281	P	400.7	P	425	P	696.3	P	634.1	P	278.8	P	529.1	P	722.3	P	354.2	P	252.3	P	426.9	P	685.4	P	425.2	P	575.6	P
Ssc.13262.1.S1_at	734.1	P	504.8	P	753.7	P	644.5	P	683.2	P	799.8	P	626.1	P	574.8	P	776.3	P	709.2	P	684.6	P	850.6	P	581.2	P	664.4	P	552.6	P
Ssc.639.1.A1_at	543.4	P	575.5	P	392.8	P	727.1	P	655.8	P	441.4	P	407.4	P	423.7	P	634	P	704.3	P	480.3	P	614.7	P	1103.6	P	520.3	P	850.9	P
Ssc.27244.1.S1_at	165.4	A	172.7	P	162.2	P	168.8	P	136.8	P	131.7	P	181.7	P	187.7	P	139.6	A	167	A	168.4	P	105.8	P	67.6	A	164.7	P	179.4	P
Ssc.7096.1.S1_at	3961.6	P	3595.8	P	3719.2	P	4008.2	P	4092.9	P	4311.9	P	3822.5	P	3862.8	P	4125.8	P	3243.4	P	3784.6	P	3312.9	P	4459.9	P	4734	P	4294.2	P
Ssc.30.1.S1_at	4870.6	P	4767.5	P	5391.7	P	5216.2	P	4874.1	P	4963.7	P	4675.6	P	4579.9	P	4750.2	P	4636.5	P	5082	P	4966.6	P	4035.1	P	4726.2	P	4033.9	P
Ssc.3720.1.S1_at	1956.5	P	2013	P	2146.3	P	1858.9	P	2010	P	1782.2	P	1935.2	P	1730	P	1723	P	1667.7	P	1738.7	P	1450.3	P	1844.8	P	1889.7	P	1731.8	P
Ssc.13880.1.A1_at	1706.5	P	2086.8	P	1953.6	P	2481.2	P	2142.6	P	2153.9	P	2536	P	2218.5	P	2248.2	P	1959.6	P	2090.8	P	1833.7	P	2084.6	P	1963.5	P	2124.9	P
Ssc.13880.1.A2_at	2075.4	P	2274.2	P	1930.9	P	2103	P	1939.8	P	1995.7	P	2437.4	P	2552.9	P	1955.9	P	2557.1	P	2307.3	P	1941.2	P	1917	P	1827.1	P	2085.8	P
Ssc.1005.1.S1_a_at	4747.5	P	5735.8	P	5294	P	4076.7	P	4432.7	P	4693.8	P	4875.9	P	4149.1	P	4336.6	P	4141.5	P	4397.6	P	4871.4	P	5393.7	P	5603.5	P	3990	P
Ssc.1005.1.S1_at	4954.7	P	4317.8	P	4233.3	P	4350	P	4904.8	P	4687.4	P	4763.7	P	4699.1	P	4468.5	P	4974.9	P	5305.8	P	5302	P	4721.6	P	5346.1	P	4499.6	P
Ssc.13269.1.S1_at	627.1	P	571.9	P	440.2	P	664.3	P	600.6	P	673.1	P	629.6	P	723.3	P	697.4	P	801.9	P	799.3	P	889	P	563.9	P	575.9	P	645.8	P
Ssc.4111.1.S1_at	612.2	P	902.9	P	696.7	P	857.3	P	794.9	P	804.2	P	714.1	P	974.7	P	1012.6	P	613.5	P	629.7	P	963.2	P	582.9	P	702	P	621.4	P
Ssc.20571.1.S1_a_at	1766.5	P	1443.8	P	1507	P	1156.2	P	1261.3	P	1179.7	P	1113.8	P	1612.3	P	1575.2	P	1463.5	P	1291.2	P	1494.5	P	1693.9	P	1516.2	P	1374.1	P
Ssc.983.1.S1_at	7238.6	P	6242.4	P	5258	P	7155.2	P	8050.7	P	5637.2	P	5031.5	P	6870.7	P	7838.5	P	11909	P	9186.9	P	12466.6	P	9065.1	P	8265.7	P	8582	P
Ssc.12108.1.S1_at	1722.7	P	2091	P	1907.5	P	2114.2	P	1880.3	P	1916.3	P	2108.1	P	2178.5	P	2004	P	1389.5	P	1573.8	P	1705.7	P	1967.2	P	2037.6	P	1823.8	P
Ssc.12390.1.S1_at	7181.5	P	6011	P	6870.7	P	5438.9	P	5318.5	P	5308.9	P	6089.7	P	4564.3	P	4987.7	P	4540.2	P	4735.2	P	5233.2	P	4953.9	P	5669.2	P	5369.4	P
Ssc.17717.1.S1_at	238.9	P	180.3	P	245.8	P	234.6	P	267.3	P	215.1	P	128.9	P	157	P	313	P	277.3	P	221.3	P	153.4	P	389	P	341.4	P	347.3	P
Ssc.17001.1.S1_at	611.3	P	626	P	627.9	P	845.7	P	828.8	P	692.4	P	537	P	511.6	P	613.7	P	313.7	P	506.8	P	404.6	P	368.9	P	499.6	P	683.9	P
Ssc.810.1.S1_at	1232.4	P	958.6	P	1033.8	P	1210.7	P	1202.7	P	989.8	P	1320.3	P	1461.8	P	1457.1	P	2642	P	2061.9	P	4378.1	P	1440	P	1538	P	1574.3	P
Ssc.810.1.S2_at	189.5	P	207.5	P	146.6	P	204.7	P	186.6	P	170.3	P	118.3	P	137.6	P	209.3	P	136.4	P	122.1	P	234.2	P	252	P	281.5	P	319.2	P
Ssc.17602.1.S1_at	1105.3	P	1111.3	P	1211.5	P	1527.3	P	1404.6	P	1250.3	P	1187.9	P	1117.6	P	1096.2	P	920.5	P	1109.3	P	1117.2	P	862.7	P	1154.2	P	744.5	P
Ssc.6097.1.S1_a_at	533.7	P	516	P	409	P	663.3	P	487.5	P	467.4	P	497.1	P	642.6	P	709.2	P	839.9	P	756.4	P	1222.4	P	561.7	P	705.6	P	580.2	P
Ssc.6097.1.S1_at	1028.6	P	927.4	P	907.6	P	1221	P	1000.1	P	1042.5	P	1050.6	P	1282.6	P	1013.3	P	1550.1	P	1353.3	P	2096.5	P	1107.3	P	1191.3	P	1089.3	P
Ssc.494.1.S2_at	86.9	P	73.7	P	115.2	P	46	P	83.7	P	52.4	P	58.2	P	40.3	P	113.6	P	93.7	P	74.5	P	75.6	P	60.9	P	68.6	P	80.6	P
Ssc.494.1.S1_at	143.2	P	102.1	P	120.6	P	89.7	P	80.5	P	136.1	P	70.2	P	65.3	P	141.9	P	88.4	P	89.9	P	137.5	P	121	P	103	P	152.7	P
Ssc.2393.1.S1_at	104	A	117.4	P	171.4	P	194.4	P	163.9	P	168.4	P	89.4	P	121.5	P	189	P	130	P	144.9	P	219.2	P	130.5	P	105.8	P	227.8	P
Ssc.19992.1.S1_at	1886	P	2104.7	P	1839.8	P	1780.6	P	1770.7	P	1935.7	P	1841.8	P	2205.4	P	1969.1	P	1801.8	P	2272.3	P	1999	P	1593.8	P	1635.6	P	1700.9	P
Ssc.1006.1.S1_at	1180	P	1282.3	P	1100.2	P	1186.4	P	1397	P	1637.6	P	1207.8	P	1308.6	P	1402.5	P	1309	P	1155.7	P	1126.1	P	1240.2	P	944.1	P	1160.9	P
Ssc.4741.1.S1_at	169.7	P	165.6	P	136.5	P	164.5	P	141.1	P	135.6	P	102.4	P	128.6	P	121.2	P	88.8	P	150	P	123.6	P	163.5	P	191.3	P	157.8	P
Ssc.6391.1.S1_at	233.3	P	261.4	P	209.4	P	179.1	P	232.6	P	210.4	P	220.5	P	213.2	P	260.7	P	106.7	P	144.6	P	208.5	P	249.6	P	132.5	P	240.5	P
Ssc.11630.1.S1_at	1286.2	P	1650.6	P	1787.1	P	1596.2	P	1527	P	1520.8	P	1241.4	P	1256.9	P	1279.9	P	485.8	P	759.1	P	544.1	P	1188.3	P	1235	P	1351.4	P
Ssc.16345.1.S1_at	643.8	P	633	P	862.4	P	1099.2	P	1038.9	P	907.6	P	918.4	P	845.3	P	1424.9	P	502.9	P	372.2	P	318.6	P	597.3	P	512.3	P	711.5	P
Ssc.17140.1.A1_at	188.1	M	234.8	P	190.4	P	239.8	P	194.9	P	254.3	P	224.2	P	225.5	P	215.4	P	275.9	P	194.1	P	227.5	P	228.2	P	228.1	P	236.6	P
Ssc.978.1.S1_at	733.2	P	797.4	P	617.7	P	947.7	P	756.1	P	545.9	P	360.7	P	800.7	P	992.4	P	500	P	549.6	P	548.4	P	1154.8	P	330.7	P	907.9	P
Ssc.1091.1.S1_at	3048.2	P	2835.4	P	4496.6	P	3594.4	P	4646.2	P	2818.7	P	1524.6	P	2504.5	P	4863.9	P	2469	P	2592.3	P	2279.6	P	4838.3	P	4583.2	P	3976.7	P
Ssc.841.1.S1_at	1811.3	P	1989.7	P	1921.5	P	2499.9	P	2405.7	P	2809.7	P	2082	P	3119.7	P	2194.5	P	1906.6	P	1577.1	P	1771.1	P	1700.1	P	1687.9	P	3046.5	P
Ssc.3675.1.A1_at	882.3	P	771.7	P	790	P	727.2	P	626.7	P	780.3	P	728.2	P	712.9	P	712.9	P	655.8	P	623.4	P	661.6	P	686.1	P	773.4	P	744.7	P
Ssc.16336.1.S1_at	77.8	P	87.6	P	131.1	P	88.8	P	85	P	115.1	P	82.2	M	75.2	P	85.7	P	58.6	P	58.4	P	57.7	P	181.4	P	125.1	P	643.3	P
Ssc.16336.1.S2_at	3.9	A	36.5	P	47.6	P	32.8	P	34.5	A	42	P	23.2	A	26.8	A	14.4	A	25.4	A	22.4	P	14.3	A	68.4	P	12.8	P	239	P
Ssc.1450.1.S1_at	801.6	P	763.2	P	822.6	P	1027.6	P	1040.9	P	1178.7	P	952.8	P	1056.4	P	1156.6	P	786.5	P	924.4	P	915.4	P	625.8	P	709.2	P	554	P
Ssc.10536.1.S1_at	461.7	P	558	P	644.2	P	608.2	P	704.2	P	762.1	P	691	P	604.3	P	647.6	P	461.7	P	558.8	P	463.4	P	396.3	P	579.5	P	493.4	P
Ssc.731.1.S1_at	1750.9	P	1604.2	P	1784	P	1495.5	P	1404.1	P	1567.5	P	1492.5	P	1241.7	P	1508.2	P	2117.2	P	1962.2	P	2552	P	1452.9	P	1576.6	P	1243.5	P
Ssc.18382.1.S1_at	1523.6	P	1653.3	P	1718.8	P	1745.8	P	1822.9	P	1711.3	P	1520.8	P	1453.6	P	1631.9	P	1540.1	P	1617	P	1625.8	P	1297.7	P	1580.6	P	1527.7	P
Ssc.726.1.A1_at	1161.6	P	1098.9	P	1093.5	P	1139.8	P	1294.1	P	1184.2	P	1196.6	P	1249.1	P	1167.6	P	1043.1	P	1133.9	P	917.1	P	1080.8	P	970	P	1084.4	P
Ssc.4466.1.S1_at	484.7	P	361.4	P	526.1	P	343.7	P	372	P	370	P	448.5	P	358.2	P	433.5	P	666.6	P	442.2	P	531.7	P	347.4	P	306.6	P	472.6	P
Ssc.8698.1.S1_at	2221.4	P	1820.6	P	1493.6	P	1474.1	P	1916.4	P	1442.1	P	1395.5	P	1766.2	P	1980.3	P	1308.1	P	1429.3	P	842.4	P	3079.5	P	2395.2	P	2908.6	P
Ssc.295.1.A1_at	2262.2	P	2620	P	2304.2	P	2461.1	P	3060.6	P	3051	P	3823.6	P	3528.4	P	2642	P	2829.1	P	2825.1	P	2565.3	P	2598	P	2496.8	P	2687.8	P
Ssc.17573.1.S1_at	201.1	P	118	P	149.3	A	134.4	P	190.5	P	234.3	P	1800.1	P	277.4	P	342.8	P	6974.8	P	3790.9	P	7421.2	P	154.4	A	241.3	P	179.9	P
Ssc.104.1.S1_at	2300.5	P	2104.8	P	2317.4	P	2161.5	P	2231.6	P	2219.3	P	2105.6	P	2404.9	P	2362.1	P	2245.4	P	2228.7	P	2283.7	P	1973.7	P	2130.2	P	1917.8	P
Ssc.19691.1.S1_at	1521.7	P	1558.2	P	1506.2	P	1737.1	P	1638.3	P	1227.4	P	1229	P	1165.2	P	1456.1	P	1102.2	P	1752.7	P	1349.9	P	2100.3	P	2694.6	P	2101.5	P
Ssc.1465.1.S1_at	474.7	P	301.5	P	271.3	P	407.5	P	425.9	P	270.5	P	271.4	P	334.7	P	454	P	330.8	P	267.8	P	267	P	542.5	P	511.8	P	503.7	P
Ssc.6873.1.S1_at	1479.5	P	1520.6	P	1455.8	P	1443.9	P	1473.2	P	1446	P	1761.9	P	1659.9	P	1243.7	P	1338.2	P	1521.6	P	1138.5	P	1579.3	P	1633	P	1329.9	P
Ssc.2753.1.S1_at	528	P	478.9	P	513.8	P	745.6	P	862.1	P	575	P	539.4	P	680.3	P	733.1	P	235.1	P	439.4	P	336	P	348.1	P	417.2	P	448.4	P
Ssc.7258.1.S1_at	934.3	P	808.7	P	787.8	P	863.1	P	966.2	P	958.8	P	1090.3	P	835.5	P	1038.8	P	1842.8	P	1643.8	P	2234.9	P	1171.4	P	1751.1	P	1153.7	P
Ssc.19494.1.S1_at	4332	P	3797.1	P	3360.3	P	4036.7	P	4060.1	P	4742	P	8295.6	P	5857.6	P	5808.6	P	13329.4	P	10941.6	P	12958	P	3959.6	P	3062.1	P	4222.8	P
Ssc.11208.1.S1_at	5304.5	P	2297.4	P	5950.1	P	7691.8	P	7838.7	P	8412.4	P	5338	P	4056.2	P	7414.6	P	9469.7	P	3822.6	P	6111.9	P	5094.6	P	5410.4	P	7046	P
Ssc.2173.1.A1_at	198.4	P	152.9	P	137.8	P	185.7	P	144.8	P	159.2	P	183	P	173.9	P	133.2	P	184.9	P	157.1	P	280.4	P	137.7	P	177.4	P	144.9	P
Ssc.11075.3.S1_a_at	12274.1	P	13703.7	P	14644.4	P	10878.7	P	12793.7	P	12215.4	P	14271.2	P	12227.6	P	12631.9	P	8032.8	P	11428.9	P	9927.3	P	10143.3	P	9333.6	P	11238.4	P
Ssc.26084.1.S1_at	434.4	P	487.3	P	346.5	P	630.6	P	505.3	P	511.8	P	518.7	P	540.3	P	515.3	P	573.2	P	455	P	603.5	P	595.9	P	435.9	P	507.3	P
Ssc.2720.1.S1_at	919.7	P	992.6	P	830	P	907.8	P	851	P	940.3	P	788.3	P	967	P	865.6	P	1029.1	P	887.5	P	896.4	P	956.8	P	752.9	P	898.1	P
Ssc.21499.1.S1_at	372.7	P	314.8	P	339.3	P	379.2	P	293.6	P	320.1	P	294.2	P	348.1	P	449.3	P	278.7	P	257.2	P	234.7	P	289.6	P	349.5	P	275.2	P
Ssc.181.1.S1_at	455.7	P	762.8	P	657.1	P	591.7	P	786.3	P	579.6	P	514.9	P	630.2	P	582.8	P	409.9	P	427.4	P	316.4	P	666.5	P	392.7	P	617.8	P
Ssc.181.1.S1_s_at	1115.1	P	1372.7	P	1063.6	P	1080.6	P	1710.7	P	1204.6	P	1187.2	P	1094.3	P	1268.1	P	1025.1	P	1167.2	P	1016.5	P	1963	P	1254.3	P	1862.4	P
Ssc.902.1.S1_a_at	4110.7	P	3922.3	P	4186.6	P	3714.7	P	4158.9	P	4275.7	P	5228.6	P	3839.5	P	4307.2	P	5232.6	P	4988.9	P	5026.6	P	3596.7	P	4140.1	P	3761.2	P
Ssc.936.1.S1_at	816.6	P	1063.5	P	904.3	P	946.2	P	1057.2	P	1230.3	P	1008.7	P	755.8	P	907.8	P	761.9	P	870.2	P	456.9	P	861.6	P	802.1	P	1010.2	P
Ssc.23474.1.S1_at	619.4	P	582.7	P	649.8	P	622.7	P	557.3	P	569.2	P	679.6	P	507.8	P	414.8	P	731.7	P	698.7	P	652.3	P	572.7	P	613.9	P	528.1	P
Ssc.15640.1.S1_at	508.7	P	375.3	P	365	A	405.4	P	240.8	P	300.1	P	374.6	P	473.4	P	360.1	P	900.6	P	620.1	P	1141.4	P	526.5	P	530.6	P	580.6	P
Ssc.14456.1.S1_at	7954.5	P	7734.9	P	7688.5	P	7552.1	P	14732	P	11525.1	P	5690.6	P	9664.6	P	11185.1	P	12338.9	P	10492	P	12979.8	P	11322.5	P	9364.9	P	9688.1	P
Ssc.13872.1.S1_at	240	P	243	P	300.9	P	273.3	P	309.8	P	351.2	P	249.1	P	301.9	P	358.4	P	306.9	P	252.1	P	283.2	P	369.1	P	302.2	P	327.7	P
Ssc.22119.1.S1_at	207.4	P	162	P	134.6	P	198.9	P	173.5	P	177.7	P	184.2	P	164	P	209.8	P	271	P	349.8	P	234.1	P	198.9	P	208	P	238.4	P
Ssc.16352.1.S1_at	286.6	P	214.4	P	243.2	P	248.2	P	273.8	P	283.3	P	258.1	P	278.3	P	265.9	P	238.6	P	199.4	P	295.8	P	219.8	P	240.8	P	192.2	P
Ssc.19638.1.S1_at	97.8	P	134.6	P	180.9	P	111.2	P	108.2	P	90.2	P	70	A	104.2	P	239.5	P	20.9	A	83.4	P	76.2	P	148.8	P	68.2	A	169.3	P
Ssc.12724.1.S1_at	1798.4	P	2292.1	P	1994.1	P	1843.9	P	1614.3	P	1506.4	P	1383.3	P	1707	P	2208.4	P	1195.1	P	1101.4	P	1241.6	P	1996.9	P	2241.3	P	1812.6	P
Ssc.21802.1.S1_at	16885.4	P	17592.7	P	13606.3	P	15049.3	P	14592.3	P	15717.6	P	16928	P	17500.2	P	16757.9	P	18415.5	P	17797.6	P	20241.8	P	14208.3	P	14833.8	P	12995.6	P
Ssc.22769.1.S1_at	510.2	P	283.3	P	318.5	P	438.8	P	359.2	P	421.9	P	596.9	P	523.3	P	732.8	P	631	P	650.5	P	561.2	P	507	P	564.8	P	503.7	P
Ssc.161.1.S1_at	44.2	A	51.5	P	44.3	P	42.6	P	23.6	A	44	P	30.3	P	31.6	P	44.4	P	20.6	A	15.7	P	31.8	P	43.2	P	54.7	P	30.2	P
Ssc.76.3.S1_a_at	1454.7	P	1625	P	1655.6	P	1872.9	P	1948	P	2349.4	P	2084.1	P	2084.8	P	2329.2	P	2551.1	P	2388	P	2647.7	P	1451.8	P	1363.6	P	1365.9	P
Ssc.11056.2.S1_a_at	1340.8	P	1035.6	P	1124.3	P	1439.4	P	1124.1	P	1503.5	P	1129.2	P	1428.8	P	1399.6	P	673.2	P	712.9	P	640.8	A	869.3	P	742.2	P	867.9	P
Ssc.15899.1.S1_at	295.5	P	315.8	P	190.1	P	409	P	245.9	P	239.7	P	242.7	P	224.2	P	332.9	P	343.2	P	294.7	P	344.8	P	400.8	P	361.1	P	331.3	P
Ssc.20728.1.S1_at	14.5	A	5	A	6.4	A	8	A	16.7	A	5.7	A	6.7	A	4.9	A	4.7	A	28.1	A	20.3	A	13.4	A	13.2	P	49	P	40.3	P
Ssc.20600.1.S1_at	434.7	P	474.4	P	455.9	P	494.9	P	430.5	P	467.8	P	434.7	P	427.7	P	438.7	P	375.8	P	443.9	P	550.2	P	467.1	P	449.7	P	498.8	P
Ssc.1089.1.S1_at	1238.5	P	667.3	P	1109.4	P	1187.8	P	1006.4	P	798.1	P	235.9	P	541.1	P	542.3	P	432.5	P	240.8	P	281.6	P	1134.3	P	1800.7	P	1084.4	P
Ssc.1717.1.S1_at	12839.9	P	11150.2	P	11657.6	P	11349.6	P	14571.6	P	14376.5	P	20365.6	P	13393.1	P	14062	P	18922.1	P	18142	P	21052.2	P	12183	P	13872.3	P	10939.2	P
Ssc.670.2.S1_at	85.1	P	124	P	111.8	P	54.9	P	83.5	M	76.9	P	149.7	P	60.5	P	55.2	A	436.7	P	305.9	P	235.3	P	229.3	P	393.4	P	153	P
Ssc.18736.1.S1_at	847.3	P	754.6	P	733	P	690.9	P	681	P	766.1	P	989.6	P	857.6	P	776.6	P	766.9	P	699.2	P	732.9	P	533.2	P	763.7	P	560	P
Ssc.5630.1.S1_at	262.3	P	275.3	P	262.4	P	269	P	245	P	268.1	P	220.9	P	224.9	P	291.7	P	238.3	P	261.2	P	317.4	P	237.1	P	264.2	A	160.2	M
Ssc.4984.1.S1_at	3719.5	P	4326.2	P	4211.2	P	4587.4	P	3893.3	P	3769.1	P	2733.1	P	2700.2	P	3723.6	P	1995.8	P	1620.5	P	918.3	P	2466.6	P	2839.4	P	5179.4	P
Ssc.15893.1.S1_at	89.4	P	104.4	P	110.4	P	104.2	P	95.3	P	112.6	P	130.1	P	127.8	P	91.3	P	75.8	P	100.9	P	114.6	P	111.8	P	155.3	P	94.1	P
Ssc.19390.1.S1_at	664.5	P	919.6	P	836.4	P	1176.9	P	892.9	P	1022.2	P	864.4	P	1147.6	P	1013	P	1037.9	P	1211	P	1154.8	P	979.8	P	1042.5	P	839.6	P
Ssc.3502.1.S1_at	957.9	P	1184.2	P	999	P	1223.4	P	1433.8	P	1718	P	3167	P	2123.7	P	1349.4	P	5329.2	P	2685.5	P	2247.3	P	991.2	P	1083.1	P	1130.9	P
Ssc.16248.1.S1_at	501.2	P	501	P	525.8	P	526.2	P	443.1	P	463.4	P	562.2	P	451.3	P	422	P	655.4	P	597.1	P	581.6	P	542	P	530.5	P	542.6	P
Ssc.17613.1.S1_at	213.9	P	234.2	P	170.8	P	244	P	258.1	P	221.2	P	238.1	P	191.6	P	286.1	P	240.4	P	232.8	P	228.4	P	214.9	P	196.8	P	197.1	P
Ssc.19694.1.S1_at	211.7	P	173.5	P	79	P	252.3	P	156.3	P	242.8	P	201.9	P	174.1	P	271.2	P	108.3	P	74.7	P	266.5	P	224.3	P	171	P	206.8	P
Ssc.1735.1.S1_at	619	P	468	P	733.8	P	690.1	P	586.6	P	753.3	P	1107.6	P	770.6	P	757	P	1796.6	P	1117.5	P	2096.1	P	655.3	P	828.5	P	813.6	P
Ssc.12021.1.S1_at	1054.9	P	1253.6	P	1151	P	1213.8	P	1070.7	P	1119.2	P	1028	P	1220.9	P	1191.7	P	1071.3	P	1050.2	P	1086.5	P	1135.9	P	1009.3	P	1025.1	P
Ssc.5249.1.S1_at	169.7	P	148.3	P	133.1	P	190.6	P	117.3	P	146.3	P	152.3	P	140	P	132	M	136.7	P	110.9	A	188.3	P	95.8	P	180.1	P	136.8	P
Ssc.17108.1.S1_at	1649	P	1985.7	P	1769.3	P	1413.4	P	1798.5	P	1502.5	P	1495.5	P	1380.1	P	1767.6	P	2190.2	P	2023.8	P	2709	P	1768.2	P	1490.6	P	1476.7	P
Ssc.422.1.S1_at	1913.5	P	2056	P	1982.5	P	1669.5	P	1828.8	P	1810.5	P	1604.6	P	1805	P	1816.6	P	2786.1	P	2293.5	P	3142.3	P	1737.7	P	1415.4	P	1460.9	P
Ssc.16635.1.S1_at	120.3	M	129.3	P	118.3	A	121.9	P	103.5	P	93.7	A	125	P	161.7	P	192.5	P	81.5	A	44.3	A	105.4	A	182.1	P	128.3	P	130.2	P
Ssc.24387.1.S1_at	4319.6	P	3826.9	P	4367.2	P	3774.8	P	3921.6	P	4159.9	P	4192.6	P	3889.3	P	3688.7	P	3602.1	P	3927.5	P	4072.9	P	3524.4	P	4000.6	P	3303.9	P
Ssc.14243.1.S1_at	2780.8	P	2831.2	P	3164.2	P	3328.2	P	3389.7	P	2876.7	P	2783.7	P	2384.2	P	2570.9	P	1097.8	P	1932.8	P	1293	P	2055.9	P	2602.1	P	2465	P
Ssc.16312.1.S1_at	645.1	P	548.8	P	628	P	695.8	P	730.4	P	774.8	P	730.5	P	639.9	P	714.5	P	1237.7	P	1589.1	P	1808.3	P	809.2	P	840.8	P	471.2	P
Ssc.5822.1.S1_at	469	P	622.8	P	491.6	P	488.3	P	567.2	P	567.6	P	917.4	P	464.5	P	633.7	P	1561.7	P	1242	P	2037.2	P	556.9	P	1688.6	P	578.9	P
Ssc.1296.1.S1_at	5290.5	P	5795.5	P	5947.3	P	4987.6	P	4981.5	P	5670.2	P	6291.8	P	6161.9	P	4977.3	P	4411.2	P	5015	P	4669.2	P	4962.7	P	5228.4	P	4771.1	P
Ssc.6691.1.S1_at	590	P	579	P	638.9	P	519.9	P	631	P	557.1	P	526.5	P	447	P	602.5	P	647.9	P	735.3	P	570.8	P	607.4	P	402.5	P	532.7	P
Ssc.7870.1.S1_at	2417.9	P	2734.4	P	2788.8	P	2628.7	P	2471.6	P	2666.9	P	2443.1	P	2656	P	2937.9	P	2118.5	P	2150.6	P	2098.1	P	2148	P	2242.8	P	2195.4	P
Ssc.9738.1.A1_at	1722.3	P	1427.9	P	1151.7	P	1542.2	P	1440	P	1640.7	P	5632.7	P	2635.2	P	3054	P	9546	P	8343	P	12678	P	1646.6	P	2821.5	P	1547.3	P
Ssc.349.1.S1_at	1267	P	1365.2	P	1308.5	P	1292.2	P	1153.6	P	1108.4	P	970.7	P	1254.4	P	1276	P	1164.9	P	1179.4	P	813.5	P	1212.3	P	1095.7	P	1242.1	P
Ssc.6685.1.S1_at	475.1	P	285.6	P	332.1	P	467.7	P	414.5	P	379.4	P	588	P	342.9	P	429.4	P	799.6	P	827.6	P	727.8	P	623.6	P	972.4	P	618.6	P
Ssc.7537.1.S1_at	2949.6	P	3247.2	P	2900	P	3178.6	P	3142.2	P	3507.3	P	3549.9	P	3484	P	3142.9	P	2718	P	3170.5	P	2806.4	P	3133.2	P	2705	P	3128.4	P
Ssc.21111.1.S1_at	428.8	P	395.4	P	383.7	P	401.5	P	489.6	P	348.4	P	277.8	P	422.9	P	528.1	P	390.1	P	397.5	P	448.9	P	514.2	P	427.4	P	641.7	P
Ssc.4656.1.S1_at	1716.5	P	1526.5	P	1578.4	P	1684.7	P	1752.3	P	1794.1	P	2093.5	P	1620.6	P	1622.2	P	1716.6	P	1557.7	P	1513.5	P	1272.2	P	1516.6	P	1278.2	P
Ssc.15803.1.S1_at	1446.4	P	1649	P	1805	P	952.7	P	1356.7	P	718.1	P	531.3	P	784.5	P	1735.1	P	458.7	P	549.6	P	367.7	P	1251.9	P	1280.7	P	1677.2	P
Ssc.12017.1.A1_at	1503.5	P	1904.5	P	1214.8	P	1681.4	P	1533.6	P	1715.3	P	2592.7	P	2016.7	P	1669.6	P	2844.7	P	2177.1	P	3048.9	P	1991	P	1559.4	P	1967.6	P
Ssc.5569.1.S1_at	293.4	P	241.2	P	242.9	P	356.5	P	414.7	P	217	P	159	P	284	P	384.8	P	273.2	P	278.8	P	280.4	P	358.5	P	313.6	P	282.2	P
Ssc.19700.1.S1_at	363.9	P	384.9	P	379.5	P	424.1	P	321.9	P	332.8	P	378.7	P	346.2	P	296.1	P	264.7	P	311.7	P	228.1	P	349.2	P	333	P	317.8	P
Ssc.607.1.S1_at	89.7	P	85.6	P	46.7	A	136.3	P	94.2	P	71.2	P	143.4	P	83.8	P	122.6	P	289.2	P	248.6	P	174.9	P	107	P	197.7	P	118.8	P
Ssc.26124.1.S1_at	2882.8	P	3802	P	3169.2	P	3119.8	P	2769.8	P	3209.4	P	3466.2	P	2865.7	P	2371.3	P	2069.4	P	2591.9	P	1663	P	2432.8	P	3642	P	2640.7	P
Ssc.180.1.S1_at	1221.2	P	1638.5	P	1358.7	P	1123.9	P	1678.5	P	1540.8	P	2005.1	P	1669.2	P	1518.5	P	946.4	P	1139.4	P	1012.8	P	1307	P	1222.9	P	1469.2	P
Ssc.295.2.A1_at	267.3	P	578.7	P	369.3	P	349.9	P	510.6	P	330.5	P	397.2	P	267.8	P	524	P	195.5	P	217.4	P	182.7	P	457.3	P	499.1	P	478.8	P
Ssc.25045.1.S1_at	730.1	P	490.2	P	542.1	P	1198.7	P	1079.2	P	798	P	506.7	P	822.8	P	718.4	P	640.8	P	749.3	P	626.3	P	950.1	P	727.5	P	741	P
Ssc.118.1.S1_at	327.6	P	344.4	P	276.8	P	330.9	P	439.7	P	432.4	P	451.3	P	252.7	P	287.7	P	556.2	P	407.8	P	427.5	P	441	P	674.2	P	518.2	P
Ssc.15823.1.S1_at	164.5	P	150.1	P	184.2	P	166.1	P	217	P	137.4	P	205.6	P	126.2	P	249.6	P	375	P	310.8	P	295	P	327.1	P	319.7	P	367.6	P
Ssc.15818.1.S1_at	223.3	P	241.5	P	133.7	P	208.5	P	150.4	P	199.6	P	210.8	P	234.3	P	230	P	271	P	199.3	P	282.4	P	214.4	P	130	A	146.4	P
Ssc.27614.1.S1_at	182.3	P	129.5	P	146.1	P	117	P	122.6	P	186.7	P	133.5	P	153.1	P	198.4	P	125.8	P	149.8	P	181.1	P	116.3	P	191.5	P	161.4	P
Ssc.16088.1.S1_at	480.7	P	428.6	P	346.5	P	440.8	P	464.7	P	503.4	P	436.5	P	450.1	P	462.2	P	425.6	P	412.9	P	327.7	P	536.4	P	597.4	P	540.3	P
Ssc.21206.1.S1_at	181.2	P	188	P	233.5	P	200.9	P	270.1	P	181.4	P	204.4	P	190.5	P	211.6	P	175.8	P	184.2	P	197.7	P	171.3	P	197.4	P	236.7	P
Ssc.307.1.S1_at	1286.9	P	1162.4	P	1545.8	P	1408.1	P	824.4	P	1321.6	P	814.5	P	875.9	P	760.9	P	1220.9	P	1296.3	P	901.5	P	822.9	P	640.7	P	879.2	P
Ssc.23789.1.S1_at	108.5	P	115	P	120.5	P	178.1	P	152.6	P	123.9	P	70.8	P	77.3	P	108.6	P	147.2	P	171.3	P	217.8	P	212.1	P	157.6	P	193.2	P
Ssc.16052.1.S1_at	234.2	P	199.3	P	176.7	P	188.1	P	142.7	P	221.5	P	318.5	P	179.7	P	192.6	P	266.5	P	305.1	P	97	P	341.6	P	347.9	P	290	P
Ssc.610.1.S1_at	499.3	P	505.5	P	515.3	P	566.8	P	539.2	P	518.5	P	532.7	P	404.8	P	391.6	P	504.6	P	423.6	P	460.3	P	404	P	450.7	P	499	P
Ssc.5982.1.A1_at	4025	P	3383.9	P	3610.5	P	4504.1	P	3349.2	P	3322.6	P	4269	P	4145.9	P	4945.5	P	4148	P	3812.6	P	4697.8	P	3749.5	P	3582.4	P	3924.9	P
Ssc.15892.1.S1_at	2098.6	P	2766.3	P	2114.2	P	1608.8	P	1871.7	P	1991.7	P	2349.6	P	1695.7	P	1961	P	1490.8	P	2176.7	P	2072.6	P	1952	P	1926	P	1419.8	P
Ssc.12892.1.S1_at	1997.2	P	1746	P	2182.2	P	2001.4	P	2031	P	2300.8	P	2021	P	2157.9	P	2249.4	P	2255.9	P	2040.9	P	2353.2	P	1759.4	P	1863.1	P	1851.5	P
Ssc.15932.1.S1_at	599.5	P	917.6	P	830.7	P	576	P	936.3	P	824.5	P	703.4	P	867.9	P	620.1	P	550.8	P	719.7	P	535.4	P	1136.8	P	1292.3	P	1082.1	P
Ssc.15866.1.S1_at	422.1	P	279.6	P	294.9	P	346.4	P	331.8	P	381.1	P	331.8	P	295.1	P	323.3	P	467.3	P	439.3	P	351.3	P	420	P	310.8	P	375	P
Ssc.30760.1.S1_at	214.3	P	243.7	P	201.8	P	279.4	P	269.7	P	319.9	P	243.5	P	211.3	P	271.5	P	302	P	260.9	P	203	P	258.6	P	242.6	P	294.5	P
Ssc.3287.1.S1_at	59	P	37.3	P	65.6	P	34	P	52.2	P	57.3	P	42.8	P	49.7	P	36.5	A	52.5	P	33.9	P	34.7	A	64.3	P	42	P	51.4	P
Ssc.9229.1.S1_at	583.8	P	697.8	P	336.3	P	426.8	P	953.4	P	867.4	P	723.4	P	639	P	743.9	P	1428.1	P	1568.2	P	779.8	P	1984.4	P	3214.1	P	2759	P
Ssc.16169.1.S1_x_at	222.9	P	207.5	P	160.7	P	175.3	P	244.3	P	204.2	P	177.8	P	40.9	P	55.1	P	269.5	P	304.9	P	221.9	P	57.3	P	202.4	P	97.1	P
Ssc.16154.1.S1_at	147.3	A	104.9	P	117.9	P	167	P	152.7	P	178.5	P	113.8	P	129.4	P	137.7	P	159.3	P	126.8	A	135	P	124.1	P	131.3	P	159.1	P
Ssc.16359.2.S1_s_at	13012.4	P	5861.9	P	11332.1	P	7691.8	P	10174.5	P	8906.8	P	7769	P	4201.5	P	12056.3	P	11593.8	P	9654.3	P	11091.9	P	10581.4	P	7931	P	13034.8	P
Ssc.210.6.S1_x_at	1046.1	P	3361.2	P	3172.7	P	991.6	P	3183.1	P	457.5	P	3008.7	P	4951.6	P	5525.6	P	4419.5	P	581.7	P	1543.2	P	6932.6	P	548.1	P	5734.6	P
Ssc.16354.1.S1_at	572.3	P	581.3	P	651.1	P	736.4	P	916.4	P	731.9	P	539.7	P	579	P	758.2	P	1349.5	P	1094.7	P	1607.4	P	947.6	P	1206.2	P	948	P
Ssc.4227.1.S1_at	489.8	P	562.8	P	485.1	P	548.2	P	706.4	P	464.9	P	508.4	P	457.9	P	924.4	P	732.3	P	739.6	P	826.5	P	868.9	P	942.9	P	992.7	P
Ssc.15824.1.S1_at	1540.6	P	1248.7	P	1260	P	1480.7	P	1418.2	P	1205.3	P	1586	P	1039.5	P	1144.2	P	1244.5	P	1363.3	P	916	P	1113.4	P	1515.5	P	1269.7	P
Ssc.19364.1.S1_at	595.6	P	497.7	P	571.8	P	601.9	P	575.4	P	404	P	500.9	P	669.3	P	681.9	P	1087.1	P	1001.4	P	1327.7	P	691.6	P	549.6	P	616.5	P
Ssc.16096.2.S1_a_at	214.5	P	162.4	P	177.5	P	226	P	223.5	P	161.4	P	102	P	140.7	P	198.4	P	216.2	P	196.6	P	143.3	P	340.1	P	251.8	P	236.6	P
Ssc.11075.6.S1_a_at	4870.9	P	4746.4	P	4945.8	P	3687.2	P	3961.9	P	4430.7	P	5363.1	P	4430.8	P	4369.5	P	2816.2	P	3162.3	P	2421.5	P	3833.5	P	3582.5	P	3520.5	P
Ssc.11075.6.S1_x_at	3911	P	4447.8	P	4309.2	P	3589.1	P	3823.8	P	3908.9	P	4594.4	P	3741.4	P	3821.9	P	2453	P	3023.7	P	2331.7	P	3205.6	P	2957.4	P	3011.3	P
Ssc.22030.1.S1_at	1171.6	P	924.4	P	588.4	P	1014	P	1273.4	P	822.7	P	935.4	P	1263.1	P	1820	P	1328.4	P	1037.6	P	1049.9	P	1877.7	P	2003.2	P	2014.9	P
Ssc.27951.1.S1_at	36.9	P	37.7	A	16.3	A	51	P	35.7	A	52.2	A	33.1	A	31.6	M	69.1	P	35.9	P	47.9	P	48.5	P	22.1	A	32.2	A	33.4	A
Ssc.17032.1.S1_at	76.1	P	109.5	P	87.6	P	104.4	P	120	P	75.2	P	100	P	89.8	P	86.3	P	81.4	P	89.9	P	66.7	P	98.5	P	110.4	P	87.2	P
Ssc.15894.1.S1_at	344.5	P	362.4	P	329.1	P	372.3	P	328.8	P	383	P	378.1	P	322.3	P	444.3	P	386.3	P	322.7	P	472.8	P	372.1	P	312.7	P	410	P
Ssc.428.5.S1_at	8610.5	P	10483.5	P	9298.6	P	7813.9	P	8501.9	P	9727.6	P	9879.8	P	8625.6	P	10168.2	P	6895.7	P	7852.1	P	5680.6	P	6898.3	P	6596.4	P	6591.2	P
Ssc.17345.1.S1_at	324	P	257.6	A	263.4	M	294.1	P	374.3	P	277	P	257.3	M	228.8	P	384.2	P	505.2	P	301.5	P	399.7	P	257.4	M	458.3	P	367.4	P
Ssc.16341.1.S1_at	58.8	P	48.3	A	38.7	P	54.8	P	82	P	40.8	A	69.7	P	24	A	52.3	M	96.4	P	56.4	P	104.6	P	83	P	103.3	P	76.1	P
Ssc.15942.3.S1_x_at	2915.9	P	907.7	P	1430.1	P	2581.9	P	2656.6	P	3120.5	P	1265.6	P	820.9	P	1893.9	P	1207.8	P	1387.8	P	806.1	P	1423.5	P	1348.1	P	2939.1	P
Ssc.17344.1.S1_at	278.3	P	264.9	P	202.7	P	177.1	P	218.7	M	258	M	287.7	P	264.1	P	258.4	P	371.8	P	190.9	P	338.5	P	272.3	P	220	M	226.2	P
Ssc.15960.1.S1_at	797.6	P	672.7	P	682.8	P	632.7	P	774.4	P	787.4	P	1504.9	P	746.7	P	899.9	P	2193.2	P	2168	P	1886.7	P	928.8	P	959.2	P	597.6	P
Ssc.23404.1.S1_at	1423.4	P	1812.1	P	1519.5	P	1438.6	P	1373.1	P	1402.3	P	1738.8	P	1894.1	P	1321.1	P	2065.5	P	2262.3	P	2623.6	P	1112.3	P	1359.6	P	1437.1	P
Ssc.16227.1.S1_at	81	A	76.2	A	65.7	A	100.7	P	66.1	A	67.3	A	96.6	A	74.5	A	230.4	P	84.4	M	241.2	P	217.7	P	625	P	411.1	P	1092.9	P
Ssc.23470.1.S1_at	85.9	P	66.8	M	99.3	P	123.9	P	68.8	P	119.8	P	91.5	P	105.2	P	76	P	128.9	P	141	P	150	P	106.3	P	103.7	P	115.3	P
Ssc.15850.1.S1_a_at	73.5	P	88	P	82.7	P	82.6	P	109.7	P	122	P	150.8	P	73.4	P	69.9	P	63.7	P	80	P	52.8	P	129.1	P	84.1	P	128.2	P
Ssc.15850.1.S1_x_at	70.1	P	98.1	P	72.3	P	114.2	P	70.4	P	93.7	P	116.8	P	60	P	85.2	P	58.7	P	66.6	P	59.4	P	108.9	P	83.7	P	154.9	P
Ssc.15900.1.S1_at	53.3	A	48.1	P	70.5	P	63.7	A	110.3	A	48.4	A	107.3	P	35.9	P	65	A	57.7	A	76.5	P	71.9	P	82.3	P	108.7	P	51.6	P
Ssc.427.1.S1_at	2338.8	P	1902.2	P	1659.6	P	2079.3	P	2407.4	P	1912.4	P	2218.6	P	1876.8	P	2287.9	P	1289.8	P	2266.3	P	1499.5	P	4181.9	P	2875.5	P	4485.9	P
Ssc.19692.1.S1_at	43.2	A	54	P	82.4	P	64.6	P	46	P	76.3	P	289.4	P	172.3	P	213.4	P	566	P	396.9	P	319	P	53.6	P	66.3	P	86.5	P
Ssc.873.1.S1_at	1031.3	P	939.2	P	1102.5	P	1023.4	P	1003.5	P	838.8	P	1071.5	P	733	P	923.8	P	570	P	633.8	P	343.4	P	649.4	P	932.4	P	827.4	P
Ssc.1579.1.S1_at	349.5	P	278.2	P	292.5	P	379.8	P	367.6	P	323.5	P	337.5	P	345	P	287.1	P	298.6	P	277.4	P	282.9	P	343.4	P	280.3	P	316.1	P
Ssc.9365.3.S1_a_at	271.6	P	201.6	P	255.8	P	274.4	P	348.1	P	271.3	P	262.6	P	197.3	P	274.3	P	251.7	P	213.4	P	237.6	P	317.1	P	402.9	P	335.7	P
Ssc.1868.1.S1_at	55.4	P	152.7	P	108.7	A	113.6	P	183.4	P	110.3	P	40.3	A	99.1	P	170.6	P	31.2	A	69	A	71	P	176.5	P	86.9	A	193	P
Ssc.819.1.A1_at	113.8	P	131.4	P	158.3	P	149.8	P	134.1	P	115.9	P	132.3	P	132.4	P	93.2	P	158.6	P	162.2	P	144.5	P	204.2	P	114.1	P	86.4	P
Ssc.5105.2.S1_a_at	331.8	P	449.4	P	328.9	P	664.6	P	389.9	P	408.2	P	487.4	P	628.4	P	658.5	P	787.3	P	633.6	P	876.3	P	568	P	478.8	P	603.9	P
Ssc.19703.1.S1_s_at	169.4	P	137.6	P	60.7	A	164.1	P	152.7	P	159.9	P	358.8	P	137	P	166.9	P	422.8	P	404.1	P	406	P	313.2	P	516.8	P	282.3	P
Ssc.15829.1.S1_at	52.3	P	28.7	A	43.7	A	48.3	P	36	P	71.9	P	40.7	P	42.4	P	66	P	54.7	P	21.1	M	63.5	M	45.6	P	43.7	P	24.8	A
Ssc.16080.1.S1_at	402.6	P	544.3	P	495.5	P	465.1	P	436	P	475.6	P	510.3	P	457.1	P	564.7	P	399.6	P	692.4	P	334.7	P	614.8	P	1022.6	P	776.5	P
Ssc.17783.1.S1_a_at	211.2	P	283.3	P	248.4	P	292.3	P	195.6	P	294.9	P	207.6	P	206.2	P	241.8	P	235.5	P	214.5	P	200.9	P	214.3	P	225.7	P	182	P
Ssc.17783.1.S1_at	88.5	P	104.2	P	107.9	P	121.2	P	80	P	94.7	P	99.6	P	77	P	85.8	P	67.8	P	109.8	P	94.1	P	91.8	P	114.6	P	77.5	P
Ssc.16009.1.S1_at	152.8	P	143.7	P	134.8	P	107.2	P	129.7	P	144.2	P	215.5	P	158.6	P	166.8	P	117.3	P	136.8	P	164.9	P	144.7	P	153.2	P	181.6	P
Ssc.22840.1.S1_at	1093.1	P	1066.2	P	979.7	P	1082.9	P	1092.2	P	1261.3	P	1219.9	P	1220.2	P	1145.2	P	1138.1	P	1158.8	P	1156.4	P	1030.7	P	1105.1	P	1104.1	P
Ssc.21343.1.S1_at	87.8	A	195	P	114.3	P	105.8	P	228.3	P	234.6	P	147.3	P	245.5	M	370.4	P	311.3	P	424.1	P	390.7	P	153.8	P	162.4	P	383.7	P
Ssc.19698.1.S1_at	235.2	P	194.7	P	222.4	P	162.9	P	203.4	P	172.6	P	222	P	138.7	P	154.9	P	199.5	P	190.1	P	206	P	178.6	P	132.5	P	172.3	P
Ssc.19729.1.S1_at	37.2	P	38.8	A	54.1	P	53.8	P	61.6	P	54.8	P	51.1	P	49.7	P	47	P	80.8	P	43.4	P	57	P	68.2	P	64	P	68.7	P
Ssc.15950.1.S1_at	135	P	114	P	96.5	P	81.7	P	81.9	P	79.8	A	148.9	P	105.1	P	97.3	P	192.6	P	169.3	P	127	P	158.7	P	233.4	P	149.8	P
Ssc.114.1.S1_at	106	P	192.9	P	110	P	184.5	P	295.9	P	133.1	P	463.4	P	249.7	P	175.9	P	1040.1	P	407.3	P	527.8	P	292.2	P	175.5	P	217.2	P
Ssc.490.1.S1_at	44.1	A	43.1	A	86	P	97.5	P	125.6	P	75.4	P	65.7	M	39.9	P	54.6	P	98.9	P	96.5	P	86.5	P	95.9	P	78.7	P	53.9	P
Ssc.492.1.S1_at	215.8	P	214.8	P	218.8	P	154.7	A	111.4	A	155.8	A	171.2	A	218.2	P	137.4	A	155.1	P	263.6	P	330.9	P	112.1	A	151.1	M	192.4	P
Ssc.488.1.S1_at	95.9	P	163.5	M	112.4	P	116.7	P	135.3	P	110.2	P	133.1	P	151.1	P	119.7	P	79.1	P	94.8	P	111	M	172.9	P	109	P	121	P
Ssc.23501.1.S1_s_at	9.1	A	88.7	P	92.5	P	38	P	57.2	P	61.4	P	78.4	P	54.2	P	189.9	P	160.4	P	105.5	P	247.5	P	56.8	P	18.2	A	46.6	P
Ssc.489.1.A1_at	63.2	P	492.7	P	47	P	33.7	P	49.1	P	29.4	P	34.2	P	378.8	P	28.2	P	57.8	P	31.7	P	50.2	P	43.1	P	44.9	P	33.4	P
Ssc.5569.2.S1_at	73.5	A	49.5	P	51.7	A	39.5	P	75.2	P	54.7	P	100.2	P	47.2	P	64.5	P	85.1	P	50.3	P	92.6	P	99.9	P	61.7	P	59.8	P
Ssc.13780.9.S1_a_at	10675	P	8315.9	P	6843.9	P	6015.3	P	7689.6	P	9033.4	P	9247.8	P	9926.1	P	10165.8	P	11392.2	P	10744.9	P	13856.9	P	10093.8	P	7426.5	P	7677.3	P
Ssc.444.1.S1_at	64.4	M	65.9	P	100.5	P	64.7	P	95.4	P	60.3	P	48.3	P	55.3	P	62.9	P	49.3	M	68.7	P	66.8	P	86.1	P	77.3	P	41.7	P
Ssc.331.2.S1_at	66.9	M	45.8	A	37.2	A	83.3	P	57.1	A	65.4	P	112.3	P	65.4	P	102.2	P	122.1	P	114.9	P	104.4	P	81.6	P	78.9	P	90.3	P
Ssc.16234.1.S1_at	43	P	18.8	A	3.4	A	5.9	A	8.4	A	2.9	A	16.9	A	3.9	A	24.1	A	106.6	P	44	P	129.3	P	15.8	A	69.9	P	44.7	P
Ssc.16026.1.A1_at	153.1	P	205.7	P	112	P	114.8	P	102.7	P	83.3	P	274.9	P	93.2	P	93.8	P	112.8	P	131.1	P	54.2	P	149.7	P	214.9	P	244.1	P
Ssc.16026.1.S1_at	103.7	P	55.1	P	57.5	P	37.5	P	37.8	P	61.8	P	78	P	43.3	P	35.7	P	80.7	P	58.7	P	41.8	P	46.8	P	86.4	P	84.3	P
Ssc.15928.1.S1_at	494.5	P	409.2	P	290.8	P	374.9	P	406	P	351.1	P	419.2	P	352.7	P	386.1	P	365	P	398.1	P	270	P	412.3	P	416.7	P	451.7	P
Ssc.15956.1.S1_at	66.6	P	67.9	A	56	P	88.3	P	68.1	P	61.2	P	95.8	A	57.8	P	81.5	P	119.3	P	65.3	P	105.1	P	138.5	P	87.6	P	97	P
Ssc.11075.10.A1_a_at	103.3	P	142.4	P	118.8	P	74.8	M	85	A	63	A	70.1	A	65.5	P	63.8	A	121.8	P	87.2	P	106.8	P	64	A	62.9	A	114.7	A
Ssc.16056.1.S1_at	73.5	P	90.3	P	32.2	A	36	P	86.8	A	67.1	A	24.4	A	54.2	A	58.9	A	122.9	P	82.5	P	98.6	P	67.4	M	52	M	41.7	A
Ssc.19728.1.S1_at	154.3	P	129.6	P	148	P	170.7	P	150.1	P	104.2	P	116.3	P	125.4	P	161.8	P	113.7	P	120.7	P	116.5	P	180.6	P	160.5	P	192.8	P
Ssc.17343.1.A1_at	62.9	A	31.6	A	20.3	A	26.6	A	16.5	A	20.7	A	46.5	A	12.4	A	17.2	A	35.4	P	24.4	A	38.2	A	35.6	P	77.7	P	53.7	P
Ssc.17343.1.S1_at	307.5	P	250.4	P	299.6	P	252.2	P	375.3	P	294.8	P	451.2	P	385.8	P	219	P	633	P	707.9	P	594.8	P	386	P	907	P	385.2	P
Ssc.15778.1.S1_s_at	662.9	P	255.1	P	615.4	P	1265.8	P	973.5	P	1150.2	P	621	P	541.4	P	1244.7	P	1548.9	P	466.8	P	872.9	P	768	P	419.3	P	1290.7	P
Ssc.15959.1.S1_at	830	P	994.3	P	813.4	P	970.8	P	829.5	P	668.2	P	855.4	P	721.3	P	558.4	P	1286.9	P	972.1	P	1288.2	P	864.4	P	712	P	615.4	P
Ssc.11942.1.S1_at	58.3	A	43.6	A	71.3	P	63.5	P	109.7	P	69.6	A	56.4	A	84.3	P	76.8	P	81.2	A	90	M	54.9	A	75.5	P	102	P	82.7	P
Ssc.16167.1.A1_at	658.3	P	732.4	P	521.1	P	866.6	P	506.8	P	587.6	P	458.5	P	674	P	371	P	632.6	P	751.3	P	547.9	P	824.5	P	636.3	P	780.1	P
Ssc.13990.1.A1_at	237.9	P	235.9	P	249.7	P	163.4	P	214.4	P	181.6	P	264.9	P	206.6	P	128.8	P	357.5	P	207.7	P	150.6	P	242.4	P	397	P	238.1	P
Ssc.13990.1.S1_at	6986.2	P	6527.4	P	6798	P	5652.6	P	6110.9	P	5473.6	P	6844.2	P	5126.9	P	6041.4	P	5351.2	P	5328.6	P	4019.9	P	6336.2	P	6678.8	P	6026.2	P
Ssc.16075.1.S1_at	48.4	P	54.6	M	33	A	15.3	A	4.7	A	48.7	P	86.8	P	14.9	A	53	P	67.8	P	52.7	P	36.9	P	41.6	A	57.7	A	49.7	M
Ssc.17807.1.S1_a_at	227.2	P	300.2	P	196.9	P	171.5	P	330	P	193.8	P	223	P	243.1	P	212.8	P	150.6	P	126.1	P	143.6	P	191.1	P	181.9	P	217.2	P
Ssc.17795.1.S1_at	170.3	P	263.5	P	162.6	P	186.5	P	165.6	P	172.8	P	202	P	152.1	P	147.4	P	124	P	195.2	P	154	A	214.9	P	172.8	P	216.8	P
Ssc.17801.1.S1_s_at	72.9	P	65.5	P	65.5	P	83.3	P	67	P	92.4	P	135.2	P	60.8	P	59.2	P	58.7	P	64.7	P	45.4	P	87	P	57.2	P	116.9	M
Ssc.15942.2.S1_x_at	2722.5	P	863.5	P	1352	P	2435.7	P	2232.1	P	2835.6	P	1044.1	P	770.6	P	1558.5	P	985.9	P	1186.8	P	642.9	P	1068.1	P	1150.1	P	2005.7	P
Ssc.26326.1.S1_at	90.1	P	46.7	P	80.4	P	84.8	P	46.9	P	45.3	P	55.1	P	34.5	M	41.5	P	46.2	P	73.1	P	1218.1	P	259.2	P	187.4	P	156.7	P
Ssc.15920.1.A1_at	20.3	A	45.4	P	24.7	P	40.6	P	52.8	P	42.5	P	96.4	P	46.8	P	40.4	P	55.6	P	38	P	33.4	A	57.4	P	70.6	P	26.3	P
Ssc.15920.1.S1_at	259.5	P	223	P	224.4	P	242.8	P	187.4	P	211.6	P	264	P	137.5	P	173.7	P	195.6	P	209.6	P	191.4	P	240.7	P	247.3	P	235.2	P
Ssc.17796.1.S1_at	90.6	P	124.4	P	70.5	P	88.5	P	88.1	P	108.6	P	115.7	P	126.3	P	77.2	P	70.4	P	67.9	P	31.8	A	108.2	P	79.1	P	89.4	P
Ssc.17783.2.S1_s_at	85.2	P	81.7	P	60.4	P	52.8	P	76.7	P	85	P	74.4	A	74.8	P	64.5	P	58.8	P	59.3	P	47.9	P	64.8	P	98.6	P	56.4	P
Ssc.15860.1.A1_x_at	2.8	A	4.3	A	14.4	A	13.4	A	36.3	A	2.6	A	29.3	P	31.6	P	24.5	P	23.2	M	27.8	A	3.4	A	16.4	A	49	P	25.1	A
Ssc.15860.1.S1_s_at	162.7	P	127.5	P	65.9	P	92.8	P	138.7	P	92.4	P	93.9	P	89.6	P	91.2	P	85.4	P	125.4	P	85.3	P	134.4	P	129.4	P	186.2	P
Ssc.210.7.S1_x_at	8483.6	P	8693	P	7934.7	P	8787.9	P	6830.1	P	8092.9	P	6545.4	P	213.4	P	3009.5	P	10742.2	P	12952.8	P	8103.5	P	5415.8	P	8677.7	P	6375.9	P
Ssc.23494.1.S1_a_at	2176.3	P	3572.2	P	1722	P	2349.1	P	1283.4	P	1835	P	3201.6	P	3336.8	P	1960.4	P	1938.7	P	2100.5	P	1823.9	P	1957.2	P	2010.6	P	1662.8	P
Ssc.15840.1.S1_a_at	63.6	A	54.9	A	47.5	P	38.8	P	75.3	P	72.9	P	47.3	A	13.8	A	33.8	A	50.6	A	28.7	A	52.5	A	35.9	P	62.3	A	45.2	A
Ssc.19706.1.A1_at	41.7	A	22.9	A	51.5	P	37.3	P	35.8	A	28.2	A	29.8	P	33.1	P	60.4	P	36	A	32.9	P	38.6	M	26.3	M	39	A	28.3	A
Ssc.19706.1.S1_at	86.4	P	46	P	14.1	A	81.4	P	61.7	P	64.5	P	92.2	P	61.2	P	53.7	P	33.2	A	76.4	P	50	P	67.2	P	88.1	P	67.8	P
Ssc.23796.1.A1_at	42.1	A	63.3	P	51.6	P	56.6	P	50	A	8.9	A	52.1	A	42.5	P	46	A	73.8	P	76.1	P	68	P	47.6	P	48.9	A	63.6	A
Ssc.23796.1.S1_at	28.9	A	61.5	P	57.4	P	52.5	P	37.2	P	50.4	P	79.9	P	33.3	P	42.6	P	118	P	93.3	P	78.9	P	48	P	59.1	P	24.5	P
Ssc.15801.1.S1_at	189.4	P	174.7	P	165	P	155	P	186.8	P	189.4	P	132.8	P	171.9	P	139.4	P	220.1	P	146.5	P	124.9	P	161.6	P	286.5	P	126	P
Ssc.29002.1.A1_at	372	P	267.6	P	282.2	P	343	P	337.8	P	270.1	P	300.5	P	305.6	P	274.5	P	362.2	P	328.5	P	293.5	P	388	P	416.2	P	309.3	P
Ssc.16051.1.A1_at	68.2	P	42.3	P	48.8	P	58	M	58.4	P	13	A	38	A	29.6	A	23.3	P	111.5	P	41.4	P	83.8	P	56.5	P	102.3	P	57.5	P
Ssc.16051.1.S1_at	1214.2	P	1168.9	P	948.2	P	737.6	P	795.2	P	623.8	P	985.8	P	802.7	P	1045	P	1984.5	P	1064.7	P	1873	P	1554.9	P	1539.2	P	1159	P
Ssc.17222.1.S1_at	88	P	75.6	P	85.8	P	56.1	P	60.9	P	77.2	P	38.2	P	48.7	P	43.9	P	87.1	P	50.4	P	65.8	P	50.6	P	79.7	P	71.9	P
Ssc.17346.1.S1_at	47.3	P	59.6	P	82.9	P	58.3	P	56.8	P	64.6	P	79.1	P	51.5	P	46.1	P	56.3	P	46.4	P	45.1	P	47.3	P	67.2	P	63.9	P
Ssc.16175.1.S1_at	69.4	P	78.8	P	64.1	P	92.9	P	89	P	46	A	93.3	P	49.1	P	90.8	P	107.5	P	111.2	P	59.8	P	157.1	P	141.5	P	105.2	P
Ssc.23488.1.S1_at	283.5	P	266.8	P	264.1	P	275.5	P	272	P	250.9	P	279	P	194.9	P	272.7	P	248.5	P	214.1	P	219.1	P	262.8	P	294.5	P	305.5	P
Ssc.15914.1.S1_at	1055.8	P	1227.9	P	1060.5	P	737.5	P	833.7	P	1123	P	1473.3	P	1057.9	P	940.4	P	1369.9	P	1074.7	P	1072.5	P	729.8	P	936.8	P	698	P
Ssc.27601.1.S1_at	216.8	P	274.2	P	255.9	P	239.6	P	256.7	P	181.5	P	157.7	P	159.6	P	210.6	P	216.7	P	168.1	P	252	P	258.2	P	261	P	325.6	P
Ssc.9365.5.S1_a_at	225.5	P	131	P	204	P	175.6	P	184.1	P	155.1	P	98.6	A	132.7	P	167.5	P	168.5	P	182.4	P	109	A	186.7	P	189.5	P	177.5	P
Ssc.16173.1.S1_at	138.1	P	121.2	P	223.7	P	137.1	P	149.1	P	165.7	P	155.7	P	165.2	P	119.2	P	119.3	P	137.4	P	110.4	P	140	P	193.1	P	161.2	P
Ssc.15848.1.S1_at	4	A	52.9	P	15.7	A	35.2	A	50.9	P	31.5	A	32.3	M	15	M	3.6	A	29.6	A	35.8	A	35.8	P	44.1	P	31.1	P	38.1	P
Ssc.15849.2.S1_a_at	75.3	P	33.8	A	68.3	P	41	P	76.5	P	73.5	P	103	P	82.1	P	75.9	P	86.4	P	53	P	49.6	P	48.1	P	73.7	P	57.7	A
Ssc.17780.1.S1_s_at	139.2	P	212.9	P	111.1	P	76.9	P	166.1	P	150.6	P	128.1	P	114.2	P	121.7	P	62.5	P	87.7	P	93	P	113.8	P	75.4	P	96.8	P
Ssc.17797.1.S1_at	108.5	P	228.2	P	122	P	140.6	P	199.2	P	157.5	P	181.5	P	179.1	P	155	P	88.1	P	148	P	159.8	P	107.9	P	151.5	P	165.6	P
Ssc.17787.1.S1_at	239.5	P	267.1	P	360	P	269.1	P	115.2	M	266.3	P	282.2	P	173.6	P	177	P	177.1	P	246.4	P	207.2	P	190.8	P	328.3	P	180.4	P
Ssc.17781.1.S1_s_at	71.2	P	72.8	P	54.5	A	59.1	P	62.7	P	62	P	74.9	P	70.1	P	50.4	P	56.6	P	58.2	P	89.9	M	62.2	P	77.6	P	83.6	P
Ssc.15853.1.A1_s_at	70	A	42.1	P	82.6	P	59.2	A	77.9	P	39.7	A	73.5	P	48.9	P	42.4	P	80.2	P	86	P	79.1	M	68.2	M	84.1	P	73.1	P
Ssc.15853.1.S1_s_at	101.1	P	89.2	P	64.5	P	94	P	95	P	75.3	P	100.1	P	62.9	P	85.4	P	57.9	P	113.4	P	39.4	P	173.7	P	116.9	P	239.2	P
Ssc.17778.1.S1_at	40.6	P	95.6	P	96.3	P	85.7	P	138.8	P	98.8	P	92.6	P	122.4	P	93.6	P	51.8	P	59.4	P	75.6	P	95.8	P	73.3	P	89.2	P
Ssc.15912.1.S1_at	54.3	P	36.6	A	49.5	A	58.4	A	51.5	P	42.6	P	86.1	P	64.1	M	51	P	134.9	P	135.2	P	50.3	M	100.3	P	137.4	P	77.9	P
Ssc.15846.1.S1_a_at	80.8	A	44.8	A	29.5	A	107	P	69.4	A	58.1	A	96.8	A	46.5	A	61.2	P	60.4	A	118.8	P	64.5	A	128	P	99.9	P	113.9	P
Ssc.16074.1.A1_at	55.1	P	48.1	P	71.9	P	40.1	P	56.9	P	58.2	P	64.8	P	41.1	P	17.7	A	81.1	P	66.3	P	58.4	P	73.2	P	13.7	A	79.3	P
Ssc.15942.3.A1_x_at	75.5	P	50.4	P	75	P	60.5	P	61.3	P	32.5	P	40.6	A	15.1	A	29.6	A	68.8	P	78.4	P	47.9	A	57.1	M	102	P	110.3	P
Ssc.15927.1.A1_at	71.8	P	85.4	P	47.1	A	54.9	P	39.1	A	45.1	A	39.2	P	50	P	42.9	P	58.5	A	72.9	P	38.1	A	42.6	A	47.2	P	41.3	A
Ssc.16338.1.S1_at	139.7	P	127.8	P	73.7	P	97.6	P	112	P	159.6	P	122.9	P	123.3	P	125.8	P	122.5	P	168.5	P	178.5	P	128.5	A	83.3	P	110.6	A
Ssc.15991.1.S1_at	42.1	P	66.9	P	54.4	P	49.3	P	60.5	P	87.8	P	40.4	A	88.3	P	45.4	P	69.7	P	61.5	P	77.9	P	68.1	P	73.7	P	80.3	P
Ssc.16420.1.A1_at	66.2	A	43	A	33.6	A	49.3	P	28.9	M	52.7	P	55.7	P	50.5	P	46.7	P	44.9	P	75	P	52.5	P	85.5	P	45.5	P	42	A
Ssc.21.1.S1_s_at	494.9	P	129.8	P	129.8	P	121.6	P	145.5	P	194.4	P	306.7	P	763.6	P	156.7	P	932.3	P	529.2	P	362.3	P	80.8	A	248	P	326.5	P
Ssc.16206.1.S1_at	58.1	P	48.5	P	44.9	M	57.5	P	29.3	P	47.9	P	67	P	42	A	50.4	P	78.2	P	68.6	P	60.4	P	95.1	P	124.1	P	102.2	P
Ssc.14477.1.A1_at	56.3	A	66.1	A	58.8	P	56	P	70.9	A	77.7	M	47.7	M	36.4	A	40.3	A	60.4	P	67.7	P	67.7	P	59.3	A	62	P	75.1	P
Ssc.14511.1.S1_at	319.6	P	240.5	P	438.8	P	277.8	P	267.2	P	230.5	P	192.4	P	116.4	P	82.9	P	237.9	P	195.4	P	144.9	P	98.2	P	106.5	P	122.4	P
Ssc.485.1.A1_at	102.4	P	83.6	P	68.6	P	80.7	P	113.3	P	104.3	P	71.3	P	94.8	P	79.5	P	93.7	P	120	P	64.6	P	101.1	P	84	P	98.6	P
Ssc.220.1.A1_at	1502.3	P	235.7	P	535	P	242.5	P	336.8	P	568.2	P	378.1	P	1720.3	P	676.3	P	1063.8	P	675.6	P	1000.7	P	223.6	P	150.1	P	428.5	P
Ssc.13780.10.S1_x_at	12731.1	P	14586.9	P	14486	P	13031.6	P	14454.9	P	15384.6	P	14575.9	P	13582.1	P	12008.7	P	15652.7	P	13456.8	P	13300.2	P	12720.1	P	10408.4	P	12056.7	P
Ssc.6966.3.S1_a_at	1813.3	P	2402	P	2135	P	2105.1	P	2331.7	P	2241.4	P	2371.9	P	1932	P	2329.1	P	1762.8	P	2009.5	P	1629.1	P	2698	P	2363	P	2391.1	P
Ssc.23794.1.S1_at	276.4	P	191.6	P	245.2	P	257.2	P	185.7	P	210.6	P	193.1	P	184.9	P	212.4	P	215.2	P	186.8	P	270.1	P	270	P	283.7	P	226.7	P
Ssc.5020.1.S1_at	533.4	P	296	P	343.6	P	456.1	P	232.7	P	460.9	P	227.7	P	431.5	P	179.3	P	279.6	P	450.2	P	597	P	175.4	P	343.8	P	24.9	A
Ssc.16085.1.S1_at	130	A	163	P	103.7	M	162.5	P	159.3	P	160.9	P	126.4	P	127	P	162.5	P	171.6	P	95.9	P	108.6	M	170.2	P	196.4	P	191.5	P
Ssc.17350.1.A1_at	31.9	P	41.5	P	35.6	P	11.4	A	30.1	A	9.1	A	24.2	P	33.6	P	32.3	P	21.2	P	22.1	P	18.5	P	37.9	A	27.2	A	18.7	A
Ssc.18560.1.A1_at	22	A	22.6	A	21.9	P	20.2	A	24.6	P	14.8	A	30.4	P	23.4	M	29.8	P	38.5	A	25	P	20.9	A	43.6	P	32.9	P	28.6	P
Ssc.15802.1.S1_at	110.1	P	106.1	P	69.8	P	84.7	P	74	P	73.5	P	90.4	P	65.8	P	92.3	P	104.8	P	107	P	104.2	P	125	P	70.1	P	55.1	P
Ssc.23491.1.S1_at	129.9	P	155.7	P	78.8	P	152.3	P	88.9	P	162.3	P	97.2	P	96.9	P	88.7	P	176.7	P	160.8	P	117.3	P	135.6	P	99.7	P	115.9	P
Ssc.428.9.A1_a_at	134	P	192.4	P	235.1	P	170.2	P	174.3	P	152.1	P	202	P	129.9	P	143	P	192.9	P	182.1	P	179.7	P	208.5	P	196.9	P	127.3	P
Ssc.16328.1.S1_at	165.3	P	128.4	P	143.5	M	60.2	A	179.3	P	148.7	P	103.7	A	137.1	P	147.1	A	77.2	A	88	A	84.8	A	225.5	P	165.5	P	236.2	P
Ssc.235.3.S1_a_at	150.7	P	177.4	P	178.4	P	114.1	P	133.8	P	126.7	P	88.9	P	105.6	P	148.6	P	107.5	P	90.8	P	66	P	100.1	P	70.4	P	134.3	P
Ssc.11071.2.S1_a_at	71.1	P	91.7	P	57.1	P	65.8	P	90.2	P	22	A	31.5	A	61.7	P	76.6	P	61.1	P	61.2	P	59.9	P	95.8	P	99.5	P	91	P
Ssc.15862.1.S1_at	195.3	P	141.9	P	162.6	P	170.5	P	118.9	P	161.6	P	118.9	P	116.5	P	121.1	P	124.2	P	99.3	P	109.2	P	141.5	P	133	P	182.2	P
Ssc.15863.1.S1_at	257.9	P	168.6	P	139.6	P	147.8	P	269.3	P	129.5	P	89.6	P	83.8	P	264.9	P	75.6	P	55.8	P	67.1	P	180.5	P	171.6	P	398.1	P
Ssc.16259.1.S1_at	108.9	P	59.4	P	72.7	A	73.9	P	68	P	52.8	P	48.1	P	41.2	A	62.9	P	52.8	P	85.9	P	55	A	76.1	P	101.8	P	94.2	P
Ssc.15865.1.S1_at	185.8	P	150.9	P	184	P	187.7	P	220.7	P	208.9	P	133.3	P	113.3	P	95.8	P	224.1	P	205	P	170.2	P	159.2	P	202.7	P	153.7	P
Ssc.15827.1.S1_at	71.2	P	118	P	161.9	P	123	P	82	P	93.4	P	75.1	P	54.5	P	67.3	P	47.7	P	75.8	P	46.1	M	85.5	P	105.7	P	88.8	P
Ssc.15867.1.S1_at	302.4	P	267.9	P	273.2	P	267	P	341.9	P	332.4	P	362.8	P	252.9	P	321.9	P	341	P	341.8	P	256.2	P	307	P	407.5	P	342.4	P
Ssc.390.2.S1_at	221.2	P	267.1	P	217.7	P	342.3	P	294.5	P	303.9	P	304.8	P	237.4	P	297.9	P	362	P	392.9	P	174.6	P	302.7	P	347.4	P	404	P
Ssc.15876.1.A1_at	35	P	44.1	P	31.4	P	17.4	A	42.9	P	50.1	P	34.3	P	45.6	P	13.1	A	10.4	A	52.1	P	38	P	47.1	P	21.9	A	53.3	P
Ssc.11075.15.S1_at	79.3	P	99.5	P	85.6	P	101.1	P	125	P	137.3	P	77	P	106.6	P	87.6	P	60.9	P	85.7	P	46	A	59.2	A	100.3	P	106.2	P
Ssc.18553.1.A1_at	223.4	P	109.8	A	124.1	P	180.2	P	118.7	P	134.1	A	164.2	A	201	P	170.4	P	155.1	P	145.4	P	222.6	P	226.1	P	185.2	A	155.6	P
Ssc.18553.1.S1_at	2250.9	P	279.6	P	242.1	P	911	P	345.3	P	310.1	P	777.9	P	643.6	P	2326.1	P	504.5	P	2901.2	P	1325	P	1276.1	P	878.1	P	2147.3	P
Ssc.13780.11.S1_x_at	153.7	P	69.4	P	56	P	161	P	129.9	P	169.2	P	3205.2	P	2876.4	P	374.2	P	104.8	P	59.6	P	69.2	P	175.5	P	143.6	P	90.7	P
Ssc.18552.1.A1_at	189.2	P	117	P	144.2	P	104.4	P	91.9	A	85.6	A	69.8	P	48.4	A	76.3	P	157.8	P	130.1	P	82.8	M	91.4	A	125.9	P	130.3	P
Ssc.18552.1.A1_x_at	124.3	P	88.2	P	88.8	P	43	A	62.6	A	52.1	M	108.6	P	38.9	M	43.7	A	154	P	43.9	A	45.6	A	63.5	A	100.1	M	68.8	A
Ssc.18552.1.S1_at	621.7	P	127.8	P	97.4	P	17.8	A	152.6	P	173	P	135.7	P	126.1	P	767.4	P	145.5	P	193.7	P	194.7	P	191.6	P	98	P	204.5	P
Ssc.414.1.S1_at	671.3	P	630.3	P	610.7	P	775.5	P	581.1	P	580.6	P	639.5	P	541.9	P	575.9	P	757.9	P	781	P	533.1	P	604.3	P	593.9	P	675.7	P
Ssc.15769.1.S1_at	162	P	171.4	P	105.4	A	148.5	P	197.6	P	119.1	P	205.7	P	165.9	P	197.8	P	233.1	P	184.3	P	224	P	179.2	P	193.5	P	163.6	P
Ssc.18554.1.A1_s_at	161.7	P	163.6	P	169.3	P	85.2	P	94.9	P	66	P	125.2	P	121.5	P	102.3	P	287.4	P	164.4	P	184.5	P	128.6	P	212.8	P	176	P
Ssc.18554.1.S1_x_at	1446	P	14.5	A	18.1	A	39.6	A	71.5	A	109.1	P	264.8	P	217.6	P	1945.3	P	67.4	A	64.2	P	37.4	A	42.9	A	3.8	A	54	P
Ssc.17804.1.A1_at	40.4	P	61.1	P	51.1	P	49.5	P	68.8	P	67.6	P	47.7	P	24.9	A	43.4	P	87.1	P	35.8	P	42.7	P	34.3	P	52.3	A	46.5	A
Ssc.17804.1.S1_s_at	65.2	P	73.9	P	50	P	38.7	P	41.7	A	55.7	P	65.8	P	50	P	40.2	A	53.2	P	41.7	P	42	P	38.5	A	71.6	P	39.1	A
Ssc.428.10.A1_s_at	89	P	110.3	P	114.3	P	43.6	A	62.4	A	80.9	P	117.9	P	59.8	A	75.5	A	89.4	A	86.1	A	22.7	A	34.1	A	81.8	P	17.9	A
Ssc.428.10.S1_s_at	1013.3	P	1527.1	P	1176.1	P	1030.7	P	1036.7	P	1657.8	P	1646.2	P	937.9	P	1104.4	P	1178.2	P	1192.6	P	583.7	P	849.8	P	983	P	765.7	P
Ssc.15857.1.S1_a_at	166.8	P	131.2	P	90.9	P	87	P	114	P	114.4	P	99.6	P	70.5	P	99.6	P	65.8	P	82.4	P	21.9	A	135.6	P	92.1	P	102.9	P
Ssc.15857.1.S1_x_at	93.5	P	107.1	P	102	P	90	P	124.7	P	58.6	P	115.6	P	94.3	P	84.8	P	44.9	M	84	P	30.6	A	95.1	P	95	M	162.3	P
Ssc.428.13.S1_a_at	119.6	P	196.1	P	216	P	186.3	P	190.1	P	210.8	P	238.1	P	202.8	P	188.4	P	179.9	P	169.1	P	80	P	172.7	P	207.9	P	184	P
Ssc.17789.1.S1_at	80.6	P	204.9	P	73.1	A	72.5	P	153.3	P	114.9	P	138.7	P	186.6	P	186.2	P	38.4	A	94.9	A	67.2	M	141.3	P	93.9	A	149	P
Ssc.17802.1.S1_at	516.4	P	566.9	P	417	P	405.9	P	523.4	P	479.2	P	398.9	P	367.3	P	465.7	P	370.5	P	328.2	P	253	P	527	P	387.2	P	440	P
Ssc.428.16.S1_at	306.3	P	447	P	245.1	P	160.7	P	290.6	P	306.1	P	291.1	P	237	P	276.9	P	149.7	P	197	P	150.4	P	268.1	P	247.9	P	222.5	P
Ssc.428.17.S1_a_at	40.4	A	49.9	P	108.5	P	129.3	P	27	P	171.3	P	138.3	P	132.5	P	140.1	P	104.5	P	99.5	P	54.8	P	80.1	P	91.1	P	88.9	P
Ssc.428.18.S1_a_at	237.9	P	248.2	P	197.6	P	295.9	P	168.2	A	332.6	P	421.1	P	222.8	P	262.3	P	161.6	P	322.8	P	236.3	P	144.1	P	295.3	P	225.5	P
Ssc.17808.1.S1_at	85	P	90.4	P	71.3	P	78.2	P	131.3	P	103.3	P	97.6	P	73.1	P	107	P	92.8	P	88.8	P	49.6	P	105.6	P	52.3	P	66.3	P
Ssc.15952.1.S1_at	444.1	P	480.4	P	309.8	P	382.7	P	397	P	345.5	P	424.9	P	366.2	P	282.9	P	386.8	P	359.6	P	247.6	P	447.1	P	347.7	P	454.4	P
Ssc.15852.1.S1_a_at	49.2	A	53.2	A	56.3	P	42	M	61.5	P	43.3	P	62.2	P	44.8	P	66	P	42.9	P	59.1	M	33.5	A	63.4	P	48.3	P	60.9	P
Ssc.15857.2.S1_x_at	123.6	P	77.1	P	61.4	M	68.6	P	81.8	P	90.8	P	91.9	P	95	P	111.3	P	61	P	98.4	P	33.1	P	137.1	P	69.6	P	87.4	P
Ssc.17798.1.S1_s_at	48.5	P	81.3	P	63	P	43.7	P	42.8	P	40.5	P	34	A	52.9	P	41.6	P	26.6	A	42	P	29.1	P	8.2	A	38.8	P	51.3	P
Ssc.17783.3.A1_s_at	37.8	P	34.4	P	40.1	A	22.3	A	23.4	A	34.8	A	31.9	P	8.8	A	19.7	A	39.1	P	20.5	P	59.1	P	40	P	34	P	41.8	P
Ssc.17783.3.S1_s_at	72.6	M	107.6	P	56	P	107.9	P	137.8	P	145.9	P	124.3	P	94.8	P	97.4	P	71.4	A	76.5	P	114.6	P	108.8	P	113.7	P	113.4	P
Ssc.17794.1.S1_at	70.9	A	98.3	P	63.2	P	92.5	P	95.9	P	60.9	P	80	P	110.6	P	93.4	P	88.4	P	97	P	56.6	A	91.9	P	100.6	A	78.1	A
Ssc.17806.1.S1_at	77	P	136.2	P	91.9	P	144.7	P	101	P	127	P	105.1	P	91.3	P	99.4	P	83.2	P	96.9	P	108.2	P	97.8	P	136.6	P	106.4	P
Ssc.17782.1.A1_at	12.3	A	33.6	P	72.4	P	50.6	M	31.3	A	30.5	P	35.8	M	56.6	P	43.5	P	17.6	M	29.6	A	47.6	P	46.4	P	68.3	P	40.1	P
Ssc.428.22.S1_a_at	368.7	P	406.9	P	327.9	P	383.4	P	454.5	P	452.6	P	462.7	P	365.9	P	445.1	P	224.2	P	346.9	P	122.9	P	321.1	P	329.4	P	331.4	P
Ssc.17788.1.S1_at	141.2	P	143.8	P	107.3	P	108.9	P	147.2	P	180.4	P	181.1	P	133.7	P	136.8	P	169.2	P	192.4	P	161.9	P	175.2	P	148.1	P	142.1	P
Ssc.15875.1.S1_at	68.8	P	59.8	P	55.8	P	62.6	P	52.3	P	42.1	A	26.3	A	55	P	73.4	P	48.9	A	45.6	A	1.9	A	103.6	P	59.2	P	72.5	P
Ssc.384.2.S1_at	103	P	114.9	P	102.9	P	69.8	P	65.6	P	89.5	P	81.9	P	54.4	P	120.3	P	93.6	P	143.4	P	76.4	P	133	P	95.7	P	103.4	P
Ssc.15852.2.S1_x_at	66.5	P	155.2	P	92.3	P	83.8	P	84.9	P	100	P	121.6	P	77.5	P	132.2	P	74.4	P	87	P	61.3	P	106.3	P	108.4	P	164.8	P
Ssc.27606.1.S1_at	131.5	P	81.6	P	85.7	M	145.8	P	130.9	P	103.1	P	123.3	P	166.8	P	123	P	99.9	P	78.4	P	63.5	A	102.6	P	112.1	P	109.8	P
Ssc.16127.1.S1_at	98.3	P	119.3	M	106.4	P	132.7	P	146	P	157.4	P	150.3	P	117.3	P	101.8	P	100.9	P	107.4	P	89.4	P	96	P	127.4	P	99.4	P
Ssc.17348.1.S1_at	357.5	P	415.7	P	342.2	P	357.2	P	208.3	P	330.6	P	445.7	P	380.6	P	461.4	P	419.2	P	412.4	P	328	P	384.1	P	305.5	P	433.1	P
Ssc.16028.1.S1_at	61.9	P	79.3	P	61.3	A	47.8	P	73.4	P	58.8	M	136.5	P	74.6	P	56.3	P	120	P	54.8	P	108.8	P	53.2	P	114.3	P	90.9	P
Ssc.26343.1.S1_at	168.3	P	67.9	A	134.8	A	59.3	A	151.2	P	55.3	P	124.7	P	100.2	P	89.2	P	134.1	P	123.8	P	176.9	A	78.4	A	169.3	P	97.1	P
Ssc.17342.1.S1_at	228.2	P	265.6	P	231.4	P	252	P	286.9	P	241	P	186.8	P	202.7	P	264	P	180.9	P	204.9	P	142.3	P	254.5	P	270.9	P	333.2	P
Ssc.16266.1.S1_at	24.2	A	57.3	P	51.8	P	25.8	P	34.2	A	49.4	P	32.1	A	36.6	A	13.8	A	50	P	24.8	A	17.1	A	51.5	P	41.8	P	49.9	P
Ssc.23792.1.S1_at	75.9	P	54.5	P	45.3	P	55.7	P	48.6	P	50.5	P	63.4	P	33.9	P	61.8	P	38.9	P	35.7	A	32.6	A	75.9	P	53	P	58.7	P
Ssc.16165.1.S1_at	73.6	P	102.1	P	56.6	P	129.2	P	88.4	P	104.2	P	67.8	P	102.8	P	47.9	P	103.6	P	118.7	P	106.2	P	112.1	P	92.2	P	114.8	P
Ssc.16198.1.S1_at	43.9	P	14	A	19.8	A	40.3	P	31.1	P	55.4	P	37	P	39.8	P	25.3	A	21.2	A	50.2	P	43	P	47.4	P	78	P	62.7	A
Ssc.15853.2.A1_at	145.1	M	78.2	A	132.7	M	118.7	A	100.6	A	118.2	P	100.5	A	96.5	P	89.6	P	88.1	P	124.5	P	118.5	P	128.1	A	69.3	A	73.5	A
Ssc.16270.1.S1_at	52.3	P	53.2	P	65.9	P	25.8	A	47.5	P	23.3	P	33.4	P	23.3	P	2.9	A	59.9	P	23.9	A	26.6	A	38.4	P	36.6	P	1.7	A
Ssc.16284.1.S1_at	113.3	P	84.2	P	89.7	P	56.7	P	79.6	P	65.9	P	57.9	P	40.1	P	75.8	P	59.3	P	74.3	P	72.9	P	130.8	P	78.5	P	104.5	P
Ssc.428.23.S1_a_at	231	P	210.5	P	114.4	P	152.1	P	183.9	P	212.3	P	159.6	P	149.2	P	240.5	P	157.7	P	125	P	54.9	P	156.8	P	138.8	P	127.8	P
Ssc.26317.1.S1_at	88.3	P	56.5	P	19.5	A	49.2	P	36.6	A	47.6	M	55.3	P	49.8	P	35.6	A	55.7	M	103.7	P	23.4	A	57	P	78.5	P	90.5	P
Ssc.23791.1.A1_at	59.8	A	28.2	M	50.1	P	47.8	P	32.9	A	26.4	P	51.4	P	34.9	A	46.5	P	44.4	P	52.8	P	31.9	A	47.5	P	93	P	38.1	P
Ssc.15847.1.S1_at	10.8	A	21.8	P	2.6	A	17.2	A	31.5	P	16.1	M	46.5	P	22.5	A	19.9	P	3.8	A	26.3	P	1.6	A	34.6	P	44	P	24.1	P
Ssc.1091.2.A1_at	51	P	18.1	A	39.8	A	51.2	P	49.8	P	93.3	P	37.9	P	50.8	A	49.2	P	63.5	P	47.8	A	56.4	A	54.5	P	50.8	P	33.2	A
Ssc.15980.1.S1_at	50	P	78	P	29.8	A	27.9	P	15.3	A	35.8	P	37.4	P	54.3	P	33.9	P	67	P	48.6	P	62.1	P	34.3	P	39.9	A	44.9	P
Ssc.16001.1.A1_at	97	P	64.7	P	14.2	A	70.6	P	111.2	P	85.1	P	64.9	P	64.2	M	51.9	P	42.7	P	53.6	P	98.6	P	52.4	M	84.6	P	43.1	A
Ssc.16001.1.S1_at	750.9	P	668	P	700.8	P	845.4	P	758.6	P	998.7	P	811.4	P	780.5	P	987.9	P	860.8	P	1007.2	P	846.8	P	653.3	P	660.8	P	747.6	P
Ssc.18561.1.S1_at	104.6	P	102.5	P	82.9	P	63.8	P	83.8	P	81	P	94.5	P	102.6	P	96.3	P	78.9	P	114.1	P	103	P	94.8	P	114.7	P	117.3	P
Ssc.16621.1.S1_at	44.2	P	85.2	P	96.3	P	72.4	P	103.9	P	55.3	P	67.1	P	70.3	P	55.8	P	45.5	A	63.5	P	64.1	P	86.3	P	102	A	108	P
Ssc.15970.1.S1_at	91.7	P	67.9	P	77.3	A	72.1	P	104.2	P	66.7	P	64.9	P	76.4	P	30.1	A	72.7	P	66.8	P	46.3	A	51.2	A	78.6	P	43.8	P
Ssc.16333.1.S1_at	87	P	64.6	P	53.1	P	78	P	67	P	44.8	P	66.1	P	41.6	P	97	P	126.3	P	93.9	P	88.8	P	120	P	111.1	P	110.5	P
Ssc.15789.1.S1_at	128.5	P	108.4	P	111.1	P	120.9	P	72.3	P	92.7	P	68.5	P	66.7	P	58.5	P	102.8	P	98.8	P	123.4	P	108	P	88.3	P	82.7	P
Ssc.15850.2.S1_x_at	122.4	P	111	P	136.6	P	142.7	P	163.4	P	144.3	P	126.9	P	106.7	P	89.3	P	69.3	P	86.4	P	73.4	P	132.6	P	120.2	P	160.5	P
Ssc.443.1.S1_at	50.5	M	34.1	A	61.2	P	118.8	P	49.8	P	43.8	P	22.5	P	30.6	A	24.4	A	53.9	P	77.5	P	46.4	P	60.2	P	62.5	P	69.6	P
Ssc.15776.1.S1_at	406.6	P	92.3	P	185.5	P	436.9	P	377.4	P	501.5	P	324.9	P	195	P	452.6	P	729.4	P	195	P	479.1	P	235.8	P	294.8	P	311.6	P
Ssc.16050.1.S1_at	109.1	P	66.3	A	46.2	P	92.8	P	112	P	124.7	P	94.9	P	66.4	P	142.5	P	154.1	P	150.9	P	148.8	P	119.1	P	136.6	P	103.5	P
Ssc.393.1.S1_at	64.8	A	68.1	P	24.1	A	26.8	P	19.4	P	26.3	A	26.9	P	21.3	A	33.7	P	21.2	P	36.9	P	25	A	97.6	P	53.6	P	71.8	P
Ssc.15777.1.A1_at	101.2	P	93.7	P	72.6	P	97.5	P	125.1	P	74.9	P	43.7	P	65	P	105	P	119.9	P	86.9	P	36.5	A	118	P	150.2	P	59.4	P
Ssc.15777.1.S1_at	478.1	P	203.9	P	316.9	P	771.1	P	817.6	P	811.8	P	446.4	P	247.3	P	1093.9	P	700.1	P	261.4	P	242.8	P	221.5	P	609.8	P	970.8	P
Ssc.23041.1.S1_at	183.4	P	106.6	M	192.5	P	242.5	P	501.6	P	396.1	P	448.8	P	249.5	P	216.4	P	253.5	P	256.1	P	244.6	P	518.5	P	1018.9	P	229.6	P
Ssc.17770.1.S1_at	166.5	P	140	P	356.3	P	538.7	P	774.3	P	1105.2	P	194.4	P	279.4	P	242.5	P	925.7	P	288.1	P	241.5	P	223.1	P	151.6	P	487.5	P
Ssc.16111.1.S1_a_at	148.4	P	152.1	P	179.7	P	157.9	P	157.8	P	151.4	P	215.4	P	215.3	P	195	P	161.6	P	152.6	P	255	P	166.8	P	184.9	P	222.5	P
Ssc.16123.2.S1_at	83	A	76.7	P	70.4	P	90.2	P	93.3	A	93.1	P	100.4	P	93.4	A	77.2	P	147	P	140.8	P	93.2	P	98.1	P	97.8	P	56.5	A
Ssc.28999.1.S1_at	347.2	P	355.5	P	294.4	P	249.1	P	299.5	P	354.3	P	428.3	P	286.8	P	264.4	P	403.9	P	392.6	P	282.5	P	306.6	P	267.3	P	268.3	P
Ssc.26341.1.A1_at	84.3	P	124.3	P	105.6	P	108	M	93.2	P	71.6	A	98.3	P	78.1	A	83.1	P	138.1	P	107.3	P	102.2	P	107.2	P	77.1	P	81.3	P
Ssc.26341.1.S1_at	140.7	P	63.2	A	123.5	P	98	P	49	P	82.4	P	75.5	P	94.3	P	57.2	A	108.6	P	134.2	P	86.6	P	82.7	P	67.1	P	91.7	P
Ssc.19704.1.A1_at	169.1	P	179.1	P	139.5	P	232.7	P	174.1	P	201.3	P	170.4	P	160.3	P	136.6	P	187.1	P	197.3	P	100.8	A	224.4	P	369.6	P	229.4	P
Ssc.16205.1.A1_at	53.5	P	45.9	P	37.3	A	71.4	P	44	P	37.2	P	42.4	P	44.8	P	65.7	P	55.2	P	39.5	P	60.9	P	66.4	P	79	P	42.9	P
Ssc.17772.1.A1_at	69.4	A	100.1	P	80.8	P	101.2	P	62.5	P	63	P	70.8	A	89.7	P	65	A	69.4	P	114.9	P	69	A	140.2	P	105.6	P	43.8	M
Ssc.16213.1.A1_x_at	315.4	P	414.6	P	439.8	P	511	P	512.6	P	504.9	P	528.2	P	493.3	P	422.5	P	323.2	P	263.7	P	262.8	P	513.2	P	438.9	P	363.7	P
Ssc.16202.1.S1_at	55	A	61.6	P	51.8	P	44.6	P	35.2	P	31	P	29.2	M	22.2	A	47.5	P	55.3	P	50.6	P	66.1	P	40.3	P	47.8	P	28.6	P
Ssc.29005.1.S1_at	68.1	A	47.1	P	38.7	A	83.2	P	76.6	P	118.4	P	74.6	P	113.9	P	55.1	A	70.3	A	62.7	A	84.7	A	74.5	A	127.1	P	92.5	A
Ssc.16128.1.S1_at	121.7	P	89.9	P	60.1	P	113.1	P	140.5	P	96.2	P	81.3	A	110.8	P	65	P	110.6	P	74.3	P	63.9	P	107.2	P	159.9	P	97.2	P
Ssc.15981.1.S1_at	37.7	P	91	P	85.5	P	20.6	P	73.5	P	22.3	A	54.3	P	51.4	P	49.4	P	42.1	A	36.4	P	40.8	M	61.2	P	39.7	P	6.6	A
Ssc.16039.1.A1_at	177	P	189.5	P	177.4	P	145.8	P	132.7	P	166.9	P	240.4	P	146	P	75.5	P	495.4	P	235.9	P	215.2	P	95.4	P	386.4	P	184.4	P
Ssc.16039.1.S1_at	1518.2	P	999	P	724.6	P	1287.8	P	911.4	P	1823.1	P	1558.8	P	1377.9	P	1521	P	1955.7	P	2223.7	P	1035	P	698.7	P	1650.7	P	884.4	P
Ssc.16231.3.S1_a_at	215.9	A	204.4	A	197.7	A	198.8	A	330.6	M	187.3	A	103.9	A	158.6	A	189.2	A	259.2	P	257.2	P	184.9	P	252.7	P	265.6	M	288.7	P
Ssc.16194.1.A1_at	225.5	P	198.6	P	160.6	P	236.3	P	174.7	P	176.2	P	243.3	P	162.5	P	220.5	P	232.1	P	223	P	143.1	P	268.9	P	223.9	P	291.8	P
Ssc.16145.1.A1_at	37.7	P	32.3	A	55.1	P	48.8	P	23.1	P	51.9	M	36	P	45.8	P	30	P	55.5	P	22.2	A	66.2	P	21.9	A	33.8	A	33	P
Ssc.16145.1.S1_at	44.6	A	37.6	P	45.1	P	32.2	P	45.1	P	23.9	A	14.9	P	16.2	A	39.8	P	48.2	P	31.2	P	1.5	A	26.7	P	34.3	P	45.9	P
Ssc.29004.1.S1_at	62.7	P	43.2	P	71.5	P	43.1	P	93	P	46.8	P	62.1	P	52.1	P	106.2	P	83.1	P	73.7	P	78.4	P	142.1	P	77.5	P	103.9	P
Ssc.15995.2.S1_at	216	P	248.3	P	151.4	P	243.6	P	272.3	P	175.3	P	173.9	P	251.1	P	242.6	P	132.5	P	110.5	P	110.2	P	209.4	P	170.3	P	157.4	P
Ssc.23503.1.S1_at	390.9	P	421.8	P	314.1	P	441.1	P	423.5	P	388.5	P	513.6	P	457.6	P	479	P	566.6	P	647.4	P	577.5	P	448.7	P	705.2	P	546.7	P
Ssc.16185.1.A1_at	36.9	P	63.6	P	16.8	A	73.4	P	82.5	P	52.7	A	91.2	P	51.2	P	57.6	P	79.3	A	79.1	P	51.1	A	63.8	P	69.1	P	51.3	M
Ssc.23499.1.A1_at	287	P	198.1	P	260.3	P	216.3	P	269.4	P	299.6	P	242.4	P	134.9	P	145.6	P	225	P	218.8	P	190.8	P	238.6	P	186.5	P	137.2	P
Ssc.23499.1.S1_at	295.3	P	396.2	P	332.5	P	272.8	P	266.6	P	366.8	P	519.2	P	290	P	334.3	P	338.6	P	405.7	P	174.6	P	311.1	P	353.8	P	237.7	P
Ssc.842.1.A1_a_at	21857.1	P	22072.3	P	23941.9	P	18284.8	P	19368.8	P	20900.8	P	22649.8	P	19386.9	P	19868	P	19322.1	P	18619.7	P	20104.9	P	20445.7	P	20015.3	P	17337.6	P
Ssc.7157.1.A1_at	2061.8	P	2909	P	3247.8	P	2415.8	P	1008.4	P	1839.5	P	1197.3	P	1302.7	P	2212	P	783.6	P	442.2	P	271.9	P	5395	P	5332.2	P	9588.6	P
Ssc.16804.1.A1_at	14676.3	P	17210.7	P	12549.7	P	15154.9	P	16859.3	P	19357.9	P	21067.8	P	16199.7	P	18415.9	P	19460.1	P	18121.2	P	15420.4	P	15863.3	P	13889.4	P	13593.4	P
Ssc.8925.1.S1_at	1408.4	P	2190.2	P	1948.9	P	1883.2	P	844.8	P	1474.8	P	880.3	P	1207.5	P	1933.6	P	556	P	455.6	P	229.2	A	4087.4	P	3146.6	P	7035.8	P
Ssc.3544.1.S1_a_at	27780.5	P	26940	P	27276	P	22522.4	P	24449.9	P	25508.4	P	29122.7	P	22979.2	P	24521.7	P	27226.6	P	23790.6	P	26706.7	P	25614.2	P	27248.8	P	22964.5	P
Ssc.12073.1.A1_at	22945.2	P	23254.9	P	24275.4	P	19401.5	P	21446	P	22145.6	P	24083.1	P	21076.3	P	21607.2	P	21378.7	P	20032.8	P	20088.2	P	21174.9	P	21748.1	P	19198.8	P
Ssc.9130.1.A1_at	28367.4	P	27412.1	P	30004.2	P	22869.4	P	25676.6	P	24669.2	P	28963.1	P	21828.5	P	24571.3	P	25358.3	P	23288.9	P	25306.6	P	25899.8	P	26117.1	P	22738.6	P
Ssc.23186.1.A1_at	23806.2	P	23848.5	P	24478.3	P	19751.1	P	21131.6	P	22578	P	23894.3	P	20547.3	P	20779.7	P	19412.8	P	19213.8	P	21008.5	P	22649.8	P	21623.5	P	19643.3	P
Ssc.929.2.S1_at	26255.2	P	26966.4	P	27469.9	P	22985.4	P	24650.7	P	25338.6	P	28281.4	P	23795.3	P	25283.8	P	23149.3	P	22268.9	P	25312.8	P	25313.8	P	24969.6	P	21962.2	P
Ssc.11095.1.S1_at	24076.1	P	24234.6	P	27651.8	P	20288.7	P	22120.3	P	23605.6	P	26379.3	P	21448	P	22813.2	P	21840.6	P	20731.9	P	22310.6	P	23270.6	P	24078.9	P	21074.2	P
Ssc.12277.1.S1_at	21241.3	P	22557.3	P	23938	P	18891.5	P	20527.1	P	21077.1	P	22177	P	18329.5	P	20135.7	P	18401	P	18088.4	P	18756.4	P	20245.9	P	21139.5	P	18667.4	P
Ssc.9017.1.A1_at	25594.6	P	25326.4	P	26689.1	P	20070.2	P	22812	P	22948.2	P	25331.7	P	20412.6	P	22538.6	P	22671.7	P	20362.4	P	22164.4	P	23633.9	P	22603.6	P	20834.6	P
Ssc.10956.1.S1_at	29228.8	P	30349.6	P	31909.5	P	24141	P	27479.6	P	28315.8	P	30243.3	P	25281.3	P	26582.1	P	27047.9	P	24250.4	P	27855.1	P	28757.9	P	26565.7	P	23806.3	P
Ssc.16644.1.A1_at	14271.9	P	14511	P	16045.3	P	12838.3	P	12379.5	P	12819	P	16445.9	P	14395.5	P	12557.1	P	13024.5	P	12663.6	P	13309.3	P	13656.5	P	13227.1	P	12359.9	P
Ssc.1062.1.A1_at	21492.9	P	22358.9	P	23361.8	P	17357.8	P	20423.9	P	19545	P	21784.7	P	17983.2	P	19613	P	19676	P	17793.9	P	18349.8	P	20705.8	P	19704.5	P	17941.2	P
Ssc.1062.1.S1_at	278.5	P	393.1	P	324.8	P	182.2	P	259.4	P	169.7	P	276.9	P	161.4	P	80.3	P	402.7	P	277.3	P	358.5	P	320.4	P	495.8	P	298.9	P
Ssc.4122.1.A1_at	36187.4	P	33618.1	P	36703.7	P	26825.1	P	29262.4	P	31486.3	P	33111.2	P	27761.3	P	29604.8	P	32823.2	P	27609.5	P	31390.2	P	30235.1	P	32007.4	P	26937.5	P
Ssc.4122.1.A1_s_at	25145.2	P	24189.5	P	26104.3	P	20301.1	P	21893.8	P	22744.1	P	24296.7	P	21096.8	P	21873.3	P	24090.6	P	20905	P	24624.2	P	24183.4	P	24376.8	P	21097.3	P
Ssc.4122.1.S1_at	586.5	P	848.8	P	584.8	P	220.7	P	234	P	164	P	446.2	P	136.9	P	140	P	640.6	P	551	P	740.5	P	635.4	P	672.1	P	365	P
Ssc.6693.1.A1_at	21387	P	20714.6	P	23460.8	P	17092.7	P	18498.1	P	19028.7	P	21362	P	17821.7	P	19537.9	P	18655.6	P	17650.7	P	18987.2	P	19351.3	P	19393.7	P	17711.2	P
Ssc.8763.1.S1_at	33724.6	P	32063	P	34342.2	P	26683	P	28320.9	P	29395.6	P	33828.5	P	26912.2	P	28592.6	P	30139.2	P	27843.4	P	30997.6	P	30545.3	P	30305.8	P	26603.7	P
Ssc.12202.1.A1_at	26769	P	25969.9	P	28065.8	P	20953.7	P	23165.2	P	24836.6	P	26167.3	P	22852.3	P	22544.4	P	24546.4	P	21855.6	P	23896.9	P	25465.4	P	23559.4	P	22109.5	P
Ssc.15700.1.S1_at	20733.2	P	21808.6	P	22416.5	P	16722.7	P	20365.8	P	19477.4	P	21170.2	P	18341.4	P	19779.8	P	19213.2	P	18464.3	P	18817.4	P	19793.6	P	19852.5	P	17801.3	P
Ssc.4042.1.S1_at	24928.1	P	24449	P	25267.2	P	19845.8	P	22163.7	P	23538.4	P	24327.5	P	21229	P	22117.9	P	22574.1	P	20266	P	21960.2	P	23060.5	P	22730.9	P	20767.1	P
Ssc.12241.1.A1_at	2519.4	P	1556	P	2543	P	1990.7	P	2260.8	P	2238.2	P	2537.3	P	2394	P	2165.8	P	3588	P	3160.4	P	3641.7	P	2748	P	3098.1	P	2491.6	P
Ssc.13398.1.S1_at	18847.2	P	20149.3	P	20419.6	P	17371.6	P	18760.1	P	19038	P	20478.8	P	17584.6	P	19427.6	P	16887.7	P	17112.7	P	18159.2	P	19780.4	P	18178.6	P	16306.2	P
Ssc.11131.1.S1_at	13354.9	P	14300.2	P	13373.6	P	15121.7	P	10397	P	9239.7	P	9754.7	P	11438.6	P	12789.5	P	7706.2	P	8955	P	13567.6	P	13517.9	P	11316.3	P	9752.9	P
Ssc.1277.1.A1_at	19242.6	P	18871.3	P	21201.5	P	16016.3	P	18178.6	P	19342.4	P	19802.7	P	16643.7	P	17539	P	17905.5	P	16789.8	P	18355.5	P	18473.9	P	17701.7	P	16166.1	P
Ssc.20206.1.A1_at	27260.4	P	27686.6	P	28649.2	P	22001.9	P	24666.6	P	23914.6	P	27754.6	P	21956.3	P	23975.6	P	23397.3	P	21472.5	P	23684	P	25313.3	P	24608.9	P	21657.6	P
Ssc.20206.1.S1_at	1176.4	P	1108	P	1209.4	P	336	P	312.8	P	298.6	P	451.3	P	322.2	P	197	P	1179.1	P	908.8	P	902	P	853.7	P	1080.5	P	904.9	P
Ssc.13304.1.A1_at	22728.4	P	21910.4	P	23353.6	P	17562.4	P	17988.7	P	18729	P	21011.2	P	18045	P	18944.5	P	19417.2	P	18094	P	18732.3	P	19127.8	P	18919.1	P	16977.8	P
Ssc.20488.1.A1_at	19127.6	P	18555.9	P	20644.1	P	15392	P	16366	P	17519.4	P	18825	P	15898	P	17679.5	P	16841.3	P	17104.1	P	17535.9	P	18304.5	P	17986.1	P	15230.3	P
Ssc.16781.1.S1_at	18560.4	P	18412.2	P	18537.8	P	14822.5	P	15536.4	P	14206.6	P	16269.1	P	15431.4	P	15209.4	P	13822.3	P	13512.3	P	15440.3	P	16134	P	15668.4	P	15196.6	P
Ssc.1458.3.A1_a_at	11358.5	P	10593.2	P	12930.4	P	10540.4	P	11441.1	P	8442.7	P	6029.3	P	8287.1	P	10623.5	P	7149	P	8656.5	P	9233	P	13709.6	P	11880.8	P	11365.5	P
Ssc.15665.1.S1_at	23000.4	P	24508.1	P	24997.5	P	19676.7	P	21641.6	P	22502.5	P	24566.3	P	19837.9	P	21591	P	20696.1	P	19851.6	P	21743.7	P	22199.5	P	21855.1	P	20253.7	P
Ssc.15665.1.A1_at	1112.4	P	1141.9	P	1096.1	P	454.6	P	469.1	P	368.5	P	569.6	P	408.2	P	269.6	P	1074.2	P	899.1	P	935.4	P	999.4	P	1338.7	P	911.7	P
Ssc.28893.1.A1_at	2335.9	P	1655.1	P	2410.2	P	3095.4	P	4045.7	P	2701.5	P	1309.5	P	1728.5	P	2861	P	1660.4	P	1807.6	P	2062.4	P	2036.1	P	2415.1	P	2672.2	P
Ssc.7336.1.A1_at	27609.3	P	26719.8	P	27770.1	P	20405.4	P	23399.9	P	24193.6	P	27457.2	P	20320.9	P	22735.8	P	23595.3	P	21362.9	P	25041	P	26194.2	P	24418.6	P	21951.6	P
Ssc.7336.1.S1_at	609.4	P	418.9	P	584.9	P	333.6	P	262.3	P	312.1	P	273.8	P	300.3	P	172.9	P	864.2	P	430.2	P	478.9	P	308.4	P	670.6	P	356	P
Ssc.11677.1.A1_at	9743.9	P	9843.9	P	11102	P	8881.5	P	9124	P	9325.5	P	8807.3	P	8300.3	P	9276	P	8582.7	P	7707.5	P	7718.1	P	9519.4	P	8337.9	P	8577.1	P
Ssc.11256.1.S1_at	26945.5	P	30285.6	P	32436.3	P	23620.9	P	26587.1	P	25007.3	P	28931	P	22285.9	P	25221.5	P	22528.1	P	23123.5	P	21773.6	P	29850.1	P	28320.6	P	26523.2	P
Ssc.8479.1.A1_at	10672.7	P	10859.4	P	8022.8	P	9833.1	P	12202.3	P	8381.9	P	7985.5	P	6748.4	P	10370.3	P	5228.3	P	7244	P	3416	P	15327.1	P	13934.3	P	12295.6	P
Ssc.10553.1.A1_a_at	22460	P	23111.1	P	23961.9	P	18213.9	P	19904.8	P	20220.5	P	23120	P	18505.1	P	21880.3	P	20031.8	P	19430.7	P	21055.1	P	21571.5	P	20637.8	P	18615.6	P
Ssc.12364.1.S1_at	19872.2	P	19687.9	P	21551.3	P	16197.9	P	18026.3	P	17332.8	P	20613.7	P	16289	P	17995.4	P	17162	P	17061.9	P	16623.1	P	19296.5	P	19245	P	16905.4	P
Ssc.6705.1.A1_at	20887.9	P	21287.6	P	22675.6	P	17846.8	P	18706	P	18089	P	21410.1	P	16215.7	P	18420.6	P	17655.1	P	16971.7	P	18625.2	P	19002.6	P	19335	P	17024.5	P
Ssc.13767.1.A1_at	7888.4	P	7693.9	P	8569	P	7035.1	P	7624.4	P	8180.5	P	9253.2	P	7245.4	P	8099.4	P	7353.4	P	7815.5	P	7833.8	P	8638.1	P	9629.2	P	8399.8	P
Ssc.17230.1.S1_at	28337.2	P	27306.1	P	28250.8	P	23712	P	24629.6	P	26017	P	27739.9	P	23614.1	P	25071.8	P	25129.9	P	23526.1	P	26687.7	P	27522.2	P	26250.4	P	23080	P
Ssc.17230.1.A1_at	548.4	P	466.1	P	567.2	P	206.2	P	222.2	P	209.8	P	241.9	P	193.8	P	143.8	P	608.5	P	398.4	P	460.9	P	414	P	525.4	P	333.9	P
Ssc.12504.1.A1_at	7552.1	P	1482.7	P	1722.3	P	2248.2	P	3509.8	P	5355	P	1621.3	P	8044.1	P	3013.8	P	3589.5	P	3636.4	P	3854.7	P	1292.5	P	3997.9	P	2510.6	P
Ssc.11961.1.S1_at	19379.7	P	20138.2	P	20473.5	P	16789.3	P	19163.1	P	18654.1	P	20392.1	P	16908.1	P	18843	P	17079.7	P	16529.9	P	17489.4	P	18499.4	P	18041.9	P	16770.1	P
Ssc.17179.1.S1_at	5348	P	5843.7	P	6114.9	P	4862.1	P	5690.8	P	5153.7	P	6034.4	P	4905.9	P	5837.5	P	4652.5	P	5201	P	4825.7	P	5096.1	P	5343.8	P	4569.6	P
Ssc.21011.1.S1_at	9574.9	P	9503.6	P	10854.8	P	8055.4	P	9690.6	P	6619.9	P	4195.9	P	7126.9	P	8932.4	P	4550.3	P	6833.5	P	6226.5	P	11670.8	P	9383.5	P	9962.8	P
Ssc.9914.1.A1_at	95.8	P	155.3	M	164.3	M	152.2	P	201.3	P	148.6	P	107.6	A	125.5	P	142.5	P	80.1	A	58.7	A	91.6	A	244.8	P	148	P	212	P
Ssc.17024.1.A1_at	27705.6	P	28028.6	P	30752.5	P	22819.4	P	26785.5	P	27010.6	P	28296.8	P	25172.6	P	23938.3	P	25205.2	P	23188.3	P	24808.2	P	26762.3	P	26623.9	P	23194.3	P
Ssc.17024.1.S1_at	211.5	P	228.6	P	207.2	P	121.2	P	114	P	96.8	P	90.6	P	140.8	P	54.3	P	250.7	P	170.2	P	161.6	P	176.2	P	251.9	P	174.7	P
Ssc.21860.1.A1_at	4129.8	P	3372.7	P	3762.8	P	2934.3	P	3663.7	P	3473.7	P	3666.5	P	3006.7	P	3008.5	P	3600.1	P	3493.6	P	3134.5	P	3116.1	P	3733.2	P	2964.7	P
Ssc.792.1.S1_at	18278.8	P	19073.4	P	20956.8	P	14331.4	P	16414.2	P	16382.6	P	18520.7	P	15244.2	P	16926.1	P	15955	P	16403.7	P	16968.2	P	17712.4	P	17028.5	P	15534.6	P
Ssc.3139.1.A1_at	926.3	P	1265.6	P	780.1	P	1062.8	P	1370.3	P	948	P	1279	P	1908.5	P	1580.2	P	2852	P	1869.3	P	2035.2	P	1162.2	P	1693	P	1149	P
Ssc.791.1.S1_at	17829.3	P	18782.7	P	19003.1	P	15077.8	P	17352	P	15865.1	P	17681.3	P	14313.8	P	15732.6	P	16488.3	P	14936.5	P	16601.5	P	16982.9	P	17685.2	P	14383	P
Ssc.953.1.A1_at	4046.4	P	3754.1	P	4028.5	P	4366.5	P	3831.9	P	4555.7	P	4310.6	P	3954.1	P	4642.1	P	3659.4	P	4184.4	P	4022.3	P	3420	P	3871	P	3686.8	P
Ssc.23242.1.A1_at	5173.6	P	4505.9	P	4682.7	P	4670.5	P	5473.8	P	3916.4	P	2798.9	P	4048.4	P	5196.6	P	2215.7	P	2495.2	P	2130.2	P	6829.7	P	5774	P	7134.2	P
Ssc.965.1.S1_at	19723.5	P	21027.3	P	21408.3	P	17028.9	P	20885.6	P	21333.5	P	18863.5	P	17037.4	P	20041.7	P	17891.9	P	17473.9	P	17794.4	P	18799.2	P	19268.8	P	17269.9	P
Ssc.15714.1.A1_at	3531.6	P	3061.1	P	3858.1	P	3626.2	P	4118.8	P	4247.5	P	4282.2	P	3628.1	P	4143.8	P	5825.7	P	4985.7	P	4628.7	P	3687.6	P	4096.1	P	3858.6	P
Ssc.20465.1.S1_at	29282.2	P	29187.9	P	30323.1	P	23240.4	P	25318.7	P	26401.1	P	28641.8	P	24073.5	P	25292.2	P	26025	P	23393.4	P	24987.3	P	26074	P	26267.4	P	22884.9	P
Ssc.16541.1.S1_at	19953.5	P	18843.5	P	23311.4	P	16417.1	P	17796.8	P	17413	P	18892.7	P	15846.9	P	15116.9	P	15785.8	P	15250.2	P	16058.6	P	17149.2	P	19598.2	P	15411.5	P
Ssc.15674.1.A1_at	426.4	P	282.1	P	103	P	187.7	P	270	P	228.5	P	225.6	P	205.1	P	334.4	P	460.9	P	485.3	P	311.8	P	304	P	471.6	P	415.9	P
Ssc.1035.1.S1_at	1843.5	P	2240.1	P	2538.7	P	2747	P	3114.1	P	3403.6	P	2615.5	P	3108.3	P	4444.4	P	2207.4	P	2349.6	P	2090.3	P	1785.7	P	1929.1	P	1913.7	P
Ssc.6663.1.A1_at	22834.3	P	25539.8	P	24662.2	P	20344.3	P	23420.5	P	22480.9	P	25221.1	P	20782.2	P	22071.6	P	20106.5	P	20167.8	P	21957.8	P	23442.6	P	22220.9	P	20511.6	P
Ssc.6729.1.S1_at	11059.4	P	10145.3	P	10500.6	P	10198.7	P	10600.1	P	10921.2	P	12451.1	P	10395.5	P	10862.7	P	9817.5	P	9539.3	P	10490	P	9459.7	P	10363.2	P	9080.1	P
Ssc.25198.1.A1_at	1096.5	P	1335.3	P	1674.8	P	1699.9	P	1194.1	P	1439.3	P	1696.5	P	932.9	P	1861.3	P	1237.9	P	1268.4	P	784.8	P	1090.2	P	1530.8	P	1955.5	P
Ssc.941.1.S1_at	11848.5	P	8098.9	P	11136.7	P	8048.9	P	12227.3	P	7853.4	P	6748	P	7844.5	P	12133.7	P	4467	P	4727.4	P	4685.9	P	13354.2	P	11486.3	P	9608.9	P
Ssc.13645.1.A1_at	1.7	A	26.9	A	27.9	A	28.9	P	30.8	P	33.3	P	50.1	P	13.8	A	28.9	A	53.4	P	30.6	P	30.5	P	37.3	P	21.6	P	18.8	P
Ssc.8946.1.A1_at	243.1	P	185.5	P	247.7	P	442.1	P	330.3	P	319.4	P	288.9	P	490.6	P	566.2	P	234.7	P	292.4	P	191.2	P	383.7	P	492.7	P	252.8	P
Ssc.19910.1.S1_at	24365	P	24879.3	P	25337.3	P	19521	P	20454.4	P	22331.5	P	25220.3	P	20712	P	20209.6	P	21679.2	P	20604.8	P	21690.3	P	23551.4	P	22571	P	19457.8	P
Ssc.793.1.A1_at	20900.2	P	20453.1	P	21494.6	P	19094.8	P	21232.8	P	21006.4	P	21037.1	P	17790.8	P	20077.7	P	17856.5	P	18189	P	19999.3	P	19491.1	P	19810.9	P	18678.5	P
Ssc.977.1.A1_at	1907.4	P	2070.6	P	2012.1	P	2630.7	P	2661.5	P	2083.4	P	2277.3	P	2381.6	P	2190.2	P	1443	P	1528	P	1827.2	P	2514.4	P	2347.5	P	2699.7	P
Ssc.18343.1.A1_at	463.6	P	405.1	P	460.3	P	445	P	512.1	P	439	P	426.9	P	426.6	P	542.6	P	866.3	P	627.9	P	756.7	P	733.7	P	640.3	P	796	P
Ssc.7705.1.A1_at	8941.2	P	9334.8	P	9122.8	P	7880.4	P	7497.1	P	7386.5	P	7622.9	P	7871.2	P	8142.2	P	7646.2	P	7860.6	P	7838.1	P	8052.7	P	8136.9	P	6933.6	P
Ssc.8473.1.S1_at	5413.2	P	5759.6	P	4929.9	P	5579.1	P	6791.9	P	7402.8	P	11923.2	P	8348.3	P	6549	P	12983.7	P	10529	P	9758.3	P	5168.4	P	7275.4	P	4868.7	P
Ssc.8473.1.S2_at	1954.4	P	2203.6	P	1702.4	P	1864	P	1896.8	P	2410.1	P	4568.2	P	2997.2	P	2238.6	P	5973.7	P	4023.1	P	2895.7	P	1916.9	P	2464.5	P	1840.8	P
Ssc.14002.1.S1_at	23963.4	P	24263.5	P	25649	P	19954.4	P	21239.3	P	21313.6	P	24903	P	20686.8	P	21406.5	P	21386.9	P	19975.9	P	20982.2	P	22709.8	P	21667.1	P	19625.3	P
Ssc.1154.1.A1_at	20313.4	P	21563.5	P	22219.8	P	16889.5	P	19668.5	P	19575.2	P	22341.8	P	17939.6	P	19688.8	P	17375.9	P	18249.2	P	17878.4	P	18847.9	P	19070.6	P	17593.9	P
Ssc.12219.1.A1_at	7850	P	8332.5	P	8594.3	P	7047.2	P	8001.1	P	7571.9	P	8502.3	P	7525.4	P	7847.1	P	6481.7	P	7437.7	P	7841.5	P	7445.5	P	6945.7	P	7080.4	P
Ssc.11197.1.S1_at	2043.2	P	1493.5	P	2120.1	P	2531.1	P	2977.4	P	2750.7	P	3321.6	P	3569.7	P	3530.2	P	5416.6	P	5248.9	P	5035.3	P	2002.8	P	1894.9	P	2399.7	P
Ssc.1649.1.A1_at	4266.2	P	3552.5	P	3958.8	P	4265.3	P	4356	P	4342.6	P	4501.3	P	3779.7	P	4257.7	P	4343.5	P	4914.2	P	4920.2	P	3196	P	3935.7	P	3512.8	P
Ssc.6967.1.A1_at	24743.6	P	25371.3	P	27261.7	P	20888.8	P	21708.4	P	22376.2	P	24813.9	P	20345.5	P	21317.6	P	21629.5	P	20242.1	P	22043.7	P	23407.1	P	23744.2	P	20492.3	P
Ssc.13956.1.S1_at	3498.2	P	3206.7	P	4183.2	P	3277.8	P	3181.7	P	2101.6	P	1963.6	P	3032.1	P	4112.3	P	1636.7	P	1732.3	P	1484.2	P	4338.4	P	3976.8	P	4132.3	P
Ssc.11118.1.S1_at	9860.4	P	9294.2	P	11257.4	P	8783.5	P	9808.6	P	9790.5	P	10145.2	P	9196.7	P	9528.2	P	8653.2	P	9225.8	P	10259	P	8533.7	P	9246.6	P	8038.9	P
Ssc.1009.1.A1_at	26926.4	P	27801.3	P	29449.5	P	22123	P	23519.8	P	23867.7	P	27458.7	P	22871.7	P	23717.3	P	24779.1	P	23211.2	P	24173.7	P	25981.2	P	26420.7	P	23133.7	P
Ssc.4519.1.A1_at	20716.9	P	22485.4	P	23458.1	P	18849.7	P	21565.1	P	21863.2	P	26497	P	20874.7	P	21317.7	P	19058.2	P	19636.6	P	18582	P	20831	P	20984	P	19114.1	P
Ssc.16579.1.S1_at	7981.4	P	6743.3	P	7817.8	P	6828.9	P	7156.1	P	7837.6	P	7370.4	P	7367	P	6670.9	P	7516.1	P	7678.5	P	8518.7	P	6968.7	P	7171.3	P	6555.5	P
Ssc.8258.1.S1_at	23431.2	P	23454.1	P	25230.6	P	18621.8	P	22083.9	P	21048.4	P	22907.1	P	20130	P	19801.2	P	19489.8	P	19114.9	P	19460.6	P	21483.7	P	21381	P	18716.3	P
Ssc.8258.1.A1_at	788.6	P	827.8	P	941.1	P	333.6	P	332.1	P	335.7	P	367.9	P	335.8	P	227.8	P	955.1	P	715.8	P	723.5	P	661.8	P	1197	P	755.5	P
Ssc.804.1.S1_at	7831.6	P	7253.1	P	7486.2	P	6682.5	P	7434.6	P	6725	P	8450.2	P	7461.7	P	7218.4	P	7867.1	P	7832.8	P	8283.2	P	6926.1	P	7719.2	P	6993.9	P
Ssc.1194.1.S1_at	24754.7	P	25468.2	P	26785.8	P	20531.3	P	23167.9	P	23633.3	P	25930.5	P	20974.4	P	22495.1	P	20403.6	P	19968.3	P	21759.9	P	23862.8	P	23228.3	P	20552.3	P
Ssc.4920.1.S1_at	2469.1	P	2382	P	2148.2	P	2443.8	P	2641.3	P	2426.1	P	2328.1	P	2690.6	P	2779.5	P	2256.6	P	2486.1	P	2485.1	P	1994.6	P	2033.5	P	1922.8	P
Ssc.2762.1.S1_at	7571.5	P	7616.7	P	8858	P	6583.6	P	7687.1	P	7540	P	9237.2	P	7084.5	P	6894.4	P	6483.2	P	6807.2	P	7144.8	P	7296.6	P	7842	P	6791.3	P
Ssc.17154.1.A1_a_at	14566.3	P	13390.5	P	15341.4	P	13041.3	P	13500.1	P	13839.3	P	15067.7	P	13129.5	P	14454	P	14090.8	P	14647	P	14883	P	12606.8	P	13706.3	P	11376.6	P
Ssc.12999.1.S1_at	4747.4	P	4287.4	P	4326.8	P	4564.1	P	4802.9	P	3996.4	P	3777.4	P	3725.5	P	5270.7	P	2754.9	P	3092.7	P	3264.5	P	4155.7	P	3974.3	P	3741	P
Ssc.5153.1.S1_at	7584.1	P	6198.8	P	6636.9	P	6297	P	6542.9	P	5857.7	P	7155.3	P	6357.2	P	6365.2	P	10397.9	P	8845.1	P	9590	P	8630.6	P	8621.6	P	7273.2	P
Ssc.20489.1.S1_at	898.8	P	625.3	P	586.3	P	1032.9	P	1027.2	P	695.1	P	644	P	726.3	P	997	P	816.9	P	999.6	P	881.4	P	1534.2	P	1294.1	P	1157.4	P
Ssc.20489.1.S1_s_at	1577.8	P	1016.9	P	1089	P	1384.5	P	1330.9	P	1058.4	P	791	P	1113.2	P	1411.3	P	1269.3	P	1656.6	P	1430.5	P	2013.6	P	1711.6	P	1887.9	P
Ssc.5232.2.A1_a_at	3613.1	P	2805.8	P	2668.9	P	3239.5	P	3447.6	P	2643.1	P	3296.9	P	2649.4	P	2849.9	P	2893.1	P	2577.2	P	2444.4	P	2651	P	3352.4	P	3034	P
Ssc.11211.1.A1_at	589	P	437.5	P	614.6	P	577.3	P	454.6	P	487.6	P	501.4	P	535.9	P	488.2	P	575.4	P	419.9	P	609.3	P	506.6	P	541.8	P	550.1	P
Ssc.1490.1.S1_at	4614.3	P	4275.4	P	5096	P	4582.3	P	4868.9	P	4727.9	P	5211.4	P	4624.9	P	4360.4	P	3758.6	P	3644.6	P	3023.6	P	3900.3	P	4543	P	4136.1	P
Ssc.3934.1.S1_at	4643.3	P	4636.5	P	4821	P	4481.1	P	4439.5	P	4973.1	P	5136.7	P	5057.7	P	4385.6	P	4613.6	P	5067.6	P	4240	P	4772.4	P	4861.9	P	3848.1	P
Ssc.5999.1.A1_at	4330.3	P	3298.2	P	4770.5	P	4534.5	P	4874.5	P	4696	P	5400	P	3807.8	P	4288.3	P	5005.1	P	5713.7	P	5422.2	P	3938.9	P	5263.1	P	4400.1	P
Ssc.10336.1.S1_at	4894	P	5193.2	P	4801.2	P	4699.9	P	4232.1	P	4558.6	P	5386.5	P	5020.2	P	4404.6	P	4465	P	4453.8	P	4094.1	P	4943.9	P	5151.7	P	5195.9	P
Ssc.1015.1.S1_at	2699.1	P	2491.5	P	2817.6	P	2122.7	P	2794.6	P	2469.2	P	3213.9	P	3219.5	P	2680.8	P	5746.6	P	5338.4	P	7757.1	P	3895.5	P	4721.5	P	4130.6	P
Ssc.1500.1.S1_a_at	21485.7	P	24050.8	P	25940.4	P	21195.8	P	22763.8	P	24658.3	P	21785.5	P	20557	P	20358.3	P	16964.4	P	17624.1	P	19076.8	P	22720.1	P	19144.8	P	19948.7	P
Ssc.2633.1.A1_at	6455.3	P	6195.9	P	7025.2	P	5842.5	P	6379.7	P	6691.2	P	7394.7	P	6013.3	P	5636.2	P	7060.4	P	6652.4	P	6815.6	P	5832.5	P	6828.5	P	5389.4	P
Ssc.9133.1.A1_at	1585.7	P	1438.8	P	1693.3	P	1447.9	P	1698.3	P	1348.2	P	1175.9	P	1263.8	P	1426.1	P	1435.8	P	1484.7	P	1552.3	P	1667.3	P	1837.8	P	1565.4	P
Ssc.6520.1.A1_at	1767.2	P	1727.5	P	1859.8	P	1451.9	P	1585.9	P	1515.9	P	1559.6	P	1595.4	P	1538.5	P	2116.2	P	2034.7	P	2363.1	P	1629.4	P	1769.8	P	1732.2	P
Ssc.10316.1.S1_at	818.9	P	556	P	1238.3	P	995.2	P	1023.4	P	798.2	P	646.7	P	627.5	P	1253.3	P	568.4	P	599	P	468.9	P	1412.5	P	1636.9	P	1618.8	P
Ssc.1638.1.S1_at	4198.4	P	4805.5	P	4269.9	P	4217.7	P	4226.4	P	4099.5	P	4371.7	P	4311.9	P	3948.3	P	3633.4	P	3754.4	P	3313.4	P	4803.3	P	4411.5	P	5512.4	P
Ssc.1200.1.S1_at	10503.8	P	12438	P	12590.3	P	9193.2	P	10575.5	P	9892.8	P	11003.3	P	9417	P	9659	P	9948.8	P	9666.8	P	8910.8	P	11119.4	P	10891.6	P	10314.8	P
Ssc.769.1.S1_a_at	15117.2	P	17208.3	P	17490.3	P	14118.4	P	12649.9	P	15483.5	P	15473.4	P	14054.6	P	14712.5	P	12522.3	P	14263.7	P	14597.8	P	13661.2	P	15078	P	13243.2	P
Ssc.3311.1.S1_at	4383.2	P	3228.7	P	4964.6	P	4656.6	P	4127.9	P	4465	P	3642.5	P	4225.3	P	3461.1	P	916.7	P	1406.4	P	1248.1	P	3905.7	P	3996.6	P	3440.6	P
Ssc.5896.1.S1_at	25868.6	P	26009.8	P	27853.7	P	20776.2	P	23334.2	P	23529.4	P	26252.5	P	21537.4	P	21422.1	P	23030.3	P	20934.8	P	22416.5	P	23969.5	P	24347.7	P	21132.6	P
Ssc.1178.1.S1_at	1370.4	P	1161.5	P	1198.2	P	1142.3	P	1290.4	P	1185.3	P	1196.6	P	1184.5	P	1298.1	P	1755	P	1656.9	P	2063.1	P	1159.3	P	1341.8	P	1086.9	P
Ssc.16803.1.A1_at	23972.6	P	24242.3	P	25613.5	P	19224.4	P	21408.3	P	21572.1	P	24187.5	P	18991.7	P	20821	P	21393.5	P	19750.6	P	22675.6	P	22552.9	P	22671.8	P	19371.2	P
Ssc.15706.1.S1_at	20828.6	P	22651.8	P	22244.1	P	17772.3	P	20624.6	P	20996.1	P	24079.4	P	19390.1	P	19545.1	P	19058.3	P	18163.3	P	20010.3	P	21663.1	P	19109.8	P	18447.7	P
Ssc.10576.1.S1_at	14145.8	P	12708.7	P	14792.7	P	11765.3	P	10787.4	P	11096.9	P	12619.9	P	10900.9	P	11039.5	P	9638.1	P	10203.3	P	7936.3	P	10733.5	P	10013.8	P	11553	P
Ssc.17186.2.S1_at	6541.8	P	6552.6	P	7173.9	P	7289.3	P	8347.2	P	6121.7	P	5057.9	P	5753.8	P	9866	P	6716.1	P	6129.3	P	6877.3	P	9207.6	P	7066.7	P	9579	P
Ssc.17186.2.S2_at	1078.4	P	1081.8	P	1213.2	P	996.8	P	1080.9	P	657.7	P	490.3	P	667.2	P	1350.7	P	818.6	P	701.2	P	567.3	P	1706	P	1154.8	P	2010.1	P
Ssc.2275.1.A1_at	5479.8	P	5672.7	P	5645.6	P	5588	P	5424.2	P	6041.9	P	6104.2	P	5776	P	6432.4	P	5738.6	P	5586.5	P	6384.7	P	5418	P	6088.1	P	5761	P
Ssc.20897.1.S1_at	11475.1	P	9458.2	P	12301.4	P	8734.2	P	9522.4	P	9277.6	P	9754.6	P	8521.2	P	8551.6	P	8716.8	P	9492.7	P	9544.8	P	8296.2	P	9914	P	8065.1	P
Ssc.8890.1.S1_at	1996.4	P	1663.1	P	1860.2	P	1801.8	P	1883.5	P	1904.7	P	2033.5	P	1850.7	P	1796.9	P	1942.2	P	1742.4	P	1827.3	P	1460.8	P	1923.2	P	1526.2	P
Ssc.7119.1.S1_at	10499.4	P	10718.5	P	10645	P	10047	P	11879.9	P	11750.1	P	11773.8	P	10247.1	P	10596.8	P	9669.4	P	10314	P	9650.2	P	10337.5	P	9999.6	P	10116.1	P
Ssc.3601.1.S1_at	5212.7	P	5418.3	P	6044.1	P	4722.6	P	5210.1	P	4752.7	P	5184.4	P	4610	P	4861.4	P	4985.1	P	5318.2	P	5555.8	P	4875.7	P	5539.3	P	4604.5	P
Ssc.9029.1.S1_at	20542.9	P	14826.7	P	12900.6	P	13057.7	P	14212.6	P	11689.4	P	13600.1	P	13607.2	P	17969.5	P	12212	P	14074.1	P	12266	P	17962.6	P	19777.9	P	17126.7	P
Ssc.1005.2.S1_at	10155.7	P	11164.8	P	10592.3	P	8798.7	P	9032	P	9414.2	P	10752.6	P	9663	P	9787.7	P	9967.2	P	9791	P	10308	P	9581.5	P	10030.2	P	8584.3	P
Ssc.17318.1.S1_at	6315.5	P	6497.9	P	6132.8	P	5631.4	P	6206.5	P	6684.3	P	6254.5	P	6458	P	6593	P	5183	P	5815.7	P	5260.5	P	5235.6	P	4786	P	5775.2	P
Ssc.7264.1.A1_at	19715.8	P	22018.6	P	21699.3	P	16721.8	P	17448.9	P	18849	P	21500.5	P	17155.5	P	17073	P	17302.6	P	16841.4	P	15610.3	P	19164.6	P	18113.7	P	16654.7	P
Ssc.1092.1.A1_at	6700.1	P	6033.5	P	7262.6	P	6515.5	P	6631	P	6708.8	P	7537.6	P	6984.2	P	6525	P	6778.6	P	7312.6	P	7396.1	P	6056	P	6818.3	P	5771.4	P
Ssc.4120.1.A1_at	5178.6	P	5301.2	P	5143.2	P	5521.6	P	5666.3	P	5780	P	6751	P	5898.1	P	5528.1	P	5752.4	P	6298.6	P	6381.1	P	5836.6	P	5957.8	P	5163.1	P
Ssc.2866.1.A1_at	863.5	P	772.7	P	1141.7	P	758.8	P	799.7	P	676.8	P	789.1	P	671.9	P	728.4	P	538.4	P	595.4	P	604.8	P	636.6	P	887.2	P	730.7	P
Ssc.1606.1.A1_at	831.5	P	802.5	P	991.1	P	1079	P	980.2	P	1144.1	P	861.9	P	1015.7	P	1528.4	P	1163.3	P	1099.1	P	1453.4	P	923.6	P	822.5	P	795.8	P
Ssc.17313.1.A1_at	4586	P	5004	P	5364.4	P	3282.6	P	3898.6	P	3214.5	P	2894.4	P	2771.2	P	5153.2	P	3176.7	P	3220	P	3783.3	P	6926	P	5361.8	P	5928.5	P
Ssc.900.1.A1_at	2815.4	P	2706.8	P	2636.3	P	2078.8	P	2550.1	P	2287	P	2936	P	2447.6	P	2558.7	P	3083.2	P	2711.5	P	2409.3	P	2556.9	P	3069.4	P	2828	P
Ssc.1771.1.A1_at	11323.8	P	11098.5	P	12623.7	P	9503.7	P	10387.7	P	10000	P	10263.5	P	9281.6	P	9779.2	P	8198.3	P	8791.1	P	8388.5	P	9642.1	P	9826.8	P	9221.5	P
Ssc.1172.1.S1_at	24897.4	P	26761.5	P	27789.1	P	19766.5	P	22905.7	P	24138.2	P	25618	P	22120.7	P	23825.1	P	22449	P	22145.9	P	23722.3	P	24403.6	P	23868.7	P	21490.1	P
Ssc.16681.1.A1_at	7741.9	P	6594.5	P	8040.5	P	7011.4	P	6881.3	P	7875.4	P	7504.2	P	6701.3	P	6773.4	P	7784.7	P	7955.1	P	7772	P	6572.1	P	7801.8	P	7304.3	P
Ssc.10822.1.S1_at	6050.2	P	6925.4	P	6396.6	P	5693.9	P	4292.8	P	5390.3	P	6935.1	P	9181	P	7657.3	P	10380.3	P	6985.5	P	11789	P	5211.7	P	4111.5	P	6570.3	P
Ssc.3188.1.S1_at	1045.5	P	967.1	P	1078.5	P	959.8	P	918.8	P	849.3	P	944.4	P	1011.2	P	907.2	P	1124.6	P	1045.6	P	1138.9	P	1075.6	P	1089.7	P	1089.9	P
Ssc.1014.1.S1_at	7887.5	P	6908.7	P	7175.6	P	6725.3	P	7104.5	P	7950.5	P	8131.8	P	7731.7	P	6525.3	P	8611.5	P	8334.5	P	9390.6	P	6221.4	P	6914	P	6056.6	P
Ssc.6719.1.A1_at	9387.8	P	9570.2	P	10157.9	P	9386.1	P	10801.4	P	11368.2	P	12313.5	P	10403.6	P	10048.1	P	11844.7	P	11653.6	P	12550.1	P	10357.3	P	10532.4	P	8323.7	P
Ssc.16653.1.S1_at	4463.6	P	3913.6	P	4131.6	P	4498.5	P	4193.3	P	3988.1	P	4381.1	P	4652	P	4688.7	P	4436.3	P	4596.6	P	4113.6	P	4580.9	P	4227.5	P	4682.7	P
Ssc.979.1.S1_at	189.3	P	206.7	P	191.3	P	180	P	170.2	P	156	P	219.1	P	152.2	P	111.1	P	82.6	M	84.5	M	80.3	P	127.7	P	165.6	P	182.8	P
Ssc.6723.1.A1_at	5588.3	P	5874.3	P	6807.9	P	5178	P	5729.2	P	5260.3	P	5597.3	P	4944.9	P	5683.7	P	5391.1	P	6081.1	P	5594	P	6446.8	P	6328.6	P	5530.1	P
Ssc.5481.1.A1_at	6125.1	P	6157.2	P	5193.8	P	4812.4	P	5285.7	P	5464.6	P	6196.5	P	5351.7	P	4762.9	P	4859.5	P	4877.8	P	4876.5	P	5972.8	P	7340	P	6014.1	P
Ssc.13846.1.A1_at	1678.6	P	1268.2	P	1352	P	1706.3	P	1835.2	P	1219.9	P	824.2	P	1234.7	P	1391.8	P	1241.1	P	1188.8	P	1344.8	P	2297.5	P	2145.4	P	2334	P
Ssc.15722.1.S1_at	610.5	P	661	P	738.1	P	547.5	P	742.3	P	564.9	P	495.2	P	592.5	P	720.6	P	833.7	P	806.2	P	1206.9	P	722.5	P	869.7	P	922.1	P
Ssc.10998.1.A1_at	2176	P	3493.9	P	2149.2	P	4146.6	P	3534.2	P	3709.3	P	5234.8	P	4430.2	P	2913.9	P	3979.2	P	3782.3	P	2070.1	P	4141.2	P	2725.9	P	4351.7	P
Ssc.12925.1.A1_at	6830.8	P	5276.6	P	7357.7	P	5380.4	P	6485	P	6288.5	P	6385	P	5260	P	6060.2	P	8986.4	P	8225.5	P	9127.6	P	5533	P	6679.3	P	6661.5	P
Ssc.10996.1.A1_at	10254	P	11017.6	P	10353.9	P	8085.6	P	6214.6	P	4162.9	P	7870.8	P	9128.1	P	3261.5	P	10824.3	P	10046.1	P	9230.1	P	10403.9	P	8943	P	9288.1	P
Ssc.16896.1.A1_at	5388.6	P	5526.6	P	5273.4	P	4412.5	P	5068.7	P	4321.6	P	5570.8	P	4947	P	4601.5	P	7011.4	P	7177.5	P	6147.2	P	5708.1	P	5396.5	P	5489.2	P
Ssc.6875.1.A1_at	3667.3	P	4275.7	P	3948.5	P	4642.1	P	3724.2	P	3935.7	P	4033.4	P	4632.4	P	3771.4	P	2414.8	P	2881.8	P	2367.6	P	3760.3	P	4073.2	P	4203.2	P
Ssc.11072.1.S1_at	5312.1	P	3880.9	P	4875.3	P	3904.4	P	3988.4	P	4348.5	P	5838.8	P	4756.7	P	5673.9	P	7428.8	P	5549.5	P	7344.3	P	4477.5	P	3756.3	P	4225.3	P
Ssc.1439.1.S1_at	6996.4	P	7900.6	P	8059.5	P	6733.3	P	7555.8	P	6956.5	P	7913.7	P	6688.1	P	7270.4	P	7416.7	P	7107	P	6784.5	P	6605	P	7066.1	P	6490.6	P
Ssc.16544.1.S1_at	7762.6	P	7749.1	P	7905.2	P	8983.5	P	8669.7	P	9158.8	P	9775.7	P	9158.9	P	8570	P	6760.6	P	7698.9	P	6852.6	P	8287	P	7246.1	P	7806.9	P
Ssc.11199.1.S1_at	17564.5	P	16059.9	P	17678	P	13555.9	P	16678.2	P	16450.5	P	16687.6	P	12064.6	P	14432.3	P	11770.2	P	13278.8	P	12039	P	13874.3	P	14349	P	13291	P
Ssc.14563.1.S1_at	1423.6	P	1372.8	P	1129.7	P	1332.2	P	1654.7	P	1292.3	P	1048.4	P	1436.3	P	1849.4	P	2354.5	P	2442.3	P	2780.2	P	1995.2	P	3012.1	P	2087.5	P
Ssc.16654.1.A2_at	5395.5	P	5197.5	P	5535.7	P	5487	P	5328.8	P	5320.3	P	6066.7	P	5751.2	P	4994.8	P	4264.2	P	4690.9	P	4491.5	P	5698.9	P	5600.3	P	4917.6	P
Ssc.16654.1.A1_at	8665.6	P	10164.1	P	10699.5	P	8368	P	8950.6	P	8924.5	P	10177.4	P	8007.7	P	9206.9	P	8369.1	P	9359.3	P	9055.3	P	8824	P	9137.9	P	6911.6	P
Ssc.3547.1.S1_at	1672.4	P	1717	P	1659.6	P	1870.2	P	2186.3	P	1344.8	P	1231	P	1548.2	P	2081.4	P	2427.3	P	2087.5	P	3158.4	P	2396.8	P	1897.7	P	2757.5	P
Ssc.803.1.A1_at	23387.5	P	22178.9	P	24244.5	P	17945.5	P	18472.6	P	19632.4	P	19773.8	P	17362.4	P	17037	P	19241.6	P	19526.5	P	20191.7	P	18895.9	P	20065.1	P	17930.5	P
Ssc.9345.1.S1_at	5643	P	4556	P	5504.2	P	5096.1	P	5286.7	P	5639.7	P	6673.4	P	5023.6	P	4922.2	P	5937.8	P	5715	P	6380	P	4451.1	P	5818.1	P	4399.5	P
Ssc.10150.1.S1_at	6155.4	P	6233.1	P	5916.9	P	5436.9	P	5589.6	P	5668.2	P	6447.5	P	6423.8	P	5747.5	P	7802.4	P	6923	P	7611	P	6650.3	P	7071	P	6422.1	P
Ssc.893.1.S1_at	1838.9	P	1844.3	P	2130.3	P	1699.3	P	1880.8	P	1876.5	P	1745.4	P	1738	P	2029.4	P	2021.4	P	2090.4	P	2242.2	P	2070.6	P	2168.6	P	1859.4	P
Ssc.4092.1.S1_at	645.7	P	607.1	P	631.2	P	599.4	P	627	P	658.7	P	653.9	P	694.8	P	672.3	P	765.8	P	785.3	P	962.3	P	608.3	P	696.1	P	677.1	P
Ssc.5366.1.S1_at	6629.8	P	7074.4	P	7425.6	P	7898.4	P	8306.5	P	7767.5	P	6686.7	P	7980	P	8884.4	P	9830.9	P	9385.2	P	11964.4	P	7163.8	P	7000.2	P	7180.8	P
Ssc.1881.1.S1_at	13026.4	P	13436.8	P	15156.8	P	11146.6	P	12373.8	P	12580.5	P	13790.3	P	12539	P	14003.6	P	13956.4	P	13018.9	P	13339.1	P	13336.6	P	11572.8	P	12875.1	P
Ssc.1881.1.S2_at	3231.1	P	2780.4	P	2953.7	P	2953.9	P	3347.3	P	3368.5	P	3445.7	P	3521.9	P	3397.4	P	3889.4	P	3552.1	P	3065	P	3260.1	P	2640.5	P	2997.3	P
Ssc.4994.1.A1_at	7211	P	7555	P	7153	P	6936	P	7624.8	P	7825.3	P	7708.3	P	7222.9	P	7431.2	P	7216.6	P	7515	P	6920.4	P	7154.8	P	6242.8	P	6484.8	P
Ssc.16802.1.S1_at	6840.2	P	6504.3	P	7385.4	P	6461.4	P	5876.3	P	6860.3	P	7310	P	6935	P	6452.9	P	6619.5	P	6824.8	P	7104.7	P	6383.2	P	6933.7	P	6329.2	P
Ssc.11125.1.S1_at	12977.8	P	13849.5	P	13947.3	P	12417.4	P	12521.6	P	12429.3	P	14302.8	P	11319.7	P	11616.3	P	10780.5	P	11319.1	P	9985.4	P	12146.7	P	11731.3	P	11304.4	P
Ssc.16824.1.A1_at	5543.9	P	4266.2	P	4485.3	P	4685.1	P	4828.5	P	5360.4	P	4224.3	P	4758.3	P	5280.5	P	8112.6	P	6500.5	P	9049	P	5367.5	P	5573.6	P	5497.1	P
Ssc.13764.1.S1_at	21223.8	P	22110.3	P	22515	P	15877.6	P	16984.2	P	17864.7	P	20715.7	P	16706.5	P	16891.1	P	17179.9	P	17774.4	P	16635	P	20511.3	P	19905	P	17787	P
Ssc.3747.1.A1_at	31108	P	33259.4	P	34441.4	P	26326.7	P	28358.6	P	28723.6	P	31585.1	P	25857.3	P	27968.8	P	27638.8	P	28542	P	26771.4	P	30111.2	P	28991.8	P	26197.9	P
Ssc.3747.1.A1_x_at	30202.4	P	31948.6	P	32672.4	P	23812.5	P	27092.1	P	26848.8	P	31266.4	P	23535.8	P	26499.4	P	25619.2	P	25584.4	P	24715.4	P	28152.9	P	27370.8	P	24956.2	P
Ssc.2078.1.S1_at	538.3	P	542.6	P	412.5	P	587.7	P	708.3	P	640.8	P	468.1	P	730.8	P	732.8	P	637.2	P	781.3	P	628.8	P	797.1	P	629.1	P	871.1	P
Ssc.15701.1.S1_at	1184.3	P	1233.6	P	1199.8	P	1178.3	P	1196.2	P	1082.4	P	968.6	P	930.6	P	1285.1	P	1205.7	P	1249.8	P	1375.7	P	1436.2	P	1445.4	P	1326.3	P
Ssc.1072.1.A1_at	3553.9	P	3374	P	3542.9	P	3005	P	2864.1	P	3545.3	P	4000.3	P	3592.6	P	2493.7	P	3443.3	P	3585.9	P	3656.1	P	2764.3	P	4161.1	P	2611.4	P
Ssc.818.1.S1_at	1284.3	P	1575	P	1413.2	P	1533	P	1498.2	P	1607.9	P	1676.2	P	1797.8	P	1689	P	1293.5	P	1333.7	P	1363.7	P	1475.8	P	1273.5	P	1486.3	P
Ssc.17328.1.A1_at	246	P	184.9	P	185.6	P	207.1	P	201.1	P	279.1	P	160.2	P	183.4	P	247.9	P	167.3	P	149.1	P	143.9	P	286.6	P	245.2	P	291.7	P
Ssc.1494.1.S1_at	2264.4	P	2008.2	P	2208.2	P	2089.7	P	2188	P	1398	P	1366.4	P	1995.2	P	2406.9	P	1415.6	P	1796.2	P	1668.7	P	2491.4	P	2450.1	P	2497.1	P
Ssc.1589.1.A1_at	980.6	P	989.7	P	1165.9	P	1034.5	P	987.6	P	1072	P	1084.1	P	1008.1	P	916.7	P	958.1	P	921	P	1216.5	P	892.3	P	1059.2	P	1093.4	P
Ssc.6903.1.S2_at	15172.9	P	17426.7	P	16078	P	16221.8	P	17846.5	P	18823.5	P	17422.5	P	15372.9	P	17419.7	P	12419.4	P	16013.2	P	13799.4	P	15037.4	P	14630.7	P	14338.5	P
Ssc.6903.1.S1_at	7398.9	P	7046.4	P	7139.1	P	7147	P	7908.5	P	7554.6	P	7271.8	P	6874.2	P	7957.8	P	6320.9	P	7410.8	P	6560.4	P	6617.9	P	6909.4	P	6262.5	P
Ssc.21860.2.S2_at	17567	P	17312.3	P	16797.4	P	14737	P	14273.2	P	16548.4	P	17397.2	P	13726.1	P	16617.8	P	16518.4	P	17012	P	16300.4	P	17097.1	P	14817.7	P	13662.2	P
Ssc.21860.2.S1_at	6974.6	P	7020.9	P	7622.5	P	7572.6	P	6350.2	P	6872.7	P	7683.5	P	8467.1	P	6369	P	7306.4	P	7792.2	P	7854.7	P	6453.6	P	6756.1	P	7406.4	P
Ssc.9839.1.S1_at	6277.7	P	5277.6	P	6126.7	P	5236.6	P	5321.8	P	6328.4	P	6305	P	5510.6	P	5908.8	P	8940.9	P	8736.5	P	9402.9	P	5672.6	P	6952.3	P	5363	P
Ssc.795.1.S1_at	10024.7	P	10998.2	P	11203.1	P	7973.7	P	8588.7	P	9632.8	P	10621	P	8612.6	P	9723.4	P	8643.6	P	9014.8	P	8855.2	P	9064	P	9944.8	P	8507.5	P
Ssc.2919.1.S1_at	5666.7	P	5440	P	6042.5	P	5648.4	P	5661.6	P	5536.7	P	5625.1	P	5193	P	6224.5	P	6534.6	P	6899	P	8749	P	7207.6	P	7474.8	P	6638.6	P
Ssc.16685.1.S1_at	1815.8	P	1521.1	P	1967.9	P	1578.2	P	1726.9	P	1819.7	P	2395.7	P	2471.2	P	1771	P	4143.8	P	2834.6	P	3165.4	P	1190.2	P	1261.5	P	1276.4	P
Ssc.2447.1.A1_at	1046.8	P	1110.6	P	1061.9	P	1448	P	1727.3	P	1923.6	P	1287.5	P	1420.6	P	1995.2	P	1546.5	P	1538.5	P	1786.5	P	1241	P	1548.4	P	1231	P
Ssc.13574.1.S1_at	20952.9	P	21315.3	P	21880.6	P	16524.8	P	17770.8	P	18434.4	P	21085.7	P	16848.8	P	18285.9	P	17679.8	P	17179.2	P	18236	P	19185.8	P	18062.3	P	15965.4	P
Ssc.1316.1.S1_at	6958.2	P	6508.2	P	6675.7	P	5858.2	P	6412	P	6933.2	P	7796	P	6090.5	P	6503.8	P	6747.1	P	7044.1	P	6395.6	P	6020.2	P	6326.6	P	5851	P
Ssc.3761.1.A1_at	6926.1	P	5029.9	P	5431.3	P	5416.8	P	6156.8	P	6096.7	P	5103.9	P	6971	P	5490.3	P	9157.4	P	8790.8	P	10350.5	P	6526.5	P	7219.9	P	6320.1	P
Ssc.7951.1.A1_at	2257.1	P	2487.5	P	2588.4	P	2544.6	P	2103.5	P	2223.4	P	2552.7	P	3008.5	P	2363	P	1849.9	P	1699.6	P	1665.4	P	2243.8	P	2002.2	P	2269	P
Ssc.11135.1.A1_at	5635.3	P	4274.5	P	5519.5	P	3571.2	P	2992.5	P	2847.9	P	2829.3	P	3769.9	P	3201.6	P	3765.9	P	3433.6	P	3537.3	P	3448.1	P	3243.2	P	3719.7	P
Ssc.17252.1.S1_at	3104.6	P	3046.5	P	3319.9	P	2938.6	P	3430.2	P	3274	P	3509	P	3454.8	P	3253.7	P	3536.3	P	3498.8	P	2871.6	P	2456.3	P	2895.1	P	2951.2	P
Ssc.6683.1.S1_at	1135.6	P	1256	P	1303	P	1105.5	P	1220.5	P	1493	P	1375.5	P	1128.3	P	1135.9	P	1009.4	P	972.4	P	855.6	P	921.4	P	1092.6	P	993.6	P
Ssc.10966.1.A1_at	5961.9	P	5694.9	P	6550.8	P	5835.7	P	6318.9	P	5885.3	P	5989.8	P	5679.7	P	5808.4	P	3470.4	P	4418.7	P	3600.3	P	5293	P	6243.1	P	5706.7	P
Ssc.16707.1.S1_at	9896.4	P	8862.7	P	9598.6	P	8581.6	P	9423.3	P	10012	P	9858.1	P	8355	P	9327.4	P	10863.8	P	10171.2	P	11149.6	P	8546	P	8925.7	P	7889	P
Ssc.20965.1.S1_at	3233.2	P	2454.3	P	3462.1	P	3086.9	P	3330.7	P	3057.3	P	2724.5	P	2938.7	P	3654.8	P	3356.5	P	3854.2	P	3515.1	P	3627.1	P	3537.8	P	3865.7	P
Ssc.957.1.S1_at	5711.9	P	5452.1	P	4689.3	P	5935.4	P	6564.4	P	4858.1	P	4681.6	P	6238.3	P	6693.8	P	10160.6	P	8218.7	P	10806.8	P	7685.3	P	5844.4	P	7870.3	P
Ssc.2764.1.S1_a_at	13453.7	P	13624.9	P	14071.1	P	11670.2	P	12701.9	P	13770.2	P	14407.8	P	14101.3	P	13988.4	P	13822.8	P	11876.5	P	13771.3	P	12706.9	P	12772.1	P	11768.8	P
Ssc.925.1.S1_at	20996.1	P	24472.9	P	23835.1	P	17464.7	P	20597.4	P	22606.8	P	22527.8	P	19036.3	P	20916.9	P	19865.5	P	18683.1	P	21330.1	P	22421.5	P	19330	P	17448.9	P
Ssc.2029.1.S1_at	3761.2	P	3617	P	3717.1	P	3345.6	P	3784.1	P	3535.6	P	4205.1	P	3546.8	P	4043.8	P	4049.8	P	4244.5	P	4685.6	P	3206.2	P	4016.6	P	3357.2	P
Ssc.4345.1.S2_at	2033.8	P	2118.6	P	2541.3	P	2003	P	2046.4	P	1790.5	P	1154.7	P	2013.7	P	2372.2	P	3750.1	P	3175.5	P	4063.4	P	3004	P	2179.4	P	2642.5	P
Ssc.4345.1.S1_at	1367.4	P	1404.8	P	1563	P	1658.3	P	1505.3	P	1492.4	P	878.2	P	1388	P	2020.5	P	2009.3	P	1860.7	P	2385.1	P	2006.3	P	1433.3	P	1832.9	P
Ssc.17619.1.S1_at	1626.4	P	1639.7	P	1505.7	P	1613.2	P	1767.9	P	1843.4	P	1990.8	P	1876.4	P	1693.3	P	1912.5	P	1930.5	P	1945	P	1370.2	P	1535.4	P	1321.3	P
Ssc.1641.1.S1_at	5489.9	P	5350	P	5171	P	5925.1	P	6469.1	P	6389.3	P	5586.5	P	6913.6	P	7795.4	P	6268.4	P	6380.7	P	6942.7	P	6257.7	P	5835.6	P	6145.9	P
Ssc.10538.1.A1_at	4111.1	P	4041.7	P	4612.4	P	3853.4	P	4042	P	4142.6	P	4549.7	P	4055.1	P	4293.6	P	4138.9	P	4594.4	P	3946.1	P	3629.1	P	3681.9	P	3759.3	P
Ssc.5147.1.S1_at	468.4	P	418.7	P	604.3	P	987.9	P	651.4	P	752.7	P	518.5	P	698	P	1206.1	P	740.1	P	635.1	P	722.9	P	930.2	P	828.9	P	655.4	P
Ssc.1952.1.S1_at	1132.1	P	924.1	P	799.4	P	1004.9	P	958.9	P	688.5	P	902.1	P	1070	P	981.1	P	962.7	P	842.1	P	1394.2	P	736.8	P	942.2	P	705.4	P
Ssc.20732.1.A1_at	6328.9	P	6166.5	P	6637.8	P	6298.1	P	5762.8	P	5568.4	P	6067.8	P	6549.7	P	5447.8	P	7269.7	P	6974	P	4697.9	P	5423.7	P	5127.1	P	5109.8	P
Ssc.9571.1.S1_at	5495.4	P	5181.1	P	5649.9	P	5074	P	4766.3	P	4588.8	P	4747.2	P	4408.6	P	4535.9	P	4106.2	P	4335.7	P	3950.1	P	4795.8	P	4885.8	P	4791.7	P
Ssc.11032.1.S1_at	6184	P	6512.3	P	6799.9	P	6081.1	P	6240.6	P	6095.2	P	6106.7	P	6472.3	P	6192.5	P	4757.5	P	4671.2	P	5332.6	P	5917.3	P	5982.3	P	5669.9	P
Ssc.4896.1.A1_at	1004.7	P	1163.9	P	1158.8	P	1443.3	P	1326.7	P	1240.3	P	1001.3	P	1369.7	P	1756.8	P	1294.2	P	1257	P	1199.7	P	1276.9	P	1221.4	P	1313.2	P
Ssc.3996.1.A1_at	1102	P	842.6	P	911.7	P	991.4	P	990.8	P	800.5	P	1061.1	P	1022.9	P	1176.9	P	1555.4	P	1406.1	P	1378.9	P	1362.6	P	1088.4	P	1152.6	P
Ssc.20251.1.S1_at	3287.1	P	2915.2	P	2812.8	P	3019.2	P	3213.7	P	2927.5	P	2682.9	P	3015.5	P	2762.9	P	2694.5	P	2661.3	P	2250.2	P	3187.4	P	3330	P	3427.1	P
Ssc.3467.1.S1_at	1524.8	P	1708.7	P	1752.5	P	1548.1	P	1909.8	P	1165	P	747.4	P	1391.3	P	2172.7	P	1466.1	P	1483.8	P	1756.4	P	2039	P	1500.8	P	1791	P
Ssc.13760.1.S1_a_at	6412.4	P	5830.3	P	6425.9	P	6588.9	P	6500.2	P	6279.1	P	6068.3	P	6753.4	P	5757.4	P	5005.1	P	5309.7	P	5209.3	P	6415.8	P	5994.7	P	5286.5	P
Ssc.11548.1.S2_at	9372.8	P	6964	P	8447.4	P	6134.9	P	6158.9	P	6357.8	P	7245.3	P	6418.5	P	6784.8	P	7609.5	P	7459.7	P	7446.3	P	6698.7	P	8107.2	P	6672.2	P
Ssc.11548.1.S1_at	20708.2	P	18906.6	P	20870	P	12990.4	P	15842.6	P	15954.4	P	17316.1	P	14406.7	P	16646.1	P	17965.4	P	16636.7	P	19088.7	P	15879.6	P	18869.2	P	13969.4	P
Ssc.993.1.A1_at	31282.7	P	29565.4	P	31211.1	P	22428.7	P	25944	P	25175.6	P	28604.1	P	23644.4	P	24897	P	25824.5	P	23555.5	P	25326.4	P	26488.4	P	26966.9	P	22781.4	P
Ssc.945.1.S1_a_at	22802.5	P	23293.5	P	23650.6	P	17872.3	P	19443.8	P	21022.4	P	22988.2	P	19346.5	P	20477.2	P	19198.3	P	19490.6	P	20193	P	21768.6	P	21525.3	P	17783.9	P
Ssc.17253.1.S1_at	5213.4	P	5049.1	P	5515.2	P	4075	P	4829.7	P	4275.7	P	5096.2	P	4372.5	P	4604.2	P	4282.4	P	4073.9	P	4361.4	P	4547.8	P	5306	P	4595.8	P
Ssc.15648.1.S1_at	87.6	P	118.7	P	114.6	P	83.7	P	82.3	P	87.5	P	97.9	P	101.9	P	78.5	P	72.7	P	39.8	P	67.4	P	113.6	P	136.4	P	110.5	P
Ssc.20915.1.S1_at	9786	P	7478.1	P	10022.2	P	8590.4	P	9113.8	P	8316.9	P	12088.2	P	8486.7	P	8830.7	P	11941.3	P	11848.4	P	10756.3	P	7893.9	P	9573.6	P	7286.4	P
Ssc.16721.1.S1_at	2757.5	P	2843	P	2638.4	P	2737.5	P	3049.8	P	2880.7	P	3081.6	P	2953.4	P	3344.7	P	3400.3	P	3449.1	P	3601.6	P	2908.4	P	3534.2	P	3030.6	P
Ssc.7000.1.S1_at	834.3	P	1031.9	P	690.5	P	891.5	P	921.8	P	904.9	P	782.1	P	1010.4	P	1449.3	P	772.4	P	837.5	P	895	P	866.1	P	591.9	P	778.9	P
Ssc.11203.1.S1_at	6783.7	P	6355	P	6979.4	P	6113.1	P	6686	P	6024.9	P	6972.8	P	5741.3	P	7305.1	P	6823.2	P	6644.1	P	7085.8	P	6656.5	P	6072.3	P	6384.1	P
Ssc.1287.1.S1_at	3591.9	P	3417.8	P	3553.8	P	3350.4	P	2949.4	P	3355.1	P	3329.4	P	3454	P	3867.7	P	2853.6	P	3680.8	P	3499.7	P	3390.8	P	3450.1	P	2748	P
Ssc.1448.1.A1_at	2335.3	P	2173	P	2278.2	P	2226	P	1897.4	P	2088.3	P	2216	P	1958	P	2017.7	P	2137	P	2354.9	P	2168	P	1944.1	P	2098.6	P	2240.8	P
Ssc.20283.1.S1_at	2987.7	P	2762.2	P	2990.9	P	2561	P	2540.2	P	2658.1	P	2648.9	P	2393.5	P	2105.1	P	2667.9	P	2542.5	P	2653.9	P	2591.4	P	3014.4	P	2550.4	P
Ssc.16770.1.S1_at	2320.5	P	1486.6	P	1686.8	P	1744.6	P	1049	P	2303	P	2169.4	P	2070.7	P	2070.5	P	1218.8	P	2896.8	P	1322.2	P	842.8	P	2524.5	P	804.8	P
Ssc.4382.1.S1_at	2550.9	P	2259.6	P	2469.5	P	2302.3	P	2366.1	P	2413.5	P	2307.1	P	2063.7	P	2270	P	1836	P	2087.4	P	1688.7	P	2236.6	P	2615.8	P	2444.8	P
Ssc.850.1.S1_at	1191.1	P	1262.5	P	1419.9	P	1134.6	P	1171.2	P	1371.8	P	1276.9	P	1188.2	P	1073.4	P	751.9	P	966.6	P	1068.5	P	789.2	P	1092.1	P	823.9	P
Ssc.1171.1.S1_at	3897.5	P	3661	P	3845.7	P	3605.6	P	3865.3	P	3641.4	P	3683.3	P	3446.1	P	3718	P	3061.5	P	3543.4	P	3651.6	P	3935.1	P	4446.4	P	4097.2	P
Ssc.5070.1.A1_at	4089.7	P	4795.3	P	4112.2	P	4005.7	P	4589.1	P	3793.3	P	4085.6	P	3274.5	P	3709.5	P	3508.8	P	2785	P	2895.2	P	5113.1	P	6317.9	P	4801.5	P
Ssc.21758.1.S1_at	1292.4	P	1202.9	P	1488.4	P	1382.3	P	1574.8	P	1427.2	P	996.1	P	1725.7	P	1910.6	P	982	P	954.9	P	965.8	P	1398	P	976	P	1090.2	P
Ssc.5018.1.S1_at	2564.2	P	2918.8	P	3218.9	P	3486.1	P	3490	P	4116.6	P	3436	P	3528.2	P	3817.8	P	3518.8	P	3331.6	P	3173.2	P	3442	P	3071.1	P	3044.5	P
Ssc.105.2.A1_at	5744.2	P	6034.6	P	5822.1	P	5291.1	P	6084.5	P	5402.8	P	5977.9	P	5362.9	P	5331.5	P	5072	P	5671.3	P	4755.9	P	6451.6	P	6633.7	P	5636.9	P
Ssc.17030.1.S1_at	3933.4	P	3596	P	4231.3	P	4128.8	P	4035.2	P	3850.8	P	3295.3	P	3457.6	P	3865.1	P	1998.7	P	2746.2	P	2174.4	P	2664.4	P	2690.3	P	3194.4	P
Ssc.14465.1.A1_at	5015.2	P	6460.4	P	4055.7	P	5984.7	P	5549.4	P	6474	P	7786.3	P	7786.5	P	6306.1	P	5622.2	P	5602.7	P	5020.8	P	5862.4	P	4037.8	P	4273.9	P
Ssc.1432.1.A1_at	128.2	P	128.9	P	82.5	P	100.9	P	103.8	P	104	P	79	P	79.6	P	95.1	P	91.2	P	31.5	A	86.8	P	73.9	A	96.2	P	153.1	P
Ssc.3970.1.A1_at	2295.6	P	1930.5	P	2525.2	P	2196.4	P	1992.8	P	1992.7	P	1763.3	P	2113.4	P	1590.3	P	2536.4	P	2399.3	P	2035.4	P	1778.2	P	1811.3	P	1671.4	P
Ssc.15728.1.S1_at	11010.4	P	10453.5	P	10740.3	P	11018.2	P	11923.5	P	11948.1	P	12555.5	P	11267.9	P	10569.3	P	10457.6	P	10970.8	P	10290.4	P	10050.1	P	11027.3	P	9842.7	P
Ssc.15605.1.A1_at	1627.2	P	1662.5	P	1812.4	P	1384.7	P	1281.9	P	1349.4	P	1088.1	P	1717.9	P	1359	P	1092.8	P	810.7	P	828.5	P	1257.2	P	1110.7	P	1260	P
Ssc.16718.1.A1_at	30.3	A	64.3	P	49	P	24.4	A	14.5	A	54.1	P	70.3	P	48.8	P	43.5	P	11.7	A	5.8	A	20.8	A	34.7	A	43.4	P	22.5	A
Ssc.17272.1.A1_at	3659.9	P	3470.6	P	3685.4	P	3685.4	P	3747.3	P	4005.2	P	4622.2	P	3867.5	P	3320.3	P	3827	P	4124.5	P	4090.9	P	2889.7	P	3670	P	3292.2	P
Ssc.1969.1.A1_at	9579.6	P	9046.4	P	8413.3	P	8243	P	8599.9	P	5149.9	P	3473.3	P	7369.9	P	11780.1	P	3798	P	4680.1	P	3995.6	P	13252.9	P	9544	P	9937.1	P
Ssc.7359.1.A1_at	3510.5	P	4219.5	P	4783.1	P	3020.2	P	3277.8	P	3276	P	3213.9	P	2672.3	P	2989.8	P	4542.3	P	3912.6	P	3889.3	P	4402.9	P	4242.6	P	3904.5	P
Ssc.15720.1.A1_at	3434.6	P	2324.4	P	2483.5	P	2817	P	2863.4	P	2672.3	P	3382.4	P	3823.7	P	3005	P	7613.5	P	6434	P	8265.3	P	2819.7	P	3264.5	P	3303.6	P
Ssc.3549.1.S1_at	3174.2	P	3428.4	P	3227.9	P	3125.2	P	3588.4	P	2897.3	P	3178.5	P	3316.7	P	3979.9	P	4436.9	P	3783.6	P	3743.2	P	4031.3	P	3159.5	P	3730.3	P
Ssc.13777.2.S1_at	1244.9	P	1201.8	P	1316	P	1161.8	P	1317.5	P	1417.7	P	1173.6	P	1223.3	P	1392.8	P	1166.6	P	1126	P	1294	P	1235.5	P	1364	P	1345.4	P
Ssc.1674.1.A1_at	1317.4	P	1031.1	P	1096	P	1418.2	P	1208.9	P	1475	P	2071.3	P	1549.9	P	2264.1	P	3531.9	P	2832.8	P	4810.2	P	1348.2	P	1239.6	P	1072.3	P
Ssc.14278.1.A1_at	419.4	P	695.1	P	441.3	P	654.8	P	515.3	P	354.3	P	553	P	702.9	P	559.2	P	199.4	P	312.2	P	216.2	P	716.8	P	606.7	P	637.4	P
Ssc.3723.1.S1_at	2631.6	P	2218.1	P	2260.2	P	2284.7	P	2475	P	2548.9	P	2870.1	P	3157.1	P	2503.7	P	3401.4	P	3268.2	P	3711.3	P	2407.5	P	2897.5	P	2441.2	P
Ssc.12307.1.A1_at	5211.8	P	5388.2	P	5042.5	P	5323.8	P	6155.1	P	5880.3	P	6137.7	P	5781.5	P	5806.7	P	5095.3	P	5093.5	P	5284.2	P	5893.5	P	6680	P	6676	P
Ssc.6462.1.A1_at	1931.6	P	1732.7	P	2094.4	P	2237.7	P	2128.9	P	1586.1	P	2120	P	1904.5	P	2249.5	P	3534	P	2824.8	P	2882.9	P	2436.8	P	2128.8	P	2783.7	P
Ssc.9128.1.A1_at	787.9	P	788.6	P	788.8	P	747.5	P	996.1	P	852.5	P	892.4	P	866.1	P	887.5	P	615.9	P	620	P	572.8	P	808.5	P	964.5	P	895.5	P
Ssc.3080.1.A1_at	453.5	P	625.8	P	603.4	P	634.9	P	507.4	P	555.7	P	398.6	P	695.6	P	591.2	P	608.6	P	575.6	P	686.4	P	594.7	P	626.7	P	753.6	P
Ssc.7582.1.A1_at	5027.4	P	4830.9	P	5026	P	3889.9	P	4038.2	P	4013.2	P	4077.4	P	3755.7	P	3771.6	P	3799.6	P	4087.5	P	3271.7	P	3939.8	P	3705.5	P	4312.4	P
Ssc.9752.1.A1_at	10592.5	P	9803.5	P	11757.1	P	9087.9	P	9427.6	P	8639.6	P	10112.7	P	8312.3	P	9569.9	P	10374	P	10270.5	P	10033.9	P	10293.6	P	11050.2	P	10555.8	P
Ssc.8139.1.S1_at	585.8	P	724.2	P	836.7	P	451.3	P	641	P	464.4	P	566.9	P	484.2	P	634.7	P	317.5	P	281.8	P	317.6	P	824.9	P	885.3	P	960.3	P
Ssc.2257.1.S1_at	10227	P	9688	P	11565.8	P	9448	P	10435.3	P	10278.9	P	10643.9	P	9608.6	P	9913.5	P	9407.9	P	9065.9	P	9495.4	P	9326.7	P	8843.2	P	8383.6	P
Ssc.868.1.S1_at	10476	P	9577.3	P	11106.2	P	9295.9	P	9506.3	P	9587.8	P	10863.1	P	9087.9	P	9209.1	P	9533.7	P	10333.7	P	9637.7	P	9262.2	P	10465	P	8776.6	P
Ssc.2032.1.S1_at	2431.8	P	2112.2	P	2727.8	P	2077.5	P	2268.3	P	2438.2	P	2340.9	P	2133.6	P	2396	P	2181.1	P	2252	P	2660.3	P	1814.9	P	2636	P	2513.8	P
Ssc.6865.1.S1_at	3907.5	P	3240.2	P	3838	P	3265.6	P	3642	P	3577.7	P	2906.4	P	3351.3	P	2903.1	P	3325.5	P	4070.3	P	3478.1	P	3647.9	P	3676.8	P	3357.4	P
Ssc.15723.1.S1_at	257.8	P	198.1	P	278.5	P	387.9	P	352.2	P	245.6	P	125.2	P	282.6	P	332.4	P	139.5	M	123.9	P	182.5	P	297.4	P	284.7	P	349.2	P
Ssc.5355.1.S1_at	3720.1	P	4036.9	P	4042.7	P	4154.4	P	3743.3	P	3515.5	P	3884.4	P	4050.4	P	3714.7	P	3310.5	P	3497.2	P	3578.5	P	4018.5	P	4016.1	P	4414.6	P
Ssc.18360.1.S1_at	1312.4	P	1644.6	P	1354	P	1121.5	P	1481.4	P	1346.8	P	1250.6	P	1566.4	P	1254.1	P	1542.9	P	1080.4	P	1939.1	P	1444.8	P	1564.4	P	1320.4	P
Ssc.2292.1.A1_at	4865.3	P	4566	P	4427	P	5349.3	P	4894.5	P	4949.5	P	5365.1	P	3978.9	P	5080.2	P	4298.8	P	4916.1	P	4161.9	P	5201.8	P	4866.2	P	4711.3	P
Ssc.19545.1.S1_at	2941.9	P	2463.2	P	2783	P	3027.9	P	2991.1	P	3025.6	P	3214.8	P	2933.3	P	2600.2	P	3972	P	3413.2	P	3375	P	2276	P	3199.1	P	2579	P
Ssc.11002.1.S1_at	4706.7	P	4452.4	P	4879.5	P	4282.8	P	4788.1	P	4907.9	P	5289.9	P	4318.8	P	5064.3	P	5251.9	P	5762.4	P	5286	P	3928.7	P	4161.3	P	3779	P
Ssc.4554.1.S1_at	8676.8	P	7290	P	7710.8	P	6777.7	P	6435.8	P	7287.4	P	7796.7	P	6624.4	P	6331.4	P	8352.1	P	8322.7	P	7977.6	P	8097.1	P	8229.2	P	6414.9	P
Ssc.9264.1.A1_at	1231	P	1204.6	P	1141.4	P	1147	P	1252.9	P	1409.3	P	1032.2	P	1612.5	P	1922.8	P	1379.4	P	1497.9	P	1674.5	P	1137.1	P	807.6	P	922.9	P
Ssc.5023.1.S1_at	5503.4	P	5975.6	P	5417.9	P	5447.6	P	5625.2	P	4872	P	5615.2	P	4873.2	P	5287.7	P	4761.7	P	4552.5	P	3581.3	P	5577.5	P	4920.3	P	4719.3	P
Ssc.1002.1.A1_at	9246.7	P	8125.4	P	9685	P	8600.7	P	6136.7	P	6167.9	P	5705.5	P	7156.1	P	6123.8	P	7140.3	P	8009.3	P	8141.7	P	7499.2	P	7861	P	7630.2	P
Ssc.13837.1.S1_at	2016.8	P	1555.2	P	1984.2	P	1649.8	P	1749.7	P	1858.5	P	1957.8	P	1750.3	P	1952.3	P	2913.8	P	3174.7	P	3440.7	P	1670.4	P	2349.3	P	2143.6	P
Ssc.1149.1.S1_at	9859	P	10183.3	P	11248.3	P	10208	P	9959.3	P	10212.9	P	10533.5	P	9623.5	P	10432.4	P	8711.7	P	9218.8	P	9111.8	P	9032.2	P	9803.3	P	8549	P
Ssc.7021.1.A1_at	1759.4	P	1543.1	P	1582.9	P	1767.3	P	2046.4	P	1711.1	P	1274.2	P	1942.3	P	2034	P	1738.7	P	1747.9	P	1603.6	P	2615.1	P	2300.2	P	2303.6	P
Ssc.6714.1.A1_at	4947.9	P	3938	P	5019.6	P	3392.9	P	4470.9	P	6031.2	P	4465.2	P	4598.5	P	5539.8	P	2194.8	P	3118.7	P	1985.2	P	3791	P	3980.2	P	4359.2	P
Ssc.6281.1.S1_at	2474.1	P	2221.1	P	2387.4	P	2182.5	P	2334.6	P	2274.3	P	2458.7	P	2209.7	P	2356.2	P	2923.4	P	2683.1	P	3125.6	P	2461.1	P	2485.3	P	2310.6	P
Ssc.17029.1.A1_at	56.2	P	98.3	P	65.6	P	135.3	P	150	P	160.3	P	256	P	377.1	P	125.7	P	100.9	P	166.6	P	134.7	P	129	P	71.5	P	131	P
Ssc.23247.1.S1_at	5011.3	P	4080.7	P	4519.4	P	5431.7	P	5224.9	P	4952.7	P	4899.2	P	5390.2	P	5466.9	P	4474	P	5416.7	P	3679.7	P	5633.9	P	4575.4	P	4720.3	P
Ssc.11113.1.S1_at	4444.5	P	4570.6	P	4641.5	P	4474.2	P	4748	P	4436.5	P	4807.1	P	4287.3	P	4828.7	P	4749.9	P	5116.5	P	5069.8	P	4398.8	P	5144.1	P	4809.6	P
Ssc.3337.1.A1_at	4149	P	4577.8	P	4129.8	P	4521.1	P	4220.2	P	4315	P	5033.6	P	4861.7	P	4764	P	4632.5	P	4289.7	P	4744.5	P	4939	P	4861	P	5291.6	P
Ssc.7514.1.A1_at	1446.5	P	1551.1	P	1177	P	1438.4	P	1284.9	P	1669.2	P	1959.1	P	1740.4	P	1307.7	P	1955.2	P	1436.2	P	1697.7	P	1384.8	P	1504.8	P	1379.1	P
Ssc.16430.1.S1_at	3228.9	P	3128.9	P	3007.9	P	2874.5	P	2969.2	P	2791	P	3363.1	P	2899.8	P	3052.8	P	3089	P	3132.2	P	2910.8	P	3534.8	P	3646.6	P	3330.5	P
Ssc.6810.1.A1_at	2010.5	P	1734.2	P	2101.8	P	2117.7	P	1877.7	P	1496.5	P	1800.9	P	1805.5	P	1684.6	P	1333	P	1769.5	P	1268.4	P	2052.1	P	2361.9	P	2227.8	P
Ssc.10588.1.A1_at	6252.9	P	2731.1	P	3334	P	2650.2	P	2593.3	P	4217.3	P	3930.3	P	6574.2	P	2968.6	P	4246.8	P	3701.7	P	3386.4	P	2121.2	P	2618.5	P	3325.7	P
Ssc.9742.1.S1_s_at	7191.5	P	7004.6	P	7467	P	6890	P	7698.8	P	8117.7	P	7727.6	P	7202.4	P	7999.5	P	6866.9	P	7521.6	P	6670.1	P	6286.7	P	6896.7	P	6412.3	P
Ssc.7463.1.A1_at	1884.7	P	1424.7	P	1474	P	1495.1	P	1526.1	P	1259.9	P	936	P	1213.5	P	2142.3	P	614.7	P	781.4	P	688.1	P	1946.9	P	1662.8	P	1467.3	P
Ssc.6886.1.A1_at	1513	P	1406.9	P	1236	P	1597.7	P	1483.1	P	1688.7	P	1474.2	P	1645.1	P	1387.3	P	1614.6	P	1502	P	1438.7	P	1527.4	P	1587.8	P	1443.1	P
Ssc.5773.1.A1_at	2194.2	P	1691.5	P	2200.2	P	1742.1	P	1766.7	P	2020.1	P	1919.8	P	1606.4	P	1934.6	P	2948.3	P	2230.5	P	4031.7	P	1574.7	P	1979.6	P	1539.7	P
Ssc.5773.1.S1_at	103.1	P	85.4	P	70.6	P	82.2	P	97	P	71.6	P	77.4	P	66.3	P	77.1	P	132.6	P	72.4	P	117.7	P	105.2	P	112.1	P	75.5	P
Ssc.7315.1.S1_at	6302.6	P	5652.9	P	6521.1	P	5538.9	P	5974.3	P	6160.4	P	6242.3	P	5627.3	P	6165	P	5769	P	5884.5	P	6625.7	P	5312.7	P	6503.4	P	5415.6	P
Ssc.23511.1.S1_at	2374.6	P	2413.7	P	2302.7	P	2698.5	P	2571.3	P	2610	P	2579.4	P	2825.7	P	2965.2	P	3265.1	P	3199	P	3371.8	P	2540.7	P	3298	P	3057.3	P
Ssc.11285.1.S1_at	2405.8	P	2578.2	P	2756.4	P	2661.4	P	2669.1	P	2725.5	P	2465.5	P	2755.6	P	2951.7	P	3016.9	P	3012.4	P	2763.2	P	2453.5	P	2263	P	2430.8	P
Ssc.4882.1.S1_at	557.4	P	455	P	417.6	P	460.1	P	418.4	P	441.1	P	426.8	P	462.8	P	489.1	P	381	P	436.3	P	474.2	P	428.1	P	474.4	P	486.6	P
Ssc.17325.1.S1_at	1680.5	P	1569.8	P	1177.3	P	1782.2	P	1315.1	P	1364	P	1005.4	P	1531.6	P	1409.8	P	790.4	P	573.3	P	668.2	P	754.9	P	1384.2	P	1040.5	P
Ssc.15631.1.S1_at	10046	P	12767.5	P	12695.3	P	9291.1	P	9266.8	P	9321	P	10243.3	P	9140.9	P	8404.7	P	7982.3	P	8549.7	P	7285.2	P	10673	P	10590.4	P	9262.8	P
Ssc.20101.1.S1_at	8585.2	P	2091.5	P	1634	P	5055.4	P	7993	P	8285.1	P	4549.4	P	11049.9	P	5543.4	P	4694.8	P	3814.5	P	4637.6	P	966.5	P	4946.8	P	3046.2	P
Ssc.6701.1.S1_at	2583.8	P	1815.3	P	1658.9	P	1548.8	P	1483.4	P	791.2	P	1624.5	P	1462.4	P	1486.1	P	1310.8	P	1664.4	P	1904.9	P	1058.9	P	1903.4	P	1519.6	P
Ssc.5104.1.S1_at	2293.2	P	453.5	M	601.5	P	1242.2	P	3261	P	2146.8	P	844.9	P	3560.8	P	1204.8	P	2691.3	P	2329.9	P	2575.4	P	321.7	P	2511	P	856.9	P
Ssc.1970.1.S1_at	1581.5	P	1524.8	P	1565.3	P	1566.6	P	1583.2	P	1632.6	P	1801.3	P	1586.3	P	1730.6	P	2868.3	P	2483.8	P	3456.8	P	1705.9	P	2032.4	P	1786.2	P
Ssc.21045.1.S1_at	6284.1	P	5458.2	P	6486.8	P	5943.6	P	6743.9	P	6816.5	P	6840.9	P	5565.9	P	6038.9	P	5070.3	P	5631.3	P	5044.6	P	4704.8	P	5670.4	P	5034	P
Ssc.3869.1.A1_at	3555.2	P	4136	P	4135.9	P	3889.6	P	3903.9	P	4152.5	P	4779.1	P	4149.9	P	2962.4	P	2850.9	P	3740.9	P	2998.4	P	3418.1	P	4141.6	P	3413.4	P
Ssc.12449.1.S1_at	546.8	P	514.1	P	567.3	P	515.2	P	559.1	P	354.1	P	422.3	P	415.2	P	658.8	P	476	P	535	P	443.7	P	711	P	600.8	P	709.7	P
Ssc.11192.1.A1_at	1984.7	P	2043.1	P	2115.2	P	2284.8	P	1906.1	P	2032.9	P	2301.6	P	2097.9	P	1886.8	P	2251.6	P	2396.1	P	2078.1	P	2384.6	P	2427	P	2136	P
Ssc.1837.1.A1_at	7472.3	P	6581.6	P	7921.2	P	7095.1	P	5784.1	P	8143.5	P	6798.6	P	7069.3	P	7938.5	P	5308	P	5975.6	P	4683.8	P	6153.3	P	7114.3	P	8052.5	P
Ssc.2339.1.S1_at	1320.2	P	1307.4	P	1495.4	P	1077.4	P	1226.3	P	1134.1	P	1229.8	P	1202.9	P	1134.7	P	1000.6	P	973.9	P	864.9	P	1262.7	P	1214.1	P	1299.1	P
Ssc.8883.1.S1_at	4174.8	P	4208.6	P	4062.7	P	3489.2	P	3714.7	P	3607.2	P	4213.5	P	3962.5	P	4038.4	P	5986.9	P	5306.7	P	5934.2	P	4180.5	P	4356.4	P	4149.2	P
Ssc.3245.1.S1_at	1429	P	1305.3	P	1107.4	P	1419.2	P	1415.2	P	1218	P	1326.8	P	1170.9	P	1313.4	P	1430.5	P	1137.9	P	1558.3	P	1223.6	P	1341.2	P	1354	P
Ssc.16897.1.S1_at	2321.7	P	2452.3	P	2609.8	P	2450.5	P	2624.7	P	2593.1	P	2568	P	2197.5	P	2774.4	P	2180.8	P	2352.6	P	2380.9	P	2246.4	P	2333.1	P	2055.2	P
Ssc.16570.1.S1_at	484	P	290.6	P	648.9	P	521.8	P	741.3	P	445.5	P	259.5	P	561.2	P	599.8	P	237.9	P	143.2	P	184.6	P	433.2	P	503.1	P	322.2	P
Ssc.13628.1.A1_at	3800.8	P	4139.3	P	3925.6	P	3460.7	P	3658.6	P	3522.4	P	3578.6	P	3947.1	P	4336.1	P	3909.6	P	3914.6	P	3964.5	P	3897.6	P	3933.4	P	3913.9	P
Ssc.19951.1.A1_at	2684	P	2497.8	P	2815.8	P	2014.2	P	2644.4	P	2452.1	P	3005.7	P	2784.7	P	2876.3	P	2905.5	P	2288.4	P	2964.2	P	2350.9	P	3390.9	P	2711	P
Ssc.3236.1.A1_at	1563.6	P	1459.1	P	1563.6	P	1761.4	P	1461.5	P	1640.5	P	1824	P	1484.2	P	1056	P	1753.9	P	1647.3	P	1265.9	P	1201.2	P	1621.2	P	1474.6	P
Ssc.11376.1.A1_a_at	1282	P	1174.6	P	1417.2	P	1294.1	P	1252.9	P	1250.2	P	919.4	P	1177.1	P	1209.7	P	798.6	P	817.3	P	846.7	P	1259.1	P	1433.4	P	1285.6	P
Ssc.5678.1.A1_at	375.7	P	391	P	376.4	P	446.2	P	452.9	P	515.2	P	300.8	P	360.4	P	560.5	P	331.4	P	380.3	P	359.7	P	441	P	482.1	P	407.4	P
Ssc.7331.1.S1_at	475.7	P	405.9	P	453.1	P	475.7	P	476.4	P	507.6	P	1401.4	P	482.1	P	760.8	P	1660.1	P	1451.2	P	2550.1	P	569.6	P	651.3	P	694.8	P
Ssc.4403.1.A1_at	1585.4	P	1400.5	P	1641.5	P	1548.3	P	1642.3	P	1382.7	P	1656.9	P	1563.5	P	1502.6	P	1164.6	P	1438.3	P	1125.1	P	1176.1	P	1675.2	P	1507.4	P
Ssc.1697.1.S1_at	1195.7	P	1106.3	P	1133.4	P	1385.1	P	1415.4	P	1299.8	P	1228.1	P	1477.8	P	1524.5	P	1872.1	P	1707.3	P	1910.4	P	1384.1	P	1201.5	P	1299.8	P
Ssc.7943.1.S1_at	2042.8	P	1947.4	P	2195.9	P	1941.6	P	2248.7	P	2020.5	P	2245	P	1797.8	P	1870.3	P	1692.4	P	1744.1	P	1294.5	P	1507.8	P	2070.2	P	1692.7	P
Ssc.14254.1.A1_at	997.6	P	1507.4	P	1087.2	P	1342.8	P	1333.8	P	1304	P	1643.6	P	1548.5	P	1090.5	P	1218	P	1251.6	P	1696.2	P	1308.2	P	1448.7	P	1241.1	P
Ssc.6735.1.A1_at	2992.1	P	3207.6	P	3337.3	P	2975.4	P	3257.6	P	3272.2	P	3030.3	P	2928.4	P	3265.7	P	2757.1	P	2896.6	P	2910.6	P	3072.8	P	3105.2	P	2945.9	P
Ssc.1311.1.A1_at	2391.9	P	2064.4	P	2438.1	P	2360.9	P	2584.1	P	2453	P	2955	P	2469.2	P	2290.5	P	3016.6	P	3134.9	P	3763.8	P	1961.7	P	2467.9	P	2132.1	P
Ssc.16429.1.A1_at	6956.4	P	7540.9	P	8692.6	P	6734.9	P	6036.7	P	6552.3	P	4951.5	P	7006.7	P	6700.9	P	6972.2	P	5752.2	P	5863.6	P	6844.3	P	6996.8	P	6822.7	P
Ssc.984.1.S1_at	4260.8	P	3900.5	P	3685.3	P	4837.2	P	5026.7	P	4034.9	P	4464.3	P	4120.3	P	4884.7	P	5596.3	P	5463.7	P	7120.6	P	5820.6	P	5831	P	5838.7	P
Ssc.6645.1.S1_at	1639.1	P	1611	P	1513.7	P	1275.9	P	1267.5	P	1342.5	P	1352.3	P	1394.5	P	1436.7	P	1723.7	P	1420.7	P	1550.1	P	1624.9	P	1889	P	1738.2	P
Ssc.10944.1.A1_at	5033	P	4981.5	P	5418.8	P	4728.1	P	4944.5	P	4823	P	4859.3	P	4995.8	P	3975.8	P	3782.6	P	3876	P	3194.5	P	4253	P	4199.5	P	4334	P
Ssc.4490.1.A1_at	1599.5	P	1750.5	P	1573.2	P	1912.5	P	1677.4	P	1565.7	P	1573.9	P	1356	P	1892.4	P	1692.3	P	1566.9	P	1664.7	P	2144.3	P	2293	P	2126.3	P
Ssc.22795.1.A1_at	163.7	P	151	P	138.5	P	170	P	171.9	P	110.4	P	157.5	P	133.7	P	145.6	P	152.7	P	122.1	P	104.1	P	226.3	P	177.4	P	178.4	P
Ssc.1276.1.S1_at	905.7	P	860.8	P	892.5	P	1025.6	P	774.9	P	787.9	P	774.9	P	1135.7	P	789.6	P	1334.6	P	1381.1	P	1390.5	P	1195.6	P	961.3	P	1354.6	P
Ssc.3421.1.S1_at	612.7	P	686.9	P	640.8	P	828.8	P	747.5	P	983.4	P	747.4	P	572.9	P	710.3	P	637.2	P	710.7	P	1030.7	P	422.9	P	671.9	P	560.5	P
Ssc.2028.1.S1_at	2118.7	P	2242.6	P	2060.3	P	2096.5	P	2160.3	P	2231	P	2374.4	P	2049.2	P	1959.1	P	2304.4	P	2278.4	P	3136.1	P	2114.3	P	2450.2	P	2003.7	P
Ssc.6924.1.S1_at	3737.2	P	3611.7	P	3726.5	P	3464.6	P	3629.9	P	3891.2	P	3319.5	P	3815.2	P	3814.9	P	2881.9	P	3200.6	P	2592.5	P	3122.4	P	3099.5	P	2992.8	P
Ssc.1845.1.S1_at	336.3	P	264.5	P	249	P	305.4	P	377.2	P	410.6	P	414.2	P	371.8	P	364.4	P	376.7	P	365.8	P	570.7	P	258.8	P	280	P	292.1	P
Ssc.13371.1.S1_at	9933.8	P	8069.5	P	9515	P	7909	P	8776.2	P	8151.4	P	9393.2	P	7388.9	P	7839.5	P	7452.5	P	8111.1	P	7856	P	7706.1	P	9832.4	P	8011.8	P
Ssc.20117.1.S1_at	11244.8	P	11812.4	P	12325.6	P	8427.1	P	11010.1	P	10077.4	P	12133.5	P	8809.5	P	10593.4	P	9590.3	P	9958.3	P	9422.9	P	11054.5	P	11777.1	P	9891.5	P
Ssc.20939.1.S1_at	1386.6	P	1260	P	1390.4	P	1285.9	P	1150.8	P	1187.2	P	927.7	P	1286.8	P	1309.7	P	745.7	P	883.9	P	846	P	1306.3	P	1438.2	P	1260.8	P
Ssc.2758.1.S1_at	1414	P	1332.1	P	1498.8	P	1331.7	P	1282.3	P	1203.9	P	1448.8	P	1355.9	P	1194.3	P	1487.4	P	1478.4	P	1604.6	P	1142.7	P	1242	P	1212.8	P
Ssc.13518.1.A1_at	4042.3	P	4359.1	P	4540	P	3640.9	P	4770.2	P	4428.6	P	4785.3	P	3633.7	P	4125.2	P	3416.8	P	3815.6	P	3420.1	P	4256.4	P	4844.3	P	4076.4	P
Ssc.1082.1.S1_at	1042.3	P	1089.4	P	906.3	P	1015.2	P	918	P	564.9	P	499.7	P	746	P	1350	P	1024.6	P	794.5	P	876.4	P	1304.6	P	794.4	P	1264.8	P
Ssc.12202.2.S1_at	1530.5	P	1216.5	P	1388.2	P	1165.9	P	1187.2	P	1643.4	P	1265.9	P	1347	P	1198.9	P	894.2	P	1050.8	P	1141.2	P	1174.9	P	1540.4	P	1302.2	P
Ssc.11302.2.S1_at	5191.7	P	5015.2	P	5633.8	P	4742.9	P	5044.8	P	5469.3	P	4901.3	P	4881.3	P	5007.4	P	4621.4	P	4996.9	P	4678	P	4900.5	P	5144.9	P	4735.1	P
Ssc.16439.1.S1_at	531.4	P	540.2	P	519.2	P	642.2	P	615.6	P	600.4	P	538.6	P	589.3	P	709.4	P	592.1	P	554.1	P	704.9	P	732.1	P	597.4	P	820.8	P
Ssc.1247.1.S1_at	1700.1	P	1647.7	P	1527	P	1565.1	P	1489.4	P	1646.7	P	1569.4	P	1381.1	P	1681.6	P	1395.8	P	1557.7	P	1393.5	P	1579.5	P	1480.1	P	1487.6	P
Ssc.2312.1.S1_at	1237.1	P	1457.4	P	1553.1	P	1620.8	P	1635.1	P	1699.2	P	1595.1	P	1561.1	P	1615.8	P	1497.8	P	1534.6	P	1562.6	P	1431.1	P	1458.6	P	1337.1	P
Ssc.2574.1.A1_at	1188.7	P	1108.3	P	1113.5	P	1116	P	1331.9	P	1418.4	P	1135.5	P	1216.1	P	1266.5	P	994	P	1113.1	P	1084.6	P	949.6	P	934.2	P	880.9	P
Ssc.12809.4.S1_a_at	2330.6	P	2724.1	P	2421.7	P	2548.8	P	2898	P	2627.5	P	2694.7	P	2464.8	P	2596.2	P	2543.9	P	2582.2	P	2281.2	P	3024.6	P	2146.6	P	2995.8	P
Ssc.3000.1.S1_at	6915	P	7582.6	P	8223.8	P	7388.7	P	6887.9	P	7490.5	P	8710.1	P	7417.8	P	7261.1	P	6331	P	6443.8	P	6422.2	P	7349.5	P	7081.1	P	7328.2	P
Ssc.4357.1.S1_at	348.1	P	370.1	P	308.3	P	505.4	P	682.3	P	489.5	P	298.4	P	312.7	P	625.4	P	384.5	P	268.4	P	189.7	P	584.4	P	459.4	P	558.7	P
Ssc.11233.1.S1_at	1286.5	P	1351.4	P	1546.7	P	1627.8	P	1613.8	P	1932.1	P	1794.8	P	1877.1	P	1925.2	P	1321.7	P	1375.4	P	1236.2	P	1114.3	P	1381.9	P	1103.3	P
Ssc.8762.1.A1_at	358.6	P	394.4	P	307.1	P	402.3	P	394.3	P	376.9	M	283	P	394.3	P	434.6	P	352.5	P	351.5	P	414.5	P	338.9	P	280.2	P	374.5	P
Ssc.10941.1.S1_at	13083.9	P	12784.3	P	13545.1	P	10206.6	P	10999.9	P	11465.5	P	12500.2	P	10414.6	P	10118	P	12037.2	P	10918.3	P	12248.3	P	11696.7	P	11891.6	P	10896.3	P
Ssc.10040.1.S1_at	3041.3	P	3231.5	P	2780.1	P	3143.3	P	2787.4	P	2566.9	P	2861.2	P	3300.3	P	2700	P	2986.9	P	2749.2	P	3090.5	P	3484.3	P	3171.4	P	2911.9	P
Ssc.1181.1.S1_at	10126.6	P	10284.5	P	7527.9	P	9378.8	P	11083.4	P	9232.3	P	9543	P	10737.6	P	11325.5	P	11330.7	P	10607	P	14872.3	P	12234.9	P	11582.4	P	12003.8	P
Ssc.959.1.S1_at	2311.9	P	2080.3	P	2163.4	P	2219.2	P	2169.9	P	2429.1	P	2646.3	P	2329.7	P	2873.9	P	3657.2	P	3383.3	P	4032.3	P	2290.4	P	2470.2	P	2243.7	P
Ssc.2093.1.A1_at	597.3	P	600.9	P	541.3	P	903.9	P	786.9	P	894.5	P	795.3	P	1027.7	P	1460.5	P	1129.3	P	1028.8	P	987.6	P	564.8	P	537.2	P	576.5	P
Ssc.3954.1.A1_at	1412.1	P	1492.9	P	1525.4	P	1240.8	P	1342.5	P	1411.1	P	1151.8	P	1346.5	P	1564.2	P	1726.5	P	1709.6	P	1643.2	P	1292.2	P	1309.7	P	1440.2	P
Ssc.1049.1.S1_at	919.1	P	1110.9	P	871.8	P	1086.5	P	1436	P	828	P	795	P	870.1	P	1638.6	P	515.3	P	558.2	P	417.2	P	2191.4	P	1537.3	P	2518.1	P
Ssc.1122.1.S1_at	1344.8	P	1210	P	1149.6	P	1368.4	P	1734.3	P	1300.4	P	927	P	1519.4	P	1380.6	P	922.5	P	1150.8	P	1005.4	P	2010.9	P	1769.6	P	2060.5	P
Ssc.3361.1.S1_at	1273.4	P	1108.9	P	1129.1	P	873.9	P	884	P	1079	P	1142.6	P	906.6	P	1002.7	P	731.3	P	911.6	P	916.7	P	1042.6	P	986.3	P	990.8	P
Ssc.4973.1.S1_at	1023.5	P	1107.8	P	1201.7	P	998.9	P	1017.3	P	1025.7	P	1026.3	P	1078.4	P	1238.4	P	968.2	P	1052.1	P	1015.8	P	913.1	P	862.7	P	787.4	P
Ssc.4972.1.A1_at	1339	P	1407.8	P	1417.9	P	1125.9	P	1062.3	P	1192.7	P	1223.9	P	1071.4	P	1002	P	1029.5	P	1007.1	P	1004.2	P	1215	P	1050.6	P	1123.2	P
Ssc.4787.1.A1_at	517.3	P	521.1	P	543.5	P	525.1	P	790.1	P	1008.9	P	1033.3	P	687	P	862.2	P	641.1	P	672.7	P	795.3	P	612.8	P	632	P	1030.3	P
Ssc.16726.1.A1_at	529.9	P	445.6	P	482.5	P	590.5	P	520.1	P	511	P	365.4	P	443.6	P	486.5	P	391.2	P	523.7	P	493.8	P	577.1	P	644.9	P	678.5	P
Ssc.6155.1.S1_at	5172	P	5907.8	P	5620.7	P	5444	P	6306.3	P	6001.6	P	8801.7	P	6174.2	P	6914.1	P	7762.3	P	7654	P	9357.3	P	5707.2	P	6993	P	5569.7	P
Ssc.3288.1.S1_at	3384.4	P	3178.3	P	3291.9	P	3095.9	P	3184.8	P	3153.2	P	3626	P	2877.8	P	2628.2	P	3131.6	P	3116.5	P	3212.6	P	3117.3	P	3857.6	P	3285.5	P
Ssc.8236.1.S1_at	1768.1	P	1757.9	P	1857.4	P	1672.1	P	1971.1	P	2071.3	P	2110.3	P	1744.2	P	1497.8	P	1819.3	P	1916.3	P	1755.3	P	1700.5	P	2137.3	P	1686.6	P
Ssc.1279.1.A1_at	348.6	P	380.2	P	306.9	P	256.3	P	415.6	P	287.1	P	286.1	P	303.4	P	377.8	P	168	P	240	P	220.5	P	302.2	P	407.8	P	452	P
Ssc.9383.1.S1_at	480.1	P	460.4	P	418.1	P	516.6	P	738.8	P	474.6	P	563.6	P	571.2	P	427.4	P	363.7	P	428.3	P	800.7	P	380.8	P	449.8	P	609.1	P
Ssc.887.1.A1_at	1582.5	P	1577.2	P	1338.9	P	1568.4	P	1703.4	P	1399.4	P	1322.7	P	1437.6	P	1413.6	P	1428.2	P	1402.9	P	1503.3	P	1916.5	P	1712.9	P	1920.7	P
Ssc.8150.1.A1_at	4347.2	P	4518.2	P	4353.5	P	4225	P	4583.8	P	4412	P	4606.1	P	4287.5	P	4096	P	3578.5	P	3369.2	P	3283.3	P	4113.1	P	4377.6	P	4472.7	P
Ssc.1646.1.S1_at	1269.8	P	1140.1	P	1396.9	P	1077.1	P	1237	P	1246.4	P	1076.3	P	1054	P	1341	P	1061.2	P	1130.4	P	1070.4	P	1053.2	P	1143.5	P	1172.7	P
Ssc.942.1.S1_at	1349.2	P	1104.4	P	1172.9	P	1321.9	P	1509.7	P	1086	P	2631.2	P	1314.7	P	1921	P	2862.8	P	2638.2	P	2090.8	P	2011.3	P	2251.2	P	1938.3	P
Ssc.1435.1.S1_at	238	P	324	P	440.4	P	313.3	P	459.9	P	484.5	P	423.7	P	406.3	P	595.3	P	397.9	P	329.5	P	340.9	P	300.3	P	279.6	P	379.8	P
Ssc.19954.1.S1_at	1637.3	P	1676.5	P	1971.5	P	1614.9	P	1300.3	P	1443.8	P	2035.9	P	1392.4	P	1578.7	P	2320.9	P	2136.1	P	2451.3	P	1350.1	P	1524.8	P	1298.6	P
Ssc.13845.1.A1_at	1817.1	P	2121.2	P	2241.2	P	1867.5	P	1894.8	P	2044.5	P	1458.4	P	1808.5	P	2328	P	1445.8	P	1748.1	P	1670	P	2017.2	P	1735.1	P	1802.2	P
Ssc.2401.1.A1_at	359.7	P	407.1	P	364.4	P	439.5	P	384.3	P	403.3	P	344.6	P	468.8	P	499.4	P	361.8	P	387.1	P	440.7	P	353.1	P	384.1	P	471.4	P
Ssc.11126.1.A1_at	1179	P	1104.3	P	1170.4	P	1437.2	P	1619.4	P	1759.7	P	1210.7	P	1480.6	P	1273.1	P	531.3	P	731.5	P	576.7	P	1477.4	P	1313.3	P	1170.9	P
Ssc.11348.1.A2_at	4160.2	P	3117.5	P	3971.9	P	2632.3	P	3945.8	P	3989.1	P	4933.4	P	4915.6	P	3660.2	P	4139.4	P	4719.3	P	3654.9	P	2967.1	P	2606.3	P	3141.5	P
Ssc.11348.1.A1_at	3711.1	P	3874	P	3978.8	P	4055	P	4270.9	P	4357	P	5278.8	P	4197.6	P	3690.8	P	4436	P	4394.5	P	3931.4	P	3122.4	P	4288.1	P	3035.3	P
Ssc.3326.1.S1_at	60.9	P	43.1	P	52.1	P	52.5	P	52.1	P	46	M	26.9	M	61.9	P	8.9	A	63.1	P	30.1	A	42.8	P	47.5	P	69.9	P	29.6	A
Ssc.6644.1.A1_at	332.6	P	349.1	P	372.9	P	412.9	P	532.4	P	463	P	456.1	P	468.2	P	636.4	P	436.6	P	509.6	P	522.9	P	391.3	P	305.8	P	432.5	P
Ssc.7626.1.A1_at	1524	P	1597.1	P	1427	P	1684.1	P	1687.7	P	1891.2	P	1780.6	P	1709.8	P	1658.9	P	2249.3	P	1660.3	P	2331	P	1529.9	P	1718.8	P	1606.1	P
Ssc.3240.1.A1_at	368.9	P	230.5	P	253.6	P	396.7	P	520.7	P	453.2	P	191.3	P	522.3	P	569.6	P	144.1	P	177.3	P	135.2	P	280.4	P	156.6	P	276.9	P
Ssc.8562.3.A1_at	3799	P	5041.4	P	2536.2	P	4679.1	P	5055.4	P	4245.8	P	3398.5	P	5527.1	P	4140.4	P	1516	P	2401.9	P	2457.4	P	5372.7	P	3020.3	P	2825.4	P
Ssc.19839.1.S1_at	3414.1	P	1157.9	P	2714.6	P	1269.2	P	1863.5	P	1091.6	P	694.1	P	1140.7	P	1792.3	P	2345.4	P	566.1	P	2213.6	P	2803.6	P	2183.5	P	2594.2	P
Ssc.8049.1.A1_at	108	P	98.3	P	102.8	P	78.9	P	88.4	P	140	P	116.4	P	83	P	126.8	P	113.5	P	115	P	57.6	A	78.9	P	81.5	P	113	P
Ssc.8477.1.A1_at	1067.9	P	971.4	P	1345.1	P	1050.8	P	1013.8	P	1047.1	P	921.5	P	923.9	P	1172.1	P	961.6	P	995.6	P	1202.4	P	1247.3	P	1023.9	P	1342.9	P
Ssc.17287.1.A1_at	2003.4	P	1946.5	P	2509.1	P	1544.2	P	1724.8	P	1278.4	P	870.6	P	1341.8	P	1809.4	P	399.7	P	515.2	P	279.9	P	2578.7	P	2337.3	P	2505.9	P
Ssc.6672.1.A1_at	10769.2	P	9984.1	P	11779.4	P	9477.6	P	9721.1	P	10268.5	P	10380.3	P	8788.6	P	9712.4	P	9808.6	P	9685.7	P	9725.8	P	8997.9	P	9792.2	P	8619.3	P
Ssc.9169.1.A1_at	3651.7	P	4544.9	P	4421.7	P	4578.2	P	4851.4	P	4690	P	5209.3	P	4394.3	P	4359.3	P	3117.2	P	3725.2	P	3308.5	P	4422.7	P	4498.8	P	4388.8	P
Ssc.10401.1.A1_at	306.3	P	194.9	P	279.7	P	198.6	P	194.7	P	171.6	P	172.7	P	175.7	P	212.1	P	197.8	P	108.4	P	172.9	P	253.7	P	187.8	P	287.1	P
Ssc.9258.1.A1_at	258.1	P	261.3	P	326.5	P	313.4	P	325.4	P	313.9	P	265.4	P	318.4	P	357.5	P	233.3	P	258.8	P	218.1	P	295.3	P	269.1	P	344	P
Ssc.1125.1.A1_at	3230.1	P	2123.7	P	2347	P	1696.9	P	2475.4	P	1476.3	P	2867.7	P	2758.9	P	2720.4	P	2758.7	P	1572.4	P	2025.9	P	3608.3	P	2639	P	2578	P
Ssc.8208.1.A1_at	292.3	P	312.8	P	306.1	P	332.5	P	329	P	349.8	P	290	P	312.4	P	400.7	P	301.5	P	291.7	P	223.1	P	376.2	P	287.6	P	413.1	P
Ssc.8009.1.A1_at	4666.7	P	5036	P	4564.3	P	4474.5	P	4728.3	P	4957.8	P	5090.9	P	4892.1	P	4733.6	P	4213.3	P	4446.8	P	3937.2	P	4036.3	P	3444.7	P	3912.9	P
Ssc.31057.1.A1_s_at	5364.4	P	5660	P	6057.6	P	5740.8	P	6324.2	P	6542.9	P	7213.5	P	6184.9	P	5705.6	P	7747.5	P	7035.1	P	8041.7	P	4828.7	P	5503.6	P	5114.6	P
Ssc.11024.1.S1_at	2976.1	P	2954	P	2725.9	P	2855	P	3238.4	P	2994.6	P	3553.1	P	2735.4	P	3365.5	P	3930.4	P	3610.1	P	3288	P	3058.4	P	4011.1	P	3366.7	P
Ssc.11252.1.S1_at	739	P	788.7	P	942	P	862.4	P	1018.2	P	1042.1	P	760.2	P	1038.2	P	931.6	P	754.9	P	691.4	P	705.7	P	773.4	P	792.5	P	812.1	P
Ssc.7335.1.S1_at	5402.5	P	4261.1	P	5672.2	P	4372.8	P	4237.7	P	4243.1	P	4926.1	P	4316	P	3534.3	P	4947.7	P	4418	P	5244.8	P	4144	P	4210.4	P	3520.7	P
Ssc.11051.1.S1_at	1443	P	1368.3	P	1644.3	P	1562.6	P	1648.9	P	1543.3	P	1675.4	P	1464.3	P	1839.2	P	1152.8	P	1311.6	P	1117.5	P	1180	P	1557.3	P	1221.1	P
Ssc.5315.1.S1_at	5682.5	P	5622.2	P	6181	P	5407.2	P	5797.9	P	5583.9	P	6129.7	P	5512.8	P	5339.6	P	5910.5	P	5794	P	7143.3	P	5080.7	P	5800.8	P	4953.3	P
Ssc.16656.1.S1_at	1023.1	P	1113.2	P	1354.7	P	1832.3	P	1976.1	P	2342.2	P	1757.8	P	1830.6	P	2574.8	P	896	P	1437.3	P	1256.1	P	930.7	P	1229.2	P	1144.1	P
Ssc.1219.1.S1_at	5485	P	5438.4	P	5906.5	P	4879.2	P	5595.8	P	5715.7	P	6283.4	P	4887.2	P	5130.1	P	4625.5	P	5027.3	P	5024.9	P	4965.1	P	5665.2	P	4738.7	P
Ssc.17183.1.S1_at	1886.1	P	1880.7	P	2017.2	P	2164.3	P	2522.9	P	2459.6	P	2493.3	P	2144.6	P	2364.6	P	1678.7	P	2074.3	P	2176	P	1812.8	P	1889.3	P	1829	P
Ssc.14003.2.S1_at	8279.8	P	9357	P	9997.6	P	7799.8	P	8341.8	P	8269	P	8449.9	P	7384.4	P	8057.4	P	6825	P	6855.1	P	5664.2	P	8348	P	7990.3	P	7485.3	P
Ssc.17323.1.S1_at	5095.8	P	4844.1	P	3132.4	P	5241.4	P	5213.1	P	5354.3	P	5353.8	P	5305.7	P	5169.8	P	6051.6	P	6482.5	P	9443.9	P	6126.1	P	6422.9	P	5883.6	P
Ssc.17314.1.S1_at	4308.1	P	4472.7	P	4991.2	P	3502.8	P	4252	P	3680.2	P	4187.4	P	3806.1	P	4023.6	P	3861.5	P	4029.4	P	4210.7	P	3822.1	P	4165.8	P	4303.2	P
Ssc.11019.1.S1_at	6220.2	P	5705.6	P	7322.4	P	6703.6	P	6875.6	P	7350.8	P	7247.9	P	5619.1	P	7361.8	P	5899.3	P	6549.5	P	6954.5	P	5912.4	P	7106.6	P	7044.8	P
Ssc.15709.1.S1_at	1245.3	P	1282.5	P	1159.6	P	1215.7	P	1165.8	P	1053.2	P	1145.3	P	1175.8	P	1286.4	P	1553.5	P	1440.6	P	1505.2	P	1224.9	P	1175.3	P	1225.7	P
Ssc.1270.1.S1_at	1970.6	P	1634.9	P	2013.1	P	2003.8	P	2041.8	P	2135.8	P	2035.9	P	1982	P	2051.3	P	2997.3	P	2745.2	P	3086.5	P	1869.8	P	2190.5	P	1896.6	P
Ssc.16953.1.S1_at	978.8	P	810.4	P	815.4	P	1115	P	1108.5	P	1274.2	P	1029.6	P	1065.9	P	1058.3	P	1125.8	P	947.3	P	1155.5	P	1017.5	P	1023.4	P	984.6	P
Ssc.11016.1.S1_at	1846.2	P	2661.1	P	2047.6	P	2003.5	P	2019.8	P	2123	P	2124.9	P	2200	P	2373.3	P	1239.8	P	1544	P	1371.5	P	1724.5	P	1635.8	P	1483	P
Ssc.4386.1.S1_at	25652.8	P	26602.2	P	28003	P	20465.1	P	22835.3	P	24281.2	P	27544.6	P	22020.4	P	22826.9	P	22288.8	P	22028.2	P	23309.9	P	24645.2	P	23425.4	P	20971	P
Ssc.24995.1.S1_at	4695.7	P	4640.6	P	4134.9	P	4473.2	P	5068.2	P	4991.1	P	6012.6	P	5066	P	5215.8	P	6041.4	P	6599.2	P	6015	P	5397.9	P	5428.2	P	4489	P
Ssc.5035.1.S1_at	1033.5	P	984.1	P	854.8	P	962.9	P	1009.6	P	1039.6	P	968.5	P	984.7	P	1127.4	P	1210	P	1211.3	P	1041.1	P	949.8	P	996.1	P	941.1	P
Ssc.7770.1.A1_at	3868.4	P	3960.8	P	3483.6	P	4021.1	P	4068.6	P	4580	P	4820	P	4622.1	P	4211.3	P	5253.4	P	4808.6	P	4839.9	P	3761.1	P	3676.5	P	3592	P
Ssc.17033.1.S1_at	1729.5	P	1580.3	P	2054.8	P	1539	P	1640.1	P	1680.7	P	1398.7	P	1506.5	P	1514.2	P	1464.8	P	1625.9	P	1322.4	P	1440.4	P	1675.2	P	1547.9	P
Ssc.1884.1.S1_at	4498.2	P	4264.5	P	4519.8	P	3290.9	P	3749.8	P	3620.1	P	3889.7	P	2942.5	P	3239.7	P	3570.8	P	3494.4	P	3007.8	P	3283.3	P	3740.6	P	3645.6	P
Ssc.3261.1.S1_at	914.8	P	716.7	P	897.4	P	802	P	836	P	824.6	P	861	P	744.2	P	741.8	P	850.2	P	869.8	P	665.1	P	722	P	1007.4	P	754.6	P
Ssc.21087.1.S1_at	6452.9	P	5923.7	P	7201.1	P	5212.6	P	4955.1	P	5173	P	6013.3	P	5253.6	P	5585.7	P	6607.7	P	6460.3	P	5000.3	P	5203.7	P	6101.5	P	5085.4	P
Ssc.16876.1.A1_at	383.3	P	415.2	P	537.1	P	542.6	P	461.5	P	512.7	P	464.4	P	536.8	P	641.5	P	368.7	P	389.4	P	451.2	P	423.6	P	445.7	P	486.3	P
Ssc.6485.6.A1_a_at	783	P	779.2	P	744.9	P	777.4	P	798.3	P	652.6	P	693.3	P	754.7	P	796.7	P	552.4	P	722.3	P	716.5	P	695.9	P	614.2	P	587.7	P
Ssc.7713.1.A1_at	4737.8	P	2746.1	P	3100.3	P	3808.3	P	3351.6	P	3584.8	P	6953.1	P	5211.4	P	4395.4	P	13925.9	P	12126.7	P	14192.5	P	3797.2	P	4411.6	P	4411.8	P
Ssc.6568.1.S1_at	666.2	P	732.2	P	629.6	P	671.6	P	713.1	P	750.2	P	729.3	P	738.7	P	690.5	P	822.9	P	808.8	P	858.5	P	537.4	P	529.9	P	558.6	P
Ssc.4115.1.S1_at	3030.5	P	3048.3	P	3129.5	P	3187.3	P	3225.8	P	3179.5	P	3367.7	P	3216.1	P	3048.5	P	2594.7	P	3065.6	P	2605.8	P	2691.8	P	3146.1	P	2495.4	P
Ssc.4260.1.A1_at	3094.1	P	3102.4	P	2982	P	2935.2	P	2935.2	P	3012.2	P	3138.3	P	2890.4	P	2657.6	P	2802.8	P	2869.8	P	2763.1	P	2446.5	P	2904.7	P	2513.2	P
Ssc.6494.1.A1_at	922	P	993.4	P	964.4	P	809.9	P	1032.2	P	801.5	P	639.4	P	713.1	P	901.4	P	1136.9	P	873.9	P	1246.8	P	1060.4	P	1097.1	P	886.4	P
Ssc.1911.1.A1_at	2197.3	P	1756.2	P	2146.3	P	1869	P	2068.8	P	1947.2	P	2242.1	P	1827.3	P	1897.4	P	2089.7	P	2374.6	P	2049	P	1662.4	P	2067.1	P	2050.5	P
Ssc.10133.1.A1_at	3086.5	P	3382.6	P	3114.9	P	3119.8	P	2484.7	P	2485.5	P	3063.1	P	2361.7	P	2855.9	P	2269.5	P	2365.3	P	2285.8	P	2751.7	P	2847.5	P	2794.7	P
Ssc.17275.1.A1_at	4966.2	P	5021.1	P	5411.9	P	5043.5	P	4246.5	P	5243.9	P	5400.9	P	4665	P	4485.8	P	5801	P	5375.8	P	4663.9	P	5153	P	5072.9	P	4524.3	P
Ssc.944.1.A1_at	347.3	P	246.8	P	298.1	P	317.9	P	223.4	P	356.7	P	262.9	P	368.5	P	339	P	342	P	444.6	P	369.5	P	386.4	P	306.6	P	288.3	P
Ssc.8767.1.A1_at	738.8	P	551.6	P	799.3	P	730.1	P	2662.4	P	768.6	P	1196.2	P	929.4	P	1302	P	3994.3	P	4613.4	P	4448.4	P	5398.5	P	4440.5	P	4700.3	P
Ssc.11028.1.S1_at	704.9	P	810.5	P	795.6	P	703.3	P	923.9	P	677.6	P	756.5	P	877.7	P	834.2	P	945.3	P	852.7	P	995.1	P	936	P	1071	P	1008	P
Ssc.20358.1.S1_at	3465.3	P	4099.2	P	4391.6	P	3322	P	3848.4	P	3445.1	P	4001.9	P	3930.1	P	3736.7	P	2740.3	P	3300.3	P	3180.2	P	3474.4	P	3756.6	P	3502.7	P
Ssc.7523.1.A1_at	501.8	P	595.9	P	550.8	P	545.1	P	657	P	605.3	P	600.3	P	639.4	P	640.3	P	595.4	P	574.9	P	488.7	P	457.2	P	558.3	P	427.8	P
Ssc.5082.1.A1_at	249.4	P	226	P	75.4	A	344.1	P	249	P	287.5	P	476.2	P	314.4	P	293.5	P	590.4	P	109.4	P	386.3	P	219.1	P	213.1	P	91.5	P
Ssc.1050.1.S1_at	3615.2	P	3407.8	P	3874.6	P	3453.2	P	3343.5	P	3744.2	P	4254.3	P	4289.3	P	3789.2	P	6287.9	P	5301.5	P	7733.7	P	3574.5	P	4695.9	P	3838.2	P
Ssc.4657.1.S1_at	4639.1	P	3892.9	P	3294	P	5000.3	P	3840.9	P	5596	P	4791.1	P	4594.5	P	3734.8	P	7865.2	P	6159.7	P	9577.9	P	4921.1	P	4677.4	P	4011	P
Ssc.5784.1.S1_at	2705.4	P	2404.8	P	2451.5	P	2735.4	P	2191.7	P	2409.4	P	2224.5	P	2527.8	P	2986.7	P	2181.8	P	2519.6	P	3095.8	P	2567.9	P	2778.4	P	2157.5	P
Ssc.3392.1.A1_at	6147.7	P	7862	P	5256.9	P	6685.7	P	7820.7	P	8020.8	P	8436.9	P	8924.7	P	7674.6	P	7970.2	P	8932.6	P	6208.1	P	6733.5	P	5714.7	P	6740	P
Ssc.3751.1.A1_at	2400.2	P	2346.9	P	2314.9	P	2147.5	P	1884.2	P	2072.8	P	2223.7	P	2197	P	2177	P	2650.2	P	2172.9	P	2550.9	P	2410.1	P	2501.1	P	2386.1	P
Ssc.18281.1.S1_at	733.7	P	621.8	P	828.7	P	836	P	867.5	P	878	P	813.4	P	765.9	P	836.1	P	781	P	738.8	P	844.6	P	627.5	P	797.5	P	698.3	P
Ssc.1972.1.S1_at	2143.7	P	2203	P	2154.7	P	2683.5	P	2632.4	P	2609.9	P	2422.8	P	2618.9	P	2846.2	P	2389.3	P	2434.3	P	2906.2	P	2702.9	P	2737	P	2276.1	P
Ssc.16956.1.A1_at	5327.9	P	5357.3	P	5409.5	P	4980.2	P	5811.1	P	6102.9	P	7565.9	P	5997.4	P	5397.7	P	6712.2	P	6012.6	P	6094.1	P	4036.6	P	5195.6	P	4475.5	P
Ssc.15605.2.S1_at	1769.8	P	1866.1	P	1693	P	1845.4	P	1642	P	1708.3	P	1632.9	P	1939.2	P	1812.9	P	2188.9	P	2144.3	P	2401.6	P	1782.1	P	1650.6	P	1981.4	P
Ssc.3952.1.S1_at	4312.4	P	3970.1	P	4423.1	P	4013.4	P	4035	P	4155.1	P	4175	P	3938	P	3936.5	P	2883.3	P	3543.7	P	2773.4	P	3627.6	P	3749	P	3535.3	P
Ssc.4601.1.A1_at	2750.1	P	2279.7	P	2338	P	2284.7	P	1949.3	P	2123.7	P	2993.2	P	2307.2	P	2658.5	P	2294.5	P	2805.7	P	2993.6	P	2815.4	P	2597.1	P	2609.9	P
Ssc.719.2.A1_at	3060.7	P	2896.3	P	2506.5	P	3207.3	P	3357.1	P	2994.4	P	3723.7	P	3564.9	P	3158.2	P	5058.2	P	3930.7	P	6018.1	P	4420.8	P	4198.8	P	4438.2	P
Ssc.20785.1.A1_at	1399	P	1437.8	P	1773.5	P	1562.3	P	1537	P	1668.1	P	1385.6	P	1513.2	P	1511.7	P	1681.4	P	1671	P	1884	P	1395.8	P	2107.9	P	1449.7	P
Ssc.20239.1.A1_at	1226.7	P	1296.3	P	1041.6	P	1346.2	P	1542	P	1304.3	P	1124.5	P	1466.1	P	1372.8	P	899.7	P	993.4	P	1013.3	P	1264	P	1438.3	P	1636	P
Ssc.16819.1.A1_at	694.3	P	395.6	P	406	P	454.1	P	390.6	P	393.9	P	664	P	572.7	P	515	P	666.5	P	610.1	P	453	P	370.6	P	457.5	P	346.5	P
Ssc.888.1.A1_at	249.5	P	288.2	P	156.2	P	301.3	P	323.2	P	330.6	P	459.3	P	378.5	P	500.8	P	500.4	P	588.6	P	841.6	P	368.4	P	317.9	P	276.9	P
Ssc.20590.1.A1_at	2907.7	P	2684.7	P	2525.4	P	2813.1	P	2513.4	P	2813.1	P	2703.6	P	3397	P	2557	P	3068.9	P	2725.1	P	2311.9	P	2807	P	2366.1	P	2885	P
Ssc.9449.1.A1_at	980.1	P	1112	P	1104	P	907.5	P	1234	P	878.7	P	704.6	P	829.6	P	1251.5	P	999.2	P	981.2	P	719.2	P	1659.3	P	1538.3	P	1944.8	P
Ssc.7591.1.A1_at	4581.4	P	4713.3	P	4618.1	P	4108.2	P	4743.7	P	4634.4	P	5651.2	P	4751.4	P	4429.6	P	5454.7	P	4919.8	P	4151.4	P	4238.6	P	4408	P	4243.8	P
Ssc.13476.1.A1_at	102.6	P	92.6	P	60.8	P	91.4	P	132	P	55.7	A	83.4	A	66.8	P	113.4	P	76	P	83.2	P	54.3	M	124.4	P	96.2	P	81.1	P
Ssc.12546.1.A1_at	1331.5	P	1169.4	P	1376.3	P	1135.2	P	1084.1	P	1011.5	P	985.7	P	1045.6	P	981.4	P	1292.9	P	1002.5	P	1203.1	P	993.8	P	1009	P	1097.2	P
Ssc.9718.1.A1_at	1107.2	P	1534.2	P	1026.9	P	1756.6	P	1691.6	P	1217.7	P	1292.5	P	1145.9	P	1477.8	P	1191.4	P	1515.7	P	1051.7	P	2125.1	P	1687.6	P	2042.7	P
Ssc.3226.1.A1_at	1867.9	P	1555.1	P	2106.5	P	2028.9	P	1795.4	P	1702.1	P	1240.4	P	1578.3	P	1974.1	P	1615.5	P	1717.1	P	1830.6	P	2102.9	P	2118.3	P	2052.2	P
Ssc.3409.1.A1_at	2566.8	P	2402.4	P	2369.8	P	2324.1	P	2480.4	P	2665.3	P	3456.5	P	3089.3	P	3116.6	P	5027.3	P	4422.5	P	4766	P	2334.3	P	2308	P	2575.3	P
Ssc.21860.3.A1_at	584.6	P	794.9	P	694	P	663.7	P	583.3	P	554.1	P	808.3	P	694.8	P	720.8	P	986.3	P	870.9	P	759.7	P	769.1	P	576.5	P	977	P
Ssc.21604.1.A1_at	2224.6	P	2745.5	P	2861.9	P	2641.1	P	2846.9	P	2914.5	P	3042.9	P	2683.3	P	2556.5	P	2478.6	P	2758.2	P	2425.7	P	2335.8	P	2874.7	P	2370.2	P
Ssc.17286.1.A1_at	918.4	P	1299.8	P	876.3	P	1291.2	P	1152.9	P	1527.1	P	1360.9	P	1490.3	P	1234.4	P	1337.9	P	1464.2	P	1254.2	P	1152.1	P	834.2	P	1023.8	P
Ssc.6690.1.S1_at	1126.3	P	1076.9	P	1089.9	P	1660.9	P	1380.7	P	1616.9	P	950.9	P	1347.1	P	1361.4	P	1343.2	P	1032.5	P	1058.4	P	956.8	P	892.8	P	1117.9	P
Ssc.9796.1.A1_at	163.8	P	106.8	P	145.1	P	155.9	P	168.9	P	118.1	P	221.6	P	160.1	P	172.2	P	353.7	P	350.1	P	265.2	P	162.2	P	93.6	P	123.5	P
Ssc.4589.1.S1_at	2790	P	2561.8	P	2951.7	P	2914.7	P	3716.4	P	3539.4	P	3726.3	P	2776.2	P	3342.4	P	2978.7	P	3305.8	P	3518.4	P	2776.7	P	3737.5	P	2894.3	P
Ssc.1037.1.S1_at	8866	P	7911.1	P	8454.1	P	7632.4	P	8350.2	P	7505.3	P	7873.7	P	6951.3	P	8737.6	P	10208.7	P	9075.2	P	8655.6	P	10693.2	P	11049.2	P	10725.5	P
Ssc.20716.1.S1_at	2891.5	P	4270.8	P	3584.5	P	3334.5	P	3783.5	P	3191.1	P	3659.2	P	2959.4	P	3234.6	P	2318	P	2313.5	P	2574.9	P	3323.7	P	3149.9	P	3095	P
Ssc.1160.1.S1_at	3064	P	2532.1	P	2856.7	P	2374.2	P	2750.2	P	2731.3	P	2753.7	P	2498.6	P	2434.9	P	2421	P	2435.2	P	2703.8	P	2245.7	P	2917.6	P	2482.5	P
Ssc.17315.1.S1_at	4240.9	P	3835.8	P	4387.3	P	3759.8	P	4180.1	P	4027.4	P	4223.9	P	3681.7	P	3660	P	3623.5	P	3566.7	P	3486.7	P	3493.5	P	3590.5	P	3594.6	P
Ssc.17317.1.S1_at	1285.2	P	1157.1	P	1392.5	P	1305.9	P	1365.7	P	1355.3	P	1338.8	P	1359.6	P	1296.6	P	1352.4	P	1430.1	P	1600.6	P	1090.1	P	1238.3	P	1129.3	P
Ssc.17815.1.S1_at	120	A	101.6	P	190	P	146.4	P	196.8	P	154.5	P	82.2	P	120.5	P	67	M	124	P	125.6	P	109.2	P	240.2	P	192.7	P	282.1	P
Ssc.1750.1.S1_at	1539	P	1416.5	P	1359.1	P	1501.9	P	1502.7	P	1718.8	P	1525.6	P	1434.1	P	1532.9	P	1373.2	P	1585.8	P	1548	P	1105.6	P	1647.4	P	1178.6	P
Ssc.1710.1.S1_at	1413.8	P	1183	P	1360.9	P	1307.6	P	1340.2	P	1437.7	P	1587.8	P	1199.1	P	1314.2	P	1205.4	P	1296.5	P	1169.4	P	1140.8	P	1263.1	P	1146.2	P
Ssc.5680.1.S1_at	899.9	P	847.9	P	923.4	P	758.4	P	709.4	P	613.8	P	807.4	P	603.1	P	850.4	P	487.1	P	674	P	796.5	P	678.9	P	965.5	P	792.8	P
Ssc.6121.1.S1_at	584.6	P	581.4	P	600.9	P	702.4	P	646.5	P	552	P	711.5	P	654.1	P	619.3	P	570.8	P	758.6	P	647.1	P	629.3	P	614.5	P	691.2	P
Ssc.4848.1.S1_at	2468.6	P	2071.8	P	1891	P	2372.4	P	2549.5	P	1986.3	P	2507.7	P	2005.3	P	3058	P	3652.2	P	3050.1	P	3928.9	P	3234.3	P	3279.5	P	4475.8	P
Ssc.16869.1.S1_at	378.7	M	320.3	P	319.1	P	541.1	P	420.7	P	550.3	P	267.2	P	401.4	P	456.6	P	339.9	M	406.6	P	479.3	M	346.4	M	458.8	P	215.4	P
Ssc.23230.1.S1_at	1216.4	P	1240.5	P	1291.6	P	1270.5	P	1376.7	P	1312	P	1316.9	P	1287.3	P	1473.7	P	1533.5	P	1493.8	P	1720.4	P	1031.6	P	1090.2	P	1285.4	P
Ssc.4474.1.S1_at	1673.2	P	1379.8	P	1185.8	P	1333.8	P	1418.7	P	1496.3	P	1480.6	P	1441.9	P	1406.3	P	1880.5	P	1942.3	P	2543.1	P	1980.9	P	1946.3	P	1864.3	P
Ssc.1933.1.S1_at	771	P	684.8	P	949.4	P	686.1	P	732.8	P	844.6	P	773.2	P	643	P	746.7	P	670.1	P	696.3	P	697	P	871	P	575.5	P	689.6	P
Ssc.16210.2.A1_at	4103.5	P	3938.2	P	4159.9	P	3856.1	P	3914.2	P	3988.4	P	4081.6	P	4353.5	P	4064.4	P	3953.8	P	4292.9	P	3780.8	P	3404	P	3449.1	P	3506.7	P
Ssc.4764.1.S1_at	3365	P	3267.4	P	3801.3	P	2858	P	2762.8	P	2961.3	P	3071.3	P	2893.5	P	2792.9	P	2985.7	P	3120.3	P	3126.3	P	3230.5	P	3613.4	P	3073.2	P
Ssc.6826.1.S1_at	3765.2	P	3345.9	P	3803.6	P	3659.5	P	3805.6	P	3824.8	P	4676.3	P	3560.2	P	3702.9	P	4507.8	P	4531.1	P	4349.7	P	4091.1	P	4315.3	P	3939.3	P
Ssc.17278.1.S1_at	4179.9	P	3964.4	P	4079.7	P	4176.5	P	4336.2	P	4285.3	P	4419.6	P	4182.7	P	3844.2	P	3249.3	P	3512.5	P	3461.1	P	3696.4	P	4163	P	3644.8	P
Ssc.16436.1.S1_at	2279	P	2540.4	P	2430.2	P	2392.4	P	2177.7	P	2462.6	P	2574.2	P	2815	P	2784.3	P	2606.4	P	2801.4	P	2300.1	P	2503	P	2006.8	P	2190.4	P
Ssc.18323.1.S1_at	3369.7	P	4346.7	P	4550.9	P	4021.4	P	3748.7	P	3473.1	P	3370.7	P	2843.2	P	3784.9	P	2918.2	P	3611	P	2890.9	P	3739.8	P	3772.9	P	3827.8	P
Ssc.14460.1.S1_at	7945.6	P	7424.6	P	7939.7	P	6995.4	P	6987	P	7107.8	P	8736.1	P	7144.4	P	7607.3	P	8429.8	P	8086.6	P	8965.8	P	6281	P	7456.1	P	6345.7	P
Ssc.7247.1.S1_at	2915	P	2655.3	P	2699.5	P	3162.8	P	2816.2	P	3068.5	P	3066.9	P	3051.6	P	3324.3	P	4829.6	P	3547.2	P	6145.4	P	3045	P	3437.9	P	2724.7	P
Ssc.4493.1.S1_at	3263.2	P	3163.9	P	3975.3	P	2910	P	3709.4	P	3616.9	P	3725.7	P	2845.4	P	3949.5	P	4613.2	P	4711.5	P	2956.1	P	3458	P	3291.2	P	4020.6	P
Ssc.2392.1.A1_at	2379.6	P	1856.8	P	2435.7	P	2016.4	P	1481.3	P	1641.4	P	1982.1	P	1981.7	P	1779.4	P	2192.1	P	1800.2	P	1783.2	P	1873	P	1916.1	P	2090.7	P
Ssc.8428.1.S1_at	6561.2	P	5805.1	P	6965.9	P	5561.9	P	5999.3	P	5870.5	P	6409.4	P	5663.7	P	5699.8	P	5846.2	P	5599.7	P	6341.1	P	5428.3	P	5939.2	P	5623.3	P
Ssc.1228.1.S1_at	9220.7	P	7729.5	P	6294.2	P	8035.2	P	8202.9	P	9615.8	P	9208.3	P	9474.7	P	7830	P	11920.1	P	10539.1	P	12644.3	P	9418.7	P	10062.8	P	9174.1	P
Ssc.19146.1.S1_at	154.6	P	116.7	P	164.2	A	139.6	P	155.8	P	185.7	P	139.4	P	142.1	P	186.4	P	195.1	P	167.7	P	177.1	P	95.3	M	210	P	108	P
Ssc.10963.1.A1_at	1847.3	P	1576.1	P	1737.6	P	1317.7	P	1400	P	1464.5	P	1870.2	P	1343.2	P	1489.3	P	2300.3	P	1920.1	P	1793.1	P	1678.6	P	1936.3	P	1756	P
Ssc.1875.1.S1_at	2994	P	3009.5	P	2858.5	P	3298.7	P	3463.1	P	3764.7	P	3107.2	P	3486	P	3948	P	3632.9	P	3703.2	P	4165.7	P	2670.7	P	2418.8	P	2812.2	P
Ssc.5181.1.S1_at	7853.7	P	7770.5	P	8475.6	P	7273.2	P	7687.6	P	7763.3	P	8677.3	P	8227.4	P	7459.8	P	7143.6	P	7231.1	P	7798.8	P	6891.9	P	8403.5	P	7576.1	P
Ssc.4395.1.S1_at	1481.1	P	1606.3	P	1623.1	P	1682.3	P	1644	P	1633.4	P	1439.5	P	1476.3	P	1540.6	P	1353.9	P	1459.2	P	1207.4	P	1288.4	P	1432.4	P	1276.8	P
Ssc.2836.1.S1_at	2419.2	P	2782.9	P	2710.8	P	2559.6	P	2947.4	P	2906	P	2887.8	P	2461.1	P	3001.9	P	2750.8	P	2839.2	P	2648.8	P	2473.3	P	2336.3	P	2424.7	P
Ssc.2586.1.S1_at	4772	P	4449.9	P	4341.4	P	3929.3	P	4511.4	P	4166.1	P	5358.5	P	3742.8	P	3922.5	P	4788.5	P	5144.6	P	4348.9	P	4666.7	P	4883.3	P	4418.7	P
Ssc.4404.1.S1_at	747	P	768.2	P	864.2	P	700	P	993.9	P	848.7	P	698.1	P	826.4	P	974.4	P	639.3	P	696.1	P	915.9	P	780	P	852	P	529.4	P
Ssc.1543.1.A1_at	476.3	P	446.5	P	510	P	436.4	P	543.8	P	455.8	P	321.5	P	449	P	537.1	P	434	P	442.7	P	508.9	P	401.7	P	511.4	P	434.1	P
Ssc.6698.1.S1_at	6844.4	P	7873.5	P	8304.6	P	6868.6	P	7670.2	P	7131.1	P	7342.6	P	7456.7	P	8166.3	P	6202.2	P	6095.2	P	6151.5	P	8111.3	P	8287.1	P	7087.7	P
Ssc.15721.1.S1_at	1644	P	1424.1	P	1563.1	P	1329.6	P	1272.7	P	1367.3	P	1604.3	P	1274.1	P	1373.6	P	1808.8	P	1736.2	P	2042.3	P	1291.3	P	1574.4	P	1435.7	P
Ssc.2418.1.A1_at	1257.8	P	1147.8	P	1159.2	P	1155	P	1121.9	P	1116.2	P	1057.4	P	1137.5	P	1000.3	P	1229.1	P	1149.6	P	1029.8	P	1204.9	P	914.7	P	1092.9	P
Ssc.6050.1.A1_at	3296.7	P	3300.4	P	3355.2	P	3531	P	4016.8	P	2511.9	P	2483.8	P	2965.4	P	4111.5	P	3287.9	P	3554.5	P	4041	P	5178.3	P	3739.4	P	4204	P
Ssc.16686.1.A1_at	952.6	P	1013	P	1287.3	P	1080.1	P	835.1	P	1101.9	P	1112.5	P	1112.9	P	1204	P	873.5	P	959.6	P	1018.1	P	860.5	P	1014.2	P	831.2	P
Ssc.986.1.A1_at	11827	P	12181.2	P	12989.6	P	9785.6	P	10751.4	P	10265.2	P	11513.3	P	9953.4	P	9864.9	P	9320.7	P	10660.2	P	9476.1	P	10657.7	P	17671.8	P	10316.3	P
Ssc.6936.1.S1_at	4619.2	P	5587.9	P	5364.9	P	5239.8	P	5356.4	P	4933.5	P	5724.2	P	5545.1	P	4780.4	P	6522	P	5942.8	P	7058.6	P	5314	P	5037.3	P	5664.7	P
Ssc.4104.1.S1_at	4485.1	P	7867.9	P	4499.5	P	4011.8	P	6895.7	P	6144.3	P	6452.1	P	6248.2	P	9287.2	P	7366.1	P	6364.8	P	6156.9	P	4577.7	P	3600.1	P	3294.3	P
Ssc.15662.1.S1_at	2506	P	2058.5	P	2244.3	P	2147.6	P	2258	P	2094.1	P	2666	P	1833.3	P	1933.4	P	2544.6	P	2374.3	P	2225.3	P	2019.9	P	2438.1	P	2205.2	P
Ssc.2894.1.S1_at	540.7	P	478.7	P	498.3	P	524.5	P	681.5	P	753.6	P	623.3	P	602.9	P	644.2	P	515.1	P	431.6	P	515.5	P	459.9	P	426.2	P	475.4	P
Ssc.9576.1.S1_at	2813	P	2751.9	P	3080.5	P	2624.6	P	3228.6	P	2891.3	P	2806.5	P	2869.7	P	2804.9	P	2508.3	P	2698.8	P	2548.1	P	2343.1	P	3081.9	P	2825.8	P
Ssc.9412.1.S1_at	2472.6	P	1905.7	P	2201.4	P	2027.4	P	1741.3	P	2160.4	P	2701	P	2097	P	1918.5	P	2914.7	P	2750.9	P	2730.8	P	1741.9	P	2309.5	P	1818.6	P
Ssc.6370.1.S1_at	1113.2	P	884.2	P	1107.1	P	886.5	P	996.6	P	936.2	P	980.6	P	912.2	P	960.8	P	908.7	P	943	P	957.6	P	769.1	P	844.4	P	827.2	P
Ssc.24368.1.S1_at	4645.1	P	3674.3	P	4494.8	P	3691.2	P	4739	P	4346	P	4467.2	P	4406.1	P	4439.9	P	4357.7	P	4645.7	P	4264.4	P	3465.5	P	4211.9	P	3973.4	P
Ssc.6355.1.S1_at	745.9	P	741.3	P	866.2	P	800.4	P	750.2	P	649.5	P	402.1	P	713.2	P	709.4	P	422.3	P	501.4	P	519.3	P	294.4	P	603.3	P	516.4	P
Ssc.1798.1.S1_at	1032.7	P	678.6	P	587.5	P	1189.1	P	1586.7	P	2108	P	1115.5	P	1197.7	P	1315.6	P	1126.8	P	667.1	P	1487.7	P	1017.7	P	1008.1	P	596.1	P
Ssc.8874.1.A1_at	3620.8	P	3395.5	P	4280.6	P	3776.4	P	3531	P	3783.7	P	3580.9	P	3626.4	P	2978.2	P	2417.9	P	2977.2	P	2711	P	2820.5	P	3255.3	P	3084.5	P
Ssc.5440.1.A1_at	2856.4	P	2908	P	2614.2	P	2837.7	P	3064.6	P	2812.8	P	3265.1	P	2853.3	P	2747.4	P	2674.3	P	2833.9	P	2429.2	P	3599.1	P	3741.6	P	2916.1	P
Ssc.13585.7.S1_a_at	19347.6	P	21472.7	P	21692.3	P	16305.4	P	17807	P	17882.2	P	19836.2	P	16319.1	P	16892.4	P	13635.9	P	14292.5	P	15101.7	P	18386.9	P	17591.5	P	14464.9	P
Ssc.11450.1.S1_at	4524.4	P	3977.4	P	4262	P	3115	P	2822.9	P	2883.6	P	2824.6	P	2693.6	P	2484.8	P	3438.5	P	4036.3	P	3515.3	P	3705	P	4664.7	P	3470.6	P
Ssc.23772.1.S1_at	833.3	P	763.6	P	923.6	P	747.5	P	832.2	P	898.4	P	811.4	P	815.9	P	845.1	P	765.8	P	769.8	P	868	P	568.7	P	623.3	P	736.1	P
Ssc.5119.1.S1_at	559.6	P	398.7	P	429.8	P	473.9	P	439.7	P	504	P	751.5	P	936.7	P	595.7	P	1379.6	P	913.9	P	1368.6	P	402.8	P	447.5	P	633	P
Ssc.4892.1.S1_at	410.7	P	454.3	P	427.1	P	569.8	P	525.6	P	493.2	P	558.4	P	796.6	P	859.3	P	639.8	P	616.1	P	618.6	P	798	P	795.7	P	634.7	P
Ssc.3518.1.S1_at	646.2	P	564.6	P	557.5	P	740.4	P	771.7	P	678	P	554.7	P	596.6	P	671.4	P	591	P	570.8	P	696.5	P	901.6	P	1171.4	P	974.2	P
Ssc.7680.1.S1_at	2261.5	P	2236.5	P	2442.6	P	2312.8	P	2339.4	P	2372.9	P	2701.3	P	2344.8	P	2125.9	P	2264.6	P	2560.4	P	2434.6	P	2294.9	P	2387.9	P	2230.2	P
Ssc.3040.1.S1_at	1385.3	P	1504.5	P	1409.8	P	1355.5	P	1445.3	P	1438.7	P	1638.9	P	1239.7	P	1346.7	P	1204.6	P	1336.3	P	1086	P	1363.1	P	1513.8	P	1360.8	P
Ssc.2422.1.S1_at	543.6	P	520	P	575.5	P	644	P	852.8	P	622.5	P	558.5	P	583.9	P	700.3	P	683.4	P	547.6	P	621.2	P	631.8	P	509	P	704.2	P
Ssc.4188.1.S1_at	563.6	P	579.3	P	788.4	P	543.1	P	608.3	P	663.4	P	597.4	P	623.8	P	681.6	P	731.3	P	598.5	P	796.4	P	572.4	P	575.9	P	461.5	P
Ssc.4013.1.A1_at	4973.7	P	5165.3	P	5308.9	P	5865.6	P	5569.7	P	5993.3	P	6432.5	P	5806.9	P	5901.5	P	4857.1	P	4982.3	P	4570.6	P	5159	P	5430.9	P	5660.3	P
Ssc.1227.1.A1_at	3392.1	P	3069.1	P	3422.4	P	3173.3	P	3382.8	P	3895.8	P	3553.8	P	3108.6	P	3146.1	P	3290.2	P	3403.8	P	3366	P	2685.6	P	3185.7	P	2948.5	P
Ssc.19917.1.S1_at	2380.6	P	2394.5	P	2579.7	P	2407.5	P	2385.5	P	2592.8	P	2540.4	P	2006.7	P	2305	P	2362.9	P	2584.2	P	2073.8	P	2438	P	2738.8	P	2594.1	P
Ssc.1833.1.A1_at	3587.6	P	3583.2	P	4069.1	P	3606.6	P	3924.7	P	3794.1	P	4395.1	P	3418.7	P	3930.9	P	3576.5	P	3523.2	P	3930.2	P	3014.8	P	3737.1	P	3273.8	P
Ssc.21747.1.A1_at	1441.7	P	1273.6	P	1472.9	P	1380.9	P	1186.1	P	1262.9	P	1206.6	P	1310.5	P	1253.5	P	1159.3	P	1207.2	P	1087.1	P	1155.6	P	1294.9	P	1210.5	P
Ssc.21784.1.A1_at	989.9	P	1247.1	P	1369.3	P	1443.5	P	1403.1	P	1170.1	P	1110.5	P	1419.4	P	1511.7	P	1091.3	P	976.7	P	1055.9	P	995.9	P	968	P	1211.4	P
Ssc.22018.1.S1_at	1219.4	P	1121.3	P	1423	P	1097.6	P	1043.3	P	1022.3	P	1077.9	P	1022.4	P	1159.2	P	1305.1	P	1232.2	P	1371.6	P	1040.9	P	1105.6	P	1059.4	P
Ssc.6651.1.S1_at	4861.9	P	2854.8	P	3102.9	P	3360.9	P	3067.2	P	3278.4	P	3377.9	P	3332	P	4446.4	P	3711.1	P	3664.8	P	3214.4	P	2303.5	P	3008.7	P	2441.1	P
Ssc.6123.1.S1_at	2659.5	P	2430.8	P	2647.9	P	2459.1	P	2637.1	P	2785.1	P	2552.3	P	2242.3	P	2526.2	P	2046.9	P	2362.9	P	1963.4	P	2374.7	P	2393.6	P	2376.4	P
Ssc.11168.1.A1_at	2048.6	P	1543	P	1602.1	P	1548.2	P	1351.3	P	1723.2	P	2107.8	P	1739.1	P	1589.3	P	3038	P	2738.8	P	3648.8	P	1634.9	P	1750.5	P	1663.6	P
Ssc.11014.1.S1_at	624.8	P	612.8	P	592.4	P	622.5	P	610.4	P	689.1	P	603.6	P	622.8	P	782.7	P	517.2	P	637.9	P	661.2	P	601.5	P	680.5	P	555.4	P
Ssc.18285.1.S1_at	910.1	P	1044.4	P	975.5	P	1133.5	P	924.8	P	998.6	P	934.2	P	795.1	P	998.9	P	945.1	P	947.8	P	896.6	P	945.3	P	998.7	P	1049.9	P
Ssc.1499.1.S1_at	1420.3	P	1245.2	P	1383.8	P	1240.1	P	1185.8	P	1300	P	1272	P	1183.5	P	1186.4	P	1481	P	1241.1	P	1485.2	P	1248.5	P	1396.3	P	1329.5	P
Ssc.7106.1.S1_at	65.9	P	57.5	P	67.4	P	48.7	P	58.7	P	48	P	60.3	P	91.3	P	80.8	P	37.1	P	56.4	P	23.5	A	69.7	P	53.2	P	88	P
Ssc.16668.1.S1_at	1241.7	P	1198.7	P	1338.1	P	1239	P	1111.6	P	1035.4	P	1060.9	P	1132.1	P	1206.3	P	896.1	P	1012	P	918.6	P	927.2	P	1097.8	P	1071.9	P
Ssc.6225.1.S1_at	4172	P	4510.6	P	4128.3	P	4050.6	P	4360.1	P	4362.8	P	4935.8	P	4460.3	P	4186.5	P	5052.5	P	4660.6	P	4612.3	P	3927.1	P	3615.5	P	3750.3	P
Ssc.11008.1.S1_at	10039.9	P	10955.9	P	9397	P	9801.6	P	10584.7	P	10913.9	P	12569.3	P	10951.4	P	10465.7	P	10761.3	P	10678.9	P	11125.2	P	11427.3	P	11230.3	P	10336.3	P
Ssc.1030.1.S1_at	2884.9	P	2618.9	P	2996.6	P	2100.5	P	2281.4	P	2616.2	P	2567.7	P	2198.3	P	2644	P	1971.1	P	2397	P	2354.4	P	2353.1	P	2613.3	P	2148.7	P
Ssc.4307.1.A1_at	177.1	P	170.4	P	208.7	P	125.2	P	174.7	P	172.9	P	180.7	P	206.8	P	186.8	P	374.3	P	266	P	249.7	P	223.8	P	195.7	P	179	P
Ssc.11005.1.A1_at	855.6	P	600.2	P	577.8	P	835.1	P	691.1	P	475.3	P	422.3	P	596.1	P	702.8	P	343.5	P	418	P	308.2	P	745.6	P	684.7	P	723.7	P
Ssc.15736.2.A1_at	320.5	P	316.2	P	354.4	P	340.9	P	349.7	P	335.5	P	331.8	P	387.2	P	416.9	P	473.1	P	461.9	P	458.6	P	495.5	P	359.5	P	370.2	P
Ssc.2756.1.A1_at	1712	P	1591.4	P	1726.4	P	1534.6	P	1649.3	P	1541.1	P	1721.4	P	1359.9	P	1426.1	P	1350.1	P	1504.1	P	1271.1	P	1486.4	P	1583.3	P	1398.6	P
Ssc.10863.1.A1_at	1304.1	P	1129.9	P	1555.5	P	1303.2	P	1334.5	P	1189.3	P	1075.4	P	1127.9	P	1156.3	P	786.6	P	876.8	P	838.3	P	1030.7	P	1214.7	P	1270.6	P
Ssc.11107.1.S1_at	763.1	P	684.7	P	651.2	P	693.7	P	816.6	P	539.1	P	586.5	P	646.7	P	863.4	P	647	P	684.4	P	607.7	P	669.8	P	832.2	P	853.1	P
Ssc.11159.1.A1_at	4012.9	P	3862.1	P	3637	P	3684.9	P	3980.9	P	3889.2	P	4605.6	P	3751.5	P	3674.8	P	3671.9	P	3711.9	P	3197.2	P	3726.7	P	4086.1	P	3726.2	P
Ssc.11159.1.A2_at	2332.6	P	2325.2	P	2265.9	P	2189.8	P	2188	P	2190.1	P	2350.8	P	2351.5	P	2083.6	P	2303.2	P	2181.6	P	1973.8	P	2321.9	P	2246.6	P	2170.5	P
Ssc.2977.1.S1_at	4229.7	P	3382	P	3691.4	P	4182.5	P	4297.5	P	3947.6	P	3448.3	P	4299.3	P	3846.6	P	3254.7	P	3250.5	P	3619.5	P	4086.4	P	4034.2	P	3898.9	P
Ssc.3825.1.S1_at	1967.3	P	1722.6	P	2001.5	P	1651.3	P	1967.3	P	1037	P	740.4	P	1198	P	1897.4	P	698.2	P	847.8	P	893.9	P	3544.9	P	2149.1	P	3766.6	P
Ssc.4666.1.A1_at	1360.7	P	1122.2	P	1434	P	1301.9	P	1277.9	P	1070.8	P	1369.6	P	1094.8	P	1037.4	P	1388.7	P	1313.1	P	1074.1	P	1111.2	P	1556	P	1425.1	P
Ssc.8153.1.A1_at	396.8	P	353	P	378.8	P	400.8	P	300.2	P	286.3	P	328.1	P	376.2	P	290.3	P	302	P	224.6	P	315.2	P	363.5	P	287.6	P	357.3	P
Ssc.5464.1.A1_at	1983.1	P	2865.8	P	1990.2	P	1828.5	P	1425	P	985.8	P	897.6	P	1494.4	P	2082.3	P	676.1	P	722.4	P	525.1	P	2362.3	P	1284.9	P	2545	P
Ssc.8770.1.A1_at	4396	P	4546.3	P	4659.9	P	3752	P	3976.5	P	4127.2	P	4040	P	3616.5	P	3806.7	P	3201.6	P	3461.8	P	3204.4	P	3740.9	P	4192.6	P	3948.2	P
Ssc.5627.1.S1_at	3009.4	P	2677.9	P	3188.5	P	3163.1	P	2855.8	P	3415.8	P	3450.1	P	3333.5	P	3041.6	P	2104.9	P	2527	P	2545.9	P	1983.1	P	2524.1	P	2017.2	P
Ssc.3629.1.S1_at	771.5	P	740.6	P	765.1	P	802.9	P	758.4	P	889.4	P	812.2	P	673.6	P	809.4	P	971.9	P	924.4	P	936.1	P	632.9	P	835.3	P	833.8	P
Ssc.3447.1.S1_at	339.1	P	403.1	P	504.1	P	486.5	P	464.6	P	581.9	P	509.2	P	665.3	P	629.4	P	517.4	P	537.2	P	622.7	P	325.1	P	454.6	P	604.2	P
Ssc.18175.1.A1_at	955.9	P	1010.8	P	1359.8	P	1337.7	P	1562	P	1588	P	1242.5	P	1597.8	P	1968.8	P	860.8	P	1037.7	P	912.9	P	1141.7	P	1188	P	1438.8	P
Ssc.8729.1.A1_at	1329.9	P	1695.1	P	1349.1	P	1429.6	P	1262.2	P	1350.9	P	1202	P	1563.2	P	1907.9	P	1654.1	P	1703.1	P	1611.2	P	1554.6	P	1135.1	P	1404.4	P
Ssc.816.1.S1_at	2657.2	P	2507.3	P	2143.1	P	2849.2	P	2744	P	2632.8	P	2221.2	P	2727.9	P	2856.6	P	2297.9	P	2287.4	P	2412.4	P	3251.7	P	3135.1	P	3355.7	P
Ssc.1362.1.S1_at	2494.5	P	2169.9	P	2729.4	P	2843.1	P	2706	P	3086.6	P	1931.2	P	2615.3	P	3248.4	P	1923.2	P	2299.4	P	2510	P	1751	P	1718	P	1935.5	P
Ssc.6708.1.A1_at	1633.8	P	1692.1	P	1628.6	P	1783.3	P	1860	P	1783	P	1926.9	P	1667.2	P	1689.4	P	1806.4	P	2065.9	P	1671	P	1932.2	P	2165.4	P	1992.7	P
Ssc.12177.1.A1_at	1027.8	P	992.7	P	1074.1	P	924.9	P	1111.6	P	940.5	P	968.7	P	974.6	P	882.2	P	820.4	P	959.2	P	930.6	P	1056.3	P	1292.4	P	913	P
Ssc.11012.1.A1_at	300.8	P	288.4	P	392.2	P	339.3	P	335.9	P	328.9	P	231.9	P	297.8	P	371.1	P	232.9	P	204	P	326.4	P	405.4	P	465.5	P	344	P
Ssc.6156.1.A1_at	277.2	P	296.9	P	387.7	P	479.1	P	538.4	P	354.2	P	264.1	P	323.7	P	536	P	284.5	P	243.9	P	356.1	P	468.4	P	286	P	462	P
Ssc.11161.1.S1_at	3470	P	2627.3	P	2560.4	P	2999	P	2896.8	P	2677.7	P	2395.8	P	2818.5	P	2993.2	P	3550.8	P	3259.8	P	4195.8	P	4117.3	P	3656.9	P	3362.6	P
Ssc.4347.1.A1_at	691.2	P	592.7	P	650.8	P	741.6	P	794.3	P	662.4	P	543.9	P	604	P	722.3	P	651.2	P	655.2	P	927.9	P	992.6	P	890.8	P	923.1	P
Ssc.1822.1.A1_at	1365.3	P	1433.4	P	1530.2	P	1588.9	P	1459.8	P	1605	P	1436.7	P	1658.1	P	1821	P	1622.1	P	1508.1	P	1467.7	P	1320.7	P	944.6	P	1257.5	P
Ssc.1529.1.A1_at	323.8	P	335.9	P	313	P	422	P	295.6	P	267	P	230.7	P	385.8	P	513.7	P	381.5	P	345.6	P	429.1	P	417.5	P	376.3	P	551.4	P
Ssc.9720.1.A1_at	804.6	P	1370.2	P	201.3	P	2894.6	P	3154.1	P	2088.1	P	2593.4	P	2920.7	P	1696.7	P	1376.5	P	2397.9	P	2205.3	P	773.1	P	737.4	P	612.9	P
Ssc.5077.1.S1_at	584.6	P	628.2	P	667.2	P	638.3	P	613.1	P	742.8	P	602.5	P	534.7	P	561.6	P	528.1	P	659.7	P	553.6	P	483.8	P	626.2	P	692.7	P
Ssc.7439.1.A1_at	10503.4	P	8052.6	P	9761.9	P	8679.5	P	9569.6	P	9627.9	P	10154.7	P	9884.4	P	8032.4	P	9909.5	P	9566.4	P	9230.7	P	8418.1	P	9770	P	7580	P
Ssc.9303.1.A1_at	461.9	P	440.2	P	513.2	P	462.3	P	415.7	P	457.9	P	473.5	P	406.2	P	437.2	P	410	P	369.7	P	513.4	P	417	P	453.7	P	478.7	P
Ssc.11269.1.A1_at	1740.6	P	2723.2	P	1914.8	P	2264.1	P	2152.9	P	2648.1	P	2537.1	P	3084.6	P	2522.8	P	1919	P	2041.7	P	2190.8	P	1863	P	1225.2	P	1810.9	P
Ssc.1045.1.A1_at	1975	P	1659.5	P	1861.3	P	1441.2	P	1582.6	P	1549.5	P	1557.9	P	1863.6	P	1592	P	1566.3	P	1609.1	P	1649.8	P	1651.2	P	1471.5	P	1570.5	P
Ssc.2916.1.A1_at	874.5	P	823.4	P	880.8	P	927.8	P	995.4	P	963.9	P	873.8	P	913.1	P	891	P	887.5	P	903.8	P	829.9	P	781.5	P	795.2	P	814.9	P
Ssc.5724.1.S1_at	5545.1	P	5528.4	P	5948.9	P	5592.2	P	5945.8	P	5958.4	P	6673.1	P	5612.7	P	5619.1	P	5232.8	P	5794.7	P	4664.1	P	4960.1	P	6104.2	P	5100	P
Ssc.20184.1.S1_at	1064.6	P	917.6	P	928.4	P	1035.1	P	1141.2	P	820	P	769	P	812.6	P	1037.7	P	967.4	P	844.1	P	698	P	1225.5	P	1159	P	1237.2	P
Ssc.4086.1.S1_at	4574.9	P	5156.7	P	4009.4	P	4976.3	P	5915.9	P	5733.1	P	6361.2	P	6209.6	P	5670.2	P	6119.1	P	5559.2	P	6237.1	P	4869.4	P	4951.2	P	4955.4	P
Ssc.7656.1.A1_at	1468	P	1808.5	P	1612.4	P	1518.8	P	1640.4	P	1594.4	P	1614.9	P	1556.4	P	1688	P	1820.6	P	1789.9	P	1618.2	P	1636.1	P	1811.7	P	1673.9	P
Ssc.210.9.A1_at	2254.8	P	2681.2	P	2387.4	P	2219.3	P	2393.9	P	2284.3	P	2007.1	P	2163.1	P	2009.8	P	1922.2	P	1817.2	P	2091.7	P	2272.1	P	2081.4	P	2455.1	P
Ssc.13663.1.A1_at	5332.7	P	5018.5	P	5099.4	P	6235.2	P	6785.2	P	6774.1	P	7378.6	P	7144.6	P	6225.5	P	5391.1	P	5807.9	P	4923.6	P	4856	P	5103.1	P	6156.1	P
Ssc.7756.1.A1_at	806.7	P	657.9	P	784.2	P	983.9	P	874.9	P	561.1	P	455.6	P	641.8	P	931.4	P	321.4	P	414.2	P	264.8	P	1131.9	P	725.9	P	941.8	P
Ssc.7721.1.A1_at	1145.3	P	1352.5	P	1033.9	P	1219.2	P	1265.9	P	902.2	P	765.3	P	855.1	P	1307.7	P	525.1	P	551.1	P	529.8	P	1928.8	P	1425.8	P	1780	P
Ssc.4438.1.A1_at	405.6	P	408.8	P	516.3	P	400.7	P	529.1	P	425.9	P	277.6	P	363.4	P	466.7	P	314.1	P	345.3	P	280.4	P	541.7	P	397.8	P	548.7	P
Ssc.3587.1.A1_at	400	P	364.4	P	437.9	P	497.3	P	369.4	P	323.6	P	258	A	290.2	P	411.6	P	157.5	A	326	A	246.2	P	283.8	A	300.8	A	277.2	A
Ssc.8335.1.S1_at	100.7	P	98.2	P	247.7	P	234.3	P	216.8	P	141.6	P	82.5	P	55.4	P	148	P	58.7	P	40.4	P	37.6	P	219.3	P	272.4	P	199.1	P
Ssc.13585.8.S1_x_at	20337.3	P	21901.1	P	21891.9	P	17322	P	18731	P	18964.9	P	20501.4	P	16842.8	P	17666.7	P	14799.7	P	15372.4	P	15565.4	P	18665.1	P	18197.2	P	14467	P
Ssc.11623.1.A1_at	231.4	P	192.9	A	217.5	P	397.7	P	278.8	P	162.4	M	120.4	A	142	A	326	P	133.7	A	81.6	A	103	A	380.4	P	227.8	P	439.2	P
Ssc.6208.1.A1_at	602.9	P	604.6	P	718.5	P	531.5	P	570	P	472	P	307.6	P	500.1	P	543.6	P	456.8	P	517.2	P	637.7	P	622.7	P	597.4	P	613.1	P
Ssc.16045.2.A1_at	2176.2	P	2088.6	P	2805	P	1934.5	P	2309.5	P	1429.7	P	900	P	1396.1	P	1913.1	P	1231.7	P	1323.1	P	1279.6	P	3595.7	P	2310	P	3739.3	P
Ssc.4008.1.S1_at	304.4	P	204.7	P	257.9	P	212.1	P	331.6	P	245.1	P	373.1	P	243	P	203	P	368.7	P	282.2	P	347.4	P	337.2	P	514.7	P	326.7	P
Ssc.14827.1.S1_at	765.5	P	812.5	P	871.9	P	850.5	P	927.2	P	1021.9	P	948.4	P	871.8	P	938	P	874.7	P	846.8	P	1054.1	P	839.4	P	831.9	P	851	P
Ssc.1341.1.S1_at	2838.1	P	2528.7	P	2947.8	P	2694.6	P	2836.1	P	3294.1	P	2897.7	P	2824.9	P	3102	P	2746.3	P	2940.4	P	4014.5	P	2470.1	P	2846.5	P	2419.5	P
Ssc.21277.1.S1_at	771.5	P	586	P	723.7	P	732.6	P	739.3	P	667.2	P	560.5	P	688.8	P	649.9	P	779.8	P	802.9	P	842	P	612.4	P	781.8	P	664	P
Ssc.11026.1.S1_at	8779.5	P	8765.6	P	9261.9	P	8188.5	P	8378.6	P	8407.4	P	9865.8	P	8045.1	P	8188.2	P	7617.7	P	8355.6	P	6396.9	P	8473.4	P	8346.9	P	7755.5	P
Ssc.16678.1.S1_at	504.2	P	547.4	P	545.2	P	775.8	P	676.9	P	769	P	698.9	P	1024.7	P	1188.4	P	635.1	P	683.9	P	862.6	P	540.1	P	440	P	457.4	P
Ssc.3616.1.A2_at	1547.2	P	1485.2	P	1588.9	P	2074.3	P	1829.2	P	2215.2	P	1661.6	P	2266.7	P	2691.3	P	1276.8	P	1435.6	P	1062.8	P	1209.8	P	1281.4	P	1197.4	P
Ssc.3616.1.A1_at	296.7	P	358.7	P	255.9	P	384.9	P	335	P	353.2	P	399.2	P	400.9	P	483.8	P	193.8	A	272.1	P	182.3	P	225.2	P	277.6	M	240.9	P
Ssc.1381.1.S1_at	432.2	P	354	P	417.6	P	472.8	P	457.6	P	368	P	324.2	P	485.5	P	602.4	P	227.4	P	426.2	P	394.4	P	523.7	P	540.6	P	407	P
Ssc.23226.1.S1_at	1336.3	P	1443.2	P	1430.2	P	1478.7	P	1503.6	P	1510.2	P	1692.4	P	1305.3	P	1197	P	1210.4	P	1205.1	P	1207.4	P	1492.2	P	1557	P	1483.5	P
Ssc.4170.1.S1_at	1622.2	P	1708.3	P	2104.1	P	1646.5	P	1758.1	P	1736.3	P	1533.6	P	1664.1	P	1611.2	P	1459.6	P	1662.6	P	1482.8	P	1388.3	P	1402.8	P	1415.8	P
Ssc.12927.1.S1_at	2170.3	P	2031.7	P	2094.4	P	1866.2	P	2336.8	P	2362.9	P	2207.9	P	2284.6	P	1815.7	P	2159.5	P	2669.4	P	2473.1	P	2176.8	P	2538.7	P	1895.2	P
Ssc.1860.1.S1_at	1634.4	P	1651.1	P	1498.1	P	1782.6	P	1399.3	P	1478.7	P	1581.5	P	1613.1	P	1722.9	P	1723.3	P	1805.5	P	1769.2	P	1630.3	P	1524.1	P	1409.3	P
Ssc.4108.1.S1_at	4838.7	P	4786.9	P	5401.3	P	4263.8	P	4779.4	P	4463.4	P	5173	P	3330.7	P	4475	P	3692.8	P	4434.2	P	2926	P	4661.1	P	4441.2	P	5015.7	P
Ssc.16711.1.S1_at	493.9	P	418.9	P	409.1	P	740.8	P	638.4	P	815.1	P	590.1	P	781.2	P	850.9	P	466.4	P	464.2	P	580.7	P	338	P	396.2	P	345.5	P
Ssc.1681.1.S1_at	948.7	P	880.4	P	1071.1	P	982.5	P	1040	P	1113.4	P	1107.4	P	1032.3	P	1121.4	P	927.6	P	911.1	P	1010.9	P	825.3	P	1028.2	P	901.1	P
Ssc.6925.1.A1_at	14675.4	P	13540.7	P	16830	P	11585.4	P	13099.2	P	12928.9	P	13522	P	11747.5	P	12052.8	P	8741.8	P	10951.4	P	9544.5	P	12885.9	P	12944.3	P	11828	P
Ssc.878.1.S1_at	2507.2	P	2688.8	P	2859.3	P	2574.4	P	2749.1	P	2539.4	P	2247.1	P	2680.3	P	2637.2	P	2356.4	P	2140.2	P	2278.6	P	2793.6	P	2570.7	P	2893.1	P
Ssc.6598.1.S1_at	1269	P	1000.5	P	1108.8	P	1078.6	P	1205.9	P	1374.7	P	1060.1	P	1100.9	P	1203.1	P	1088.5	P	1123.4	P	1152.7	P	1038.4	P	958.1	P	1060	P
Ssc.6730.1.S1_at	3378.8	P	2984.3	P	3251	P	3672	P	3251.1	P	3992.1	P	4899.4	P	3252	P	3908.2	P	3579.9	P	3744.5	P	3777.3	P	2534.6	P	3290.6	P	3150.1	P
Ssc.886.1.S1_at	2540.9	P	2325.3	P	2772.3	P	2483.5	P	3265.5	P	3036	P	2786.9	P	2813.6	P	3017.3	P	2137.9	P	2435.7	P	2696.5	P	2131	P	2494.7	P	2163.7	P
Ssc.10742.1.A1_at	584.7	P	1312.8	P	1004.7	P	807.5	P	1068.9	P	1207	P	1431.6	P	1002.5	P	776.9	P	524.2	P	544.9	P	276.6	P	783.7	P	676.6	P	1056.8	P
Ssc.1420.1.S1_at	2854	P	2615	P	2818.4	P	2646.5	P	2840.7	P	2985.6	P	2926.5	P	2627.4	P	2835.8	P	2703.7	P	2776.5	P	3067.1	P	2459.3	P	2903.5	P	2376.3	P
Ssc.4768.1.A1_at	1229.8	P	1196.4	P	1219.6	P	1095.9	P	1106.7	P	1227.2	P	1734.8	P	1451.8	P	1455.5	P	1286.3	P	1221.2	P	1058.4	P	1492.2	P	1434.5	P	1594.5	P
Ssc.4036.1.S1_at	979.8	P	965.2	P	1111.5	P	932	P	725.9	P	755.9	P	1110.5	P	655.4	P	844.2	P	883.6	P	953.5	P	834.4	P	1024.9	P	1163.2	P	1095.5	P
Ssc.3708.1.S1_at	3576.1	P	3831.8	P	5171.1	P	3513.8	P	4304.1	P	4225	P	3452.7	P	3423	P	4052.9	P	3532.6	P	3581.5	P	3625.7	P	3456	P	3500.1	P	3344.9	P
Ssc.16603.1.A1_at	1470.8	P	1714.9	P	840	P	1111.9	P	785.3	P	2304.9	P	1310.6	P	1083.3	P	1238.9	P	792.8	P	1407.1	P	494.3	P	911.4	P	1110.5	P	1841	P
Ssc.30816.1.A1_s_at	5900.4	P	5957.5	P	6453.5	P	5673.6	P	5916.9	P	6058.1	P	6043.7	P	5094.9	P	5207.7	P	5628.7	P	5882.7	P	6381.7	P	5137.9	P	5160.4	P	4588.8	P
Ssc.2484.1.S1_at	2221.3	P	2521.1	P	2438.6	P	2374.1	P	2496	P	2397.4	P	2299.8	P	2597.8	P	3046.3	P	2064.5	P	2289.3	P	2230	P	2278	P	2051.6	P	2322.1	P
Ssc.13779.1.A1_at	6927.4	P	5912.7	P	6930.6	P	5734.2	P	6078.4	P	5919.7	P	5751.6	P	5199.6	P	6162.9	P	6477.5	P	6677.6	P	6812.4	P	5966.2	P	7135.4	P	6373.2	P
Ssc.2739.1.S1_at	1866.7	P	1340	P	1593.7	P	1439.1	P	1616.3	P	1644.7	P	2139.7	P	1703.9	P	1831.5	P	2794.1	P	2892.5	P	3005	P	1710.8	P	2002.5	P	1758.6	P
Ssc.2968.1.S1_at	368.2	P	536.6	P	540.2	P	442.3	P	499.2	P	523.4	P	446.4	P	538.1	P	551.1	P	457.6	P	461.4	P	346.3	P	400.2	P	484.4	P	411.8	P
Ssc.3446.1.S1_at	4466.4	P	4233.9	P	4449	P	3836.4	P	3185.8	P	3763.4	P	4119.3	P	4133.3	P	3547.4	P	3031.4	P	3390.4	P	3947.8	P	4143.6	P	5055.5	P	4184.3	P
Ssc.7522.1.A1_at	2791	P	2676.2	P	2766.5	P	2660.2	P	2500.5	P	2527	P	3007.2	P	2758.1	P	2613.2	P	2798.6	P	2993.9	P	2908.3	P	2534.2	P	2979	P	2765.1	P
Ssc.16536.1.S1_at	5927.7	P	5623.7	P	6492.2	P	5606.3	P	6023	P	5851.5	P	6027.3	P	5115.6	P	5594.3	P	5231.3	P	5533.8	P	5395.7	P	5399.1	P	6068.2	P	5346.4	P
Ssc.5675.1.S1_at	2303.9	P	1931.6	P	2437.2	P	2119	P	2222.1	P	2556.6	P	2356.7	P	2114.8	P	1971.5	P	1909.8	P	2181.9	P	2229.1	P	2255.7	P	2223.3	P	2157.3	P
Ssc.1714.1.S1_at	640.5	P	589	P	715.3	P	817.2	P	772	P	789.2	P	626.2	P	618.3	P	914.7	P	526.8	P	502.5	P	563.2	P	817	P	709.5	P	817.3	P
Ssc.17264.1.S1_at	922.3	P	1031.2	P	1345.2	P	1169.6	P	1246.8	P	1033.5	P	737.9	P	1050.9	P	1287.7	P	538.1	P	587.8	P	458	P	1104.4	P	963.4	P	1191.9	P
Ssc.1964.1.S1_at	7514.3	P	8098.5	P	7205.9	P	7185.3	P	7073.9	P	7715.8	P	7370.5	P	6671.3	P	6633.2	P	6904.2	P	7215.4	P	7606.9	P	7339.7	P	6383.6	P	6652.9	P
Ssc.5300.1.S1_at	333.9	P	321.4	P	372.1	P	358.2	P	435.8	P	396.1	P	334.1	P	456.2	P	449.8	P	287.7	P	302.6	P	371.2	P	326.6	P	333.8	P	355.9	P
Ssc.11889.1.S1_at	3689.5	P	2796.5	P	3263.3	P	2601.6	P	2800.7	P	3297.4	P	3069.5	P	3212.5	P	3219.2	P	3961.8	P	4285.5	P	5208.9	P	2809.7	P	3193.8	P	3150.8	P
Ssc.4462.1.S1_at	1069.3	P	883.2	P	1121.6	P	836.3	P	634.8	P	662	P	765.1	P	551.3	P	769.5	P	865.3	P	895.3	P	847.9	P	980.8	P	1244.4	P	974.6	P
Ssc.4209.1.S1_at	372	P	316.5	P	293.8	P	405.7	P	418.6	P	477.2	P	515.3	P	418.6	P	453.9	P	327.4	P	337.9	P	383	P	223.8	P	391.9	P	318.2	P
Ssc.3914.1.S1_at	485.8	P	344.7	P	340.1	P	261.2	P	289.5	P	275.4	P	296.1	P	252.1	P	322.8	P	247.3	P	311	P	422.5	P	365	P	469.3	P	456.2	P
Ssc.3824.1.S1_at	1240.9	P	1144.2	P	1331.9	P	1267.1	P	1290.5	P	1332.4	P	1506	P	1442.3	P	1742.7	P	1120.3	P	1279.1	P	1608.2	P	1243.7	P	1156.4	P	1286.5	P
Ssc.3466.1.S1_at	1614	P	1560.4	P	1597.1	P	1801.3	P	1931.6	P	2034.7	P	1787	P	1856.3	P	1954	P	2037.9	P	1935.8	P	2569.3	P	1336.7	P	1489.3	P	1404.5	P
Ssc.5761.1.S1_at	8503.8	P	7428.1	P	8141.1	P	7465.7	P	7063.7	P	7809.3	P	8810.9	P	8127.5	P	7047.5	P	9211	P	9106.4	P	10150.1	P	6711.1	P	8914.9	P	7163.5	P
Ssc.1549.1.A1_at	2008	P	2227.3	P	2042.3	P	1959.5	P	2305	P	2503.3	P	4091.4	P	2648.6	P	2571.2	P	5600.6	P	4013.1	P	4470.2	P	1970.8	P	2367.9	P	1750.4	P
Ssc.857.1.A1_at	955.7	P	559.7	P	779.2	P	698.3	P	888.4	P	911.8	P	905.6	P	777.1	P	862.5	P	1059.2	P	772.2	P	917.9	P	859.5	P	890.6	P	827.5	P
Ssc.19458.1.S1_at	1686.5	P	1779.4	P	1830.8	P	1706.3	P	1736.5	P	1635.5	P	1885.8	P	1771.3	P	1633.8	P	1476.8	P	1842.5	P	1563.8	P	1643	P	1774	P	1640.2	P
Ssc.7047.1.S1_at	2775.8	P	3073.5	P	3040.9	P	2856.2	P	2910.9	P	3169	P	3058.9	P	2648.8	P	2502	P	2503	P	2917	P	1956.9	P	2895.8	P	3768.6	P	3157.3	P
Ssc.7550.1.A1_at	5700.6	P	5904.1	P	5699.7	P	5859.4	P	5913.5	P	6565.8	P	7430.1	P	6266.2	P	6189.7	P	4911.4	P	5229	P	4784	P	5418	P	5933.1	P	4939.8	P
Ssc.3916.1.A1_at	1094.8	P	991	P	1135.9	P	992.5	P	1188.1	P	1296.1	P	1059.6	P	1125.3	P	1134.6	P	823.4	P	1039.5	P	1277.5	P	947.4	P	1171.1	P	929.4	P
Ssc.16435.1.S1_at	25	A	25.8	P	8	A	57	P	6.1	A	52.4	P	40.7	A	2.1	A	13.9	A	63.6	P	41	P	44.7	P	31.4	A	38.8	M	32.6	A
Ssc.7690.1.A1_at	2257.1	P	2236.1	P	1930.3	P	2297.8	P	2244.7	P	1980.6	P	2664.5	P	2141.5	P	1816.6	P	3082.1	P	2535.9	P	4201.9	P	2578.5	P	2948.1	P	2410.7	P
Ssc.20974.1.A2_at	1628.4	P	1421.7	P	1468.6	P	1562.5	P	1814.9	P	1341.3	P	1251.5	P	1566.9	P	1516.6	P	2428.6	P	2417.5	P	2497.8	P	1744.7	P	2514.5	P	1983.9	P
Ssc.20974.1.A1_at	2099	P	1844.1	P	1482.7	P	1992.3	P	2620.2	P	1810.8	P	1957.8	P	2163.4	P	1800.8	P	3871.6	P	3619.7	P	4316.1	P	2483.9	P	4068.1	P	2892.1	P
Ssc.11748.1.S1_at	262.1	P	210.2	P	218.9	P	236	P	270.5	P	285.2	P	208.9	P	227.7	P	263.1	P	236.6	P	256	P	305.5	P	161.7	P	261.4	P	217.4	P
Ssc.1802.1.S1_at	1222.7	P	1248.5	P	1277.9	P	1429.5	P	1471.9	P	1206.8	P	1472.3	P	1256.3	P	1305.2	P	995.5	P	977.9	P	802.7	P	1257.3	P	1264.8	P	1428.7	P
Ssc.10931.1.S1_at	214.3	P	246.3	P	273.6	P	305.4	P	398.2	P	218.5	P	141.1	P	283.2	P	487.6	P	717.6	P	347	P	459.1	P	446.4	P	295.1	P	398.6	P
Ssc.2578.1.S1_at	2059.4	P	2258.5	P	2127.8	P	2185.4	P	2286.5	P	2465.5	P	1960.1	P	2467.4	P	2476.7	P	1676.4	P	1599.6	P	1471.9	P	1943.9	P	1548.6	P	1787.3	P
Ssc.1564.1.S1_at	3707.8	P	3982.1	P	4184	P	3848	P	3772	P	3892.9	P	3544.9	P	3590.8	P	3900.2	P	3475	P	3906.2	P	3214.9	P	3358	P	3313.4	P	3388.4	P
Ssc.2081.1.S1_at	3554.2	P	2952.7	P	3492.5	P	2933.3	P	2656.3	P	2885.9	P	3312.5	P	3002.8	P	2877.1	P	3494.1	P	3284.8	P	3643.6	P	2446.8	P	2787.5	P	2551.7	P
Ssc.20989.1.A1_at	5194.6	P	5035.9	P	3263.4	P	3110.7	P	5510.6	P	3443.1	P	1807.3	P	2189.6	P	4074.5	P	1012.3	P	1339.5	P	818	P	5709.5	P	6492.6	P	5861.2	P
Ssc.4967.1.S1_at	4552.9	P	3876.6	P	4657.2	P	4274.3	P	4546.7	P	4631.3	P	5108.1	P	4799.4	P	4227.8	P	4159.7	P	4301.3	P	4154.9	P	3382.4	P	4236.9	P	3466.1	P
Ssc.3405.1.A1_at	521.8	P	413.1	P	492.6	P	596.6	P	493.7	P	549.3	P	447.9	P	538.7	P	577.8	P	457.9	P	481	P	430.9	P	540	P	590.8	P	504.7	P
Ssc.2820.1.A1_at	1108.8	P	1092.5	P	917.5	P	970.1	P	1057.4	P	1069.4	P	1017.4	P	1085.8	P	1167.9	P	1222.7	P	1217.9	P	1133.5	P	1102.5	P	1199.2	P	1125.9	P
Ssc.7610.1.S1_at	9277.4	P	9443.1	P	9702.9	P	9438.9	P	9119.7	P	9639.2	P	9599.6	P	9390.3	P	8466.2	P	9041.8	P	8705.3	P	9064.1	P	9110.2	P	9419.5	P	8490.9	P
Ssc.8785.1.A1_at	3162.8	P	3541.5	P	3912.3	P	3020.8	P	3339.5	P	3130.9	P	3051.5	P	2757.2	P	3246.3	P	2557.3	P	2853.2	P	2611.9	P	3010.6	P	3106.9	P	3182.6	P
Ssc.2456.1.S1_at	6383.3	P	6263.8	P	6419.7	P	6421.1	P	6743	P	6871.2	P	7195.4	P	6588.3	P	6539.8	P	7637.9	P	7324.9	P	7619	P	6609.5	P	7411.1	P	6530.5	P
Ssc.4012.1.S1_at	1822	P	1967.5	P	1972	P	1519.4	P	1598.8	P	1832.7	P	1516.4	P	1892.3	P	1976.8	P	1282.2	P	1362.4	P	1397.9	P	1716.1	P	1419.7	P	1513.7	P
Ssc.2629.1.S1_at	1786.5	P	1663.5	P	1721.5	P	1698.7	P	1743.1	P	1650.1	P	1930.5	P	1702.5	P	1839.1	P	1643.8	P	1696.7	P	1619.8	P	1616.1	P	1932.2	P	1750.8	P
Ssc.13057.1.A1_at	5745.2	P	6090.7	P	5611.2	P	6392.9	P	6503.1	P	5830.6	P	7417.6	P	6474.5	P	6074.3	P	5692.9	P	5747.2	P	4683.7	P	5616.4	P	5759.3	P	5422.1	P
Ssc.5330.1.A1_at	5058.9	P	5088	P	4560.4	P	4386.7	P	4702.9	P	4288.6	P	3117.8	P	4036.2	P	5123.3	P	3518.1	P	4187.9	P	2815.1	P	6081.3	P	4978.4	P	5934.8	P
Ssc.6862.1.A1_at	1601.3	P	1383	P	1440.2	P	1433.5	P	1556.2	P	1690.5	P	1625	P	1860.5	P	1390.7	P	1663.9	P	1610.9	P	1545.2	P	1825.5	P	1358.8	P	1679.9	P
Ssc.3753.1.S1_at	1232.1	P	1176.9	P	1258.4	P	1749	P	1591.7	P	1652.4	P	1741.6	P	1671.2	P	1318.5	P	2043.7	P	1719.2	P	2485.6	P	1224.2	P	1943.2	P	1208.9	P
Ssc.9592.1.A1_at	3112.1	P	3078.1	P	2292.6	P	2665.2	P	3372.7	P	2490.1	P	3309.3	P	3344.9	P	2863.1	P	2186	P	2860.5	P	2538	P	3431.3	P	3896.7	P	3727.5	P
Ssc.18185.1.S1_at	1634.3	P	1911.3	P	2084	P	1833.9	P	1927.1	P	2010.1	P	2122.8	P	1576.8	P	2012.9	P	2543.1	P	2590.3	P	2699.6	P	1727.8	P	2000.6	P	1770.2	P
Ssc.3880.1.S1_at	1601.4	P	1165.2	P	1379.1	P	1468.6	P	1480.9	P	1433.7	P	1704.5	P	1670.2	P	1303.5	P	1502.2	P	1696.1	P	1488.8	P	2053.2	P	2493.4	P	1181	P
Ssc.5834.1.A1_at	2740.3	P	2232.7	P	2572.5	P	2568.8	P	2838.3	P	2142.7	P	1981.6	P	2623.1	P	3356	P	2369.2	P	2198.9	P	2510.6	P	2919.3	P	2917.2	P	2878.8	P
Ssc.13973.1.S1_at	1100.9	P	1164.5	P	1137.3	P	1419.3	P	1536.3	P	1359.8	P	1165.9	P	1249.6	P	1430.7	P	1800.1	P	1220.9	P	2061.4	P	1182.7	P	1398	P	1651	P
Ssc.3045.1.S1_at	591	P	592.7	P	628.3	P	618.6	P	608	P	628.7	P	588.7	P	629.3	P	594.6	P	605.2	P	695.2	P	625.9	P	552.1	P	721.2	P	489.8	P
Ssc.16968.1.S1_at	3988.7	P	3735.4	P	4422.9	P	4061.7	P	4543.9	P	4134.9	P	4913.1	P	4221	P	4344.9	P	4155.9	P	4158	P	4563.5	P	3538.5	P	3985.9	P	3354.7	P
Ssc.7629.1.S1_at	3625.4	P	2818.7	P	3452.5	P	3188.4	P	3465.4	P	3352.5	P	3608.6	P	2995.8	P	2988.3	P	2792	P	3166	P	2898.6	P	2437.1	P	3079.8	P	2483.2	P
Ssc.4945.1.S1_at	204.1	P	227.8	P	216	P	373.7	P	319	P	362.6	P	185.6	P	309.9	P	427	P	194.6	P	223.6	P	220.1	P	301.4	P	283.1	P	256.2	P
Ssc.5650.1.S1_at	574.3	P	370.6	P	575.1	P	672.5	P	664.2	P	665.9	P	626	P	565.6	P	594.9	P	684.3	P	758.2	P	651.9	P	385.7	P	473	P	503.8	P
Ssc.17319.1.A1_at	619.2	P	619.6	P	669.8	P	701	P	570.8	P	516.8	P	514.9	P	483.5	P	595.5	P	501.4	P	508.5	P	500.3	P	611.1	P	600.7	P	625.5	P
Ssc.11515.1.S1_at	4235	P	3903.1	P	4795.1	P	4137.8	P	4184.3	P	4219.6	P	4780.4	P	3910.5	P	3472.7	P	3600.4	P	3714.1	P	3629.1	P	3398.3	P	3808.4	P	3790.2	P
Ssc.6920.1.S1_at	375	P	467.8	P	461.4	P	597.6	P	555.3	P	582.7	P	459.8	P	496.6	P	530.4	P	428.4	P	425.7	P	520.9	P	403.3	P	430.3	P	448.4	P
Ssc.2584.1.S1_at	374.6	P	343	P	374.9	P	348.5	P	441.8	P	529.4	P	408.7	P	457.6	P	563.2	P	405.4	P	494.4	P	459.3	P	427.1	P	414.5	P	443	P
Ssc.4993.1.A1_at	621.4	P	545.7	P	642.2	P	507.3	P	749.1	P	535.9	P	299.5	P	532.5	P	777.7	P	641.4	P	597.5	P	536.9	P	774.2	P	532.1	P	750.9	P
Ssc.13595.1.A1_at	751.9	P	764.6	P	853.9	P	833.5	P	775.1	P	628.8	P	824	P	826	P	705.3	P	772.9	P	640.1	P	501.5	P	725.8	P	629.7	P	713.6	P
Ssc.2404.1.A1_at	1360.9	P	1251.4	P	1457.8	P	1341.6	P	1479.2	P	1492.8	P	1592.2	P	1417.4	P	1679.4	P	1482.9	P	1764	P	1603.7	P	1605.8	P	1758	P	1500.1	P
Ssc.7032.1.S1_at	3544.3	P	3782	P	4253	P	4178.8	P	3791.2	P	4232.6	P	4074.4	P	4032.5	P	3801.7	P	3008.5	P	3170.6	P	2518.2	P	2997	P	4153.6	P	3939.2	P
Ssc.7328.1.S1_at	2310.8	P	2179.8	P	2488.9	P	2071.1	P	1821.5	P	1907.4	P	2013.5	P	2195	P	2046.4	P	2185.2	P	2039.9	P	2312.8	P	1667.6	P	1908.4	P	1351.4	P
Ssc.17284.1.A1_at	514.5	P	446.3	P	339.6	P	556.5	P	368.1	P	400.5	P	432.2	P	393.7	P	447.4	P	502.3	P	341.3	P	474	P	526.5	P	631.1	P	576.5	P
Ssc.8071.1.S1_at	2284.1	P	2123.1	P	2437.7	P	1837.9	P	1739.7	P	1878.1	P	1920.4	P	1837.8	P	1526.7	P	2280.2	P	2129.7	P	2759.1	P	2050.6	P	2036.2	P	1944.7	P
Ssc.3369.1.A1_at	1954.2	P	1884.9	P	2303.6	P	2276.1	P	1995.8	P	2315.8	P	2378.6	P	2236.3	P	2007.8	P	2022.4	P	2111.1	P	2067.7	P	2255	P	2225.2	P	2012.6	P
Ssc.13368.1.A1_at	3632.9	P	3806	P	3776.1	P	3792.4	P	3318.9	P	3590.7	P	3679.9	P	4024.5	P	3431.7	P	2852.3	P	2767.1	P	1947.3	P	3365.5	P	3220	P	3440	P
Ssc.3666.1.A1_at	65.5	P	110.8	P	88.9	P	65.3	P	105.1	P	77.8	P	81	P	79.1	P	102.6	P	58.1	P	61.8	P	35	M	149.2	P	70.6	P	93	P
Ssc.6174.1.A1_at	868.2	P	1446.9	P	962.4	P	944.6	P	903.3	P	1158.6	P	1207.5	P	811	P	888.6	P	1242.9	P	1316.4	P	1149.3	P	1064.7	P	1187.3	P	1279.5	P
Ssc.13332.1.A1_at	1447	P	1403.8	P	1514.9	P	1467	P	1488.9	P	1584.8	P	1478.2	P	1274	P	1383.1	P	1299.7	P	1325.4	P	1242.5	P	1582	P	1495.1	P	1512.7	P
Ssc.5548.1.A1_at	200.8	P	309.4	P	212.5	P	162.9	P	245.5	P	198.5	P	148.5	P	183.8	P	226.3	P	256.6	P	200	P	207.2	P	308.5	P	378.9	P	267.4	P
Ssc.1650.1.A1_at	2342.2	P	2629.3	P	2478.8	P	2358.6	P	2331.6	P	2615.1	P	2474.1	P	2382.9	P	2669.9	P	1978.3	P	2128.3	P	2053.2	P	2544.4	P	2288.3	P	2491.7	P
Ssc.8656.1.A1_at	2305.7	P	2048	P	2115.7	P	1983.5	P	1836.4	P	2087.3	P	2213	P	2208	P	2191.7	P	3079.3	P	2900.9	P	3274.5	P	1963.2	P	2273	P	2007.8	P
Ssc.8000.1.A1_at	3835.4	P	4267.5	P	3913.1	P	4616.1	P	3625.1	P	3873.4	P	4544.8	P	4780.6	P	4119.4	P	4056.5	P	3959.3	P	3908.2	P	4226.8	P	3718.3	P	4329.3	P
Ssc.8738.1.S1_at	1725.1	P	1433.2	P	2671.2	P	1901.2	P	1285.5	P	1380.1	P	1181.4	P	1664.6	P	1370	P	829	P	928.5	P	1007	P	1314.1	P	1546	P	1403.6	P
Ssc.5658.1.S1_at	3664.9	P	3230.6	P	3673.1	P	3086.9	P	3406	P	3151.2	P	3498.2	P	2964.8	P	3030.1	P	2878.2	P	3061.8	P	3166.7	P	3025.6	P	3085.6	P	2986	P
Ssc.855.1.S1_at	465.8	P	507.2	P	487.1	P	476.8	P	581.7	P	517.6	P	505.3	P	537	P	489.2	P	417.9	P	359.3	P	429	P	453.9	P	515.9	P	478	P
Ssc.20232.1.S1_at	233.3	P	191.8	P	223.8	P	300.1	P	334.3	P	351.7	P	297.1	P	314.5	P	360.5	P	277.8	P	312.3	P	336.6	P	214.2	P	291	P	223.2	P
Ssc.3111.1.A1_at	541.9	P	520.2	P	561.1	P	679.1	P	601.7	P	664.5	P	597.3	P	641.9	P	768.8	P	457.7	P	606.2	P	418.1	P	510.1	P	757.7	P	485.8	P
Ssc.2769.1.A1_at	1700.1	P	1452.5	P	2041	P	1630.6	P	1626.9	P	1578.7	P	1640	P	1458.2	P	1320.2	P	1119.9	P	1323.3	P	1181.9	P	1490.8	P	1880.9	P	1419.4	P
Ssc.8385.1.A1_at	1121.2	P	718.3	P	896.5	P	926.8	P	1065.8	P	1255.4	P	825.7	P	960.7	P	1176.8	P	462.4	P	681.1	P	445.7	P	957.3	P	1186.7	P	1092.6	P
Ssc.11995.1.A1_at	845.1	P	676.1	P	812	P	789.6	P	823.8	P	799.5	P	852	P	626.4	P	763.4	P	634.1	P	683.8	P	804.8	P	709.6	P	790.5	P	654.2	P
Ssc.20598.1.A1_at	2420.2	P	2061.4	P	2509	P	2494.1	P	3114	P	2810.7	P	2417	P	2391.9	P	3149.9	P	3312.1	P	3981.6	P	4326.1	P	2909.2	P	2873.5	P	2653.6	P
Ssc.2648.1.S1_at	11314.1	P	8412.3	P	9715.2	P	8903.2	P	8869.1	P	9559	P	11519.4	P	10582.2	P	8166.8	P	13123	P	11443.3	P	14551	P	8604.2	P	9893.9	P	6926.3	P
Ssc.6606.1.S1_at	878.2	P	862.6	P	986.3	P	765.9	P	809.5	P	781.4	P	783.6	P	840.6	P	794.8	P	684.9	P	720.4	P	673.1	P	674.4	P	856.7	P	821.6	P
Ssc.6868.1.A1_at	7315.6	P	8404.7	P	8501.8	P	6921.7	P	7023.9	P	6332.7	P	7659.9	P	6848.7	P	5720.9	P	5903.2	P	5679.9	P	5415.9	P	7540.5	P	6875.6	P	6554.8	P
Ssc.7386.1.A1_at	2180.5	P	2163.3	P	2351.3	P	2157.8	P	2090.5	P	1921	P	1935.5	P	1836.9	P	1966.3	P	1748	P	1798.6	P	1796.4	P	1842	P	1813.9	P	1772.2	P
Ssc.7111.1.A1_at	2323.9	P	1924	P	2612	P	2467.6	P	2949.3	P	2740.3	P	2188.3	P	1894.2	P	2860.3	P	1152.3	P	1833.1	P	1551.1	P	1674.8	P	1553.9	P	1986.8	P
Ssc.7007.1.S1_at	6717.7	P	6854.3	P	6459.1	P	6928.7	P	7080.6	P	7306	P	7757.9	P	6204.5	P	6606.1	P	5094.3	P	5835.5	P	4534.3	P	8082.4	P	7933.8	P	6820.6	P
Ssc.7152.1.A1_at	2281.4	P	2750.7	P	2340.1	P	2608.3	P	2893.4	P	2668.3	P	2334.9	P	2367.2	P	3047.6	P	1487.1	P	1513.3	P	1725.5	P	3448.4	P	3160	P	3360.1	P
Ssc.16549.1.S1_at	3513.4	P	3971.5	P	3682.9	P	4208.4	P	4773.7	P	3963.1	P	4112.1	P	4414.7	P	4811.1	P	6822.2	P	5776.3	P	8082.1	P	4414.3	P	4608.3	P	4408.1	P
Ssc.6328.1.A1_at	2304.9	P	2416.3	P	2545	P	2442.3	P	2736.5	P	2866.9	P	3107.1	P	2388.1	P	2382.1	P	2793.5	P	2873.5	P	2759.6	P	2558.7	P	2944.4	P	2477.8	P
Ssc.8090.1.A1_at	2555.7	P	2182.3	P	2577.6	P	2612.3	P	2342.5	P	2465.4	P	2615.4	P	3070.5	P	2760	P	3589.8	P	3385.7	P	3567.1	P	2542.3	P	2585.3	P	2579.3	P
Ssc.20674.1.A1_at	2974.2	P	2880.3	P	3082.1	P	2873.3	P	2625	P	2828.3	P	2909.9	P	2968.7	P	3128.8	P	2824.6	P	2756.5	P	2957.1	P	2916.7	P	2944.8	P	2936.5	P
Ssc.5008.1.A1_at	1068.3	P	789.4	P	920.8	P	676.8	P	758.3	P	772.1	P	818.7	P	608.9	P	927.2	P	588	P	685.9	P	488.4	P	780.8	P	863.8	P	832.4	P
Ssc.1412.1.S1_at	746.2	P	664.9	P	776.5	P	916.4	P	714.8	P	755.2	P	678.7	P	734.7	P	782.5	P	731.4	P	757.7	P	729.7	P	693.7	P	721.4	P	569.8	P
Ssc.20901.1.A1_at	7215.3	P	7280.3	P	6982.2	P	5995.5	P	6332.4	P	5446	P	6380.5	P	5998.3	P	5492.7	P	6064.4	P	6094.9	P	5661.2	P	6986.7	P	6781.9	P	6862.8	P
Ssc.11616.1.S1_at	1186.2	P	1269.3	P	1477.2	P	1537.1	P	1416.2	P	1605.3	P	1179.2	P	1265.2	P	1815	P	875.6	P	960.4	P	1113.5	P	1107.3	P	1402.5	P	1054.6	P
Ssc.13686.1.A1_at	2123.2	P	2239.3	P	2256.3	P	2387.9	P	2205.8	P	2334.2	P	2868.7	P	2370.5	P	2182.1	P	2091.3	P	2335.2	P	2452.3	P	2047.4	P	2369.8	P	2065.1	P
Ssc.2184.1.S1_at	278.8	P	237	P	264.9	P	265	P	224.9	P	161.6	P	165.3	P	153	P	229.1	P	90.4	P	141.6	P	154.4	P	209.6	P	274.8	P	248.2	P
Ssc.5871.1.A1_at	1043.5	P	961	P	1285.8	P	1106	P	1142	P	1266.5	P	1116	P	1055.2	P	1209.7	P	768.2	P	904.7	P	860.2	P	802.6	P	912.8	P	889	P
Ssc.7357.1.A1_at	655.9	P	736.2	P	712.5	P	626.7	P	715.1	P	420.2	P	619.1	P	515.7	P	1004.6	P	825.2	P	906.7	P	927.7	P	1167.3	P	589.3	P	1225.9	P
Ssc.8614.1.A1_at	3393.2	P	3985.5	P	3596.6	P	4067.4	P	4272.5	P	4059.9	P	4374.1	P	3942.9	P	3640.3	P	2879.7	P	3448.3	P	2776.1	P	3873.7	P	3832.6	P	3895.3	P
Ssc.7378.1.A1_at	2536.1	P	2495.5	P	2515.4	P	2488.9	P	2529.1	P	2436.9	P	3160.9	P	2527.9	P	2642.4	P	6225.1	P	4701.8	P	7354.2	P	2423.4	P	3038.4	P	2900	P
Ssc.10793.1.A1_at	1054.1	P	1041.1	P	923.4	P	1288.2	P	1364.6	P	897.7	P	666	P	884.3	P	1236.1	P	738	P	716.8	P	658.8	P	1551.3	P	1541	P	1396.5	P
Ssc.10843.1.A1_at	14487.1	P	16016.3	P	14365.9	P	13587.4	P	12715.5	P	14560.2	P	17405.2	P	15127.1	P	13815.6	P	15083.7	P	14942.3	P	14677	P	14435.7	P	14553.2	P	13319.6	P
Ssc.2596.1.S1_at	2122.3	P	2432.2	P	2443.3	P	3306.9	P	2663.8	P	3419.8	P	3580.2	P	3749.7	P	3467.3	P	2589.4	P	2646.3	P	3267.2	P	2584.1	P	2428.5	P	2040.3	P
Ssc.10451.1.S1_at	971.7	P	1363.9	P	1540.7	P	1125.7	P	1498.4	P	1592.6	P	1557.8	P	1366.5	P	1180.1	P	1288.8	P	1141.9	P	747.6	P	1207.9	P	1800.9	P	1761.3	P
Ssc.1158.1.A1_at	18287.5	P	18633.4	P	19750.6	P	15993.1	P	18052.6	P	18922.4	P	18198.1	P	16655.6	P	19686.1	P	18044.9	P	16891.4	P	20278.8	P	17941.1	P	16096.9	P	15284.7	P
Ssc.790.1.S1_at	2332.6	P	2114	P	2235.1	P	2715.1	P	2768.5	P	2661.9	P	2784.5	P	2452.9	P	2583.5	P	1868.1	P	2097.1	P	1987.9	P	2055	P	2033.6	P	2079.7	P
Ssc.6694.1.S1_at	2479.2	P	1460.7	P	2381	P	1857.8	P	2681.4	P	2776.4	P	2185.9	P	2475.2	P	2035.6	P	2271	P	2772.4	P	2115.4	P	1496.7	P	2969.3	P	1953.7	P
Ssc.10226.1.A3_at	2639.4	P	2964.9	P	2074.8	P	3479.3	P	4002	P	3373.9	P	3255.8	P	3766	P	4874	P	3941.9	P	4366.5	P	4109.6	P	3210.9	P	3138.3	P	2803	P
Ssc.10226.1.A2_at	131.1	P	130.4	P	112.2	P	241.5	P	205.2	P	180.7	P	125.6	P	198.8	P	302.4	P	366.4	P	327.4	P	215.4	P	172.4	P	237.5	P	130.7	P
Ssc.27885.1.S1_at	16295.5	P	16990	P	17444.4	P	13957.9	P	14082.5	P	14353	P	15712.4	P	14389.3	P	12851.1	P	15655.1	P	15912.7	P	17383.3	P	14241.5	P	13821.9	P	11658.3	P
Ssc.27885.1.S2_at	2525.6	P	2518.8	P	2567.4	P	2802.8	P	2401	P	2397.8	P	3279	P	3552.1	P	2628.9	P	3036.5	P	2749.6	P	2439.4	P	2371.4	P	2326.1	P	2704.5	P
Ssc.1675.1.S1_at	1586.1	P	1653.7	P	1585.5	P	1847.9	P	2085.9	P	2252	P	2169.6	P	1923.2	P	1921.4	P	1737.6	P	1817.1	P	1579.7	P	1440.8	P	1756.4	P	1579.5	P
Ssc.2811.1.S1_at	9174.1	P	8201.1	P	9285.7	P	7938.9	P	7455.2	P	7644.5	P	7714.9	P	8090.3	P	7510.3	P	7694.8	P	7327.1	P	5736.8	P	7863.8	P	7795.1	P	7363.1	P
Ssc.2172.1.S1_at	255.3	P	400.9	P	377.8	P	498	P	454.2	P	367.6	P	244.7	P	579.5	P	520.8	P	310.2	P	205.9	P	485.6	P	631.9	P	601.7	P	662.4	P
Ssc.16691.1.S1_at	319.9	P	365.2	P	355.4	P	322.5	P	344.4	P	402.4	P	434.8	P	395.4	P	364.6	P	502	P	331.8	P	551.4	P	343.4	P	390.6	P	308.2	P
Ssc.9125.1.S1_at	520.7	P	281.7	P	339.5	P	561.2	P	774.9	P	587.4	P	392.5	P	547.6	P	620.3	P	260.9	P	257.9	P	229	P	568.4	P	463.9	P	414.2	P
Ssc.3832.1.S1_at	3428.5	P	3307.4	P	2482	P	4123.2	P	1799.8	P	2473.1	P	1084.7	P	1117.7	P	2453.4	P	1837.8	P	1788.6	P	2047.3	P	3499.4	P	1361.9	P	3671.1	P
Ssc.5990.1.S1_at	1132.8	P	1005.7	P	982.8	P	1244.2	P	1075.9	P	1255.2	P	1058.4	P	1036.1	P	1389.4	P	886	P	691.3	P	982.3	P	931.6	P	919.3	P	928.4	P
Ssc.25191.1.S1_at	274.3	P	218.2	P	299.8	P	384.9	P	347	P	386.7	P	258.6	P	314.4	P	323.5	P	95.3	P	216.3	P	190.7	P	227.4	P	255.7	P	210.8	P
Ssc.4511.1.S1_at	720.4	P	760.9	P	880	P	838.6	P	889.1	P	720.3	P	684.3	P	728	P	855.6	P	479.7	P	469.9	P	597.1	P	995	P	807.1	P	1028	P
Ssc.2527.1.S1_at	2199.1	P	1790.6	P	2171.6	P	1817.9	P	1918.1	P	2081.6	P	2332.7	P	1846.1	P	2041.2	P	2723.4	P	2577.8	P	2351	P	1810.3	P	2330.5	P	1933.8	P
Ssc.12457.1.S1_at	2961.4	P	2778.4	P	3390.1	P	3134.4	P	3027.7	P	3361.9	P	3155.9	P	2926.2	P	3089.8	P	2375.9	P	3021.5	P	2914.1	P	2793.9	P	2636.2	P	2523.5	P
Ssc.1301.1.S1_at	1435	P	1349.8	P	1451.7	P	1331.8	P	1241.3	P	1319.8	P	1299.8	P	1288.2	P	1231.8	P	1368.1	P	1207.5	P	1377.3	P	1213.7	P	1397.4	P	1197.2	P
Ssc.18440.1.S1_at	679	P	650.8	P	626.8	P	590.2	P	669.1	P	690.5	P	773.2	P	769.5	P	687.5	P	673.4	P	676.2	P	577.7	P	454.5	P	510.7	P	562.8	P
Ssc.1108.1.S1_at	1820.8	P	1578.1	P	1815.7	P	1654	P	1981.7	P	1825.9	P	1923.8	P	1748	P	1578.9	P	1805.2	P	1870.3	P	1880.3	P	1582.1	P	1704.6	P	1648.2	P
Ssc.1816.1.A1_at	584	P	542	P	487.9	P	679.1	P	647.9	P	582.2	P	744	P	728.1	P	538.9	P	557.6	P	577.8	P	558	P	453.2	P	415	P	565.3	P
Ssc.20913.1.S1_at	822.5	P	848	P	1007	P	786.7	P	586.7	P	645.1	P	624.5	P	588.2	P	540.4	P	681.8	P	636	P	560.3	P	531.6	P	587.1	P	780.8	P
Ssc.1427.1.S1_at	728.9	P	694.2	P	832.4	P	790.3	P	740.1	P	806.7	P	807.2	P	874.8	P	855.8	P	651.1	P	664.5	P	652.6	P	658.8	P	739.1	P	678.6	P
Ssc.17267.1.S1_at	583.1	P	447.1	P	572.6	P	573.5	P	654.1	P	831	P	617.1	P	673	P	725.6	P	763.1	P	779.9	P	740.9	P	414.3	P	593.2	P	520.9	P
Ssc.5531.1.S1_at	885.3	P	1078.2	P	1037.5	P	926.5	P	1046.8	P	1098.3	P	950.1	P	1081	P	1143.3	P	668.8	P	876.6	P	867.1	P	799.5	P	765.5	P	752.6	P
Ssc.3959.1.S1_at	1565.3	P	1899.7	P	1753.5	P	1791.3	P	1992.2	P	1802	P	1602.1	P	1724.2	P	1870.2	P	2102.3	P	1725.2	P	2229.3	P	2146.6	P	2457.5	P	2016.6	P
Ssc.10932.1.S1_at	159.5	P	297.4	P	314.1	P	243.5	P	397.6	P	355.2	P	240.3	P	329.9	P	353.2	P	541.7	P	442.9	P	364.3	P	276.2	P	473.6	P	326.8	P
Ssc.16807.1.A1_at	9715.9	P	9456.6	P	10174	P	8511.4	P	10170.5	P	9937.6	P	12035.4	P	9529.7	P	10043	P	11770.7	P	9995.9	P	10577	P	8060.7	P	9862.3	P	8062.5	P
Ssc.11111.1.S1_at	4341.7	P	4536.5	P	4790.4	P	3552.9	P	3959.2	P	4005.8	P	4635.1	P	3770.5	P	2901.2	P	3814.2	P	3671.3	P	3230.6	P	3872	P	4005.6	P	3493.9	P
Ssc.1155.1.S1_at	1878	P	1821.1	P	2204.2	P	1770.4	P	1783.6	P	1676.7	P	1931	P	1501.9	P	1600.8	P	1660.6	P	1668.7	P	1484.4	P	1817.5	P	2003.2	P	1781.1	P
Ssc.8360.1.A1_at	414.3	P	515	P	280.8	P	377.3	P	446	P	313.7	P	396.2	P	475.6	P	360.1	P	290.7	P	293.4	P	274.2	P	545.3	P	392	P	523.3	P
Ssc.2615.1.S1_at	5634.5	P	5278.4	P	6179	P	5590.4	P	5880.3	P	5699	P	6384.3	P	5537.4	P	4756.6	P	4012	P	4944.7	P	4377.1	P	4871	P	5471.2	P	4864.9	P
Ssc.16663.1.S1_at	228.4	P	241	P	234.3	P	293.1	P	290.6	P	408.6	P	478.6	P	382.3	P	414.2	P	463.1	P	399.9	P	533.8	P	239.8	P	248.7	P	184.8	P
Ssc.20926.1.S1_at	3721.1	P	3369.7	P	3432.9	P	3090.1	P	3474.2	P	3295.7	P	4720.3	P	3874.8	P	3811.4	P	3821.3	P	3954.6	P	4185.5	P	3090.2	P	3615.8	P	3054.2	P
Ssc.4971.1.S1_at	1132.6	P	1245.3	P	1153.6	P	1055.6	P	1237.6	P	1166.6	P	1307.9	P	1168.3	P	1220.8	P	1557.5	P	1473.8	P	1527.2	P	928.4	P	1463.3	P	1108.3	P
Ssc.3173.1.S1_at	603.5	P	784.4	P	621.1	P	785.9	P	1119	P	932.1	P	785.3	P	718.4	P	1053.6	P	587.5	P	776.5	P	705.8	P	725	P	724.1	P	811.8	P
Ssc.8175.1.S1_at	1890.8	P	1786.9	P	1887.1	P	1442.3	P	1349.5	P	1302.1	P	1352.1	P	1572.6	P	1358	P	1221.7	P	1455.2	P	1353.3	P	1394.1	P	1829.1	P	969.4	P
Ssc.3371.1.S1_at	2107.7	P	2185.2	P	1935.8	P	2006.6	P	1823	P	1852.6	P	1837.4	P	1812.2	P	1776.3	P	1744.4	P	1670.3	P	1983.7	P	1809.2	P	1966.2	P	1514.7	P
Ssc.4926.1.S1_at	942.6	P	983.9	P	965.2	P	1025.3	P	1000.6	P	1041.7	P	1014.8	P	1084.2	P	1103.5	P	829.4	P	703.8	P	795.6	P	659.1	P	801	P	711.8	P
Ssc.11526.1.S1_at	1942.4	P	2171.4	P	1848.1	P	2125.6	P	2515.1	P	2085	P	1454.7	P	2126.7	P	2552.5	P	1437.8	P	1718.5	P	1595.4	P	2634.5	P	2134.3	P	2599.4	P
Ssc.20571.2.S1_a_at	1763.7	P	1663.9	P	1777.4	P	1280	P	1344.4	P	1250.1	P	1207	P	1715.9	P	1759.9	P	1559.7	P	1519.3	P	1821.1	P	1919.8	P	1700.5	P	1535.4	P
Ssc.20571.2.S1_at	82.4	P	75.8	P	131.8	P	141.5	P	67.3	P	100.6	P	71.1	P	144.1	P	84.7	P	135.4	P	133.5	P	152.9	P	55.2	P	36.7	A	73.6	P
Ssc.12119.1.S1_at	1002.5	P	890.8	P	1030.3	P	954.7	P	1021.9	P	1266.8	P	1175.4	P	1181.9	P	1236.9	P	1470.6	P	1240.1	P	1569	P	907.4	P	1020.8	P	1125.7	P
Ssc.6702.1.A1_at	6507.1	P	6853.7	P	8356.3	P	6252.9	P	6869.5	P	8121.6	P	6359.7	P	8864	P	5961.7	P	7935.6	P	6680.3	P	5361.6	P	6935.9	P	5172	P	7555.1	P
Ssc.2930.1.S1_a_at	2133.3	P	2337.5	P	2619.1	P	2019.3	P	1684	P	1846.6	P	1413	P	2507.2	P	1852	P	1736.7	P	2019.8	P	2014.8	P	2024.2	P	1958.2	P	2214.6	P
Ssc.2930.1.S1_at	926.7	P	1035.4	P	872.7	P	863.2	P	756.9	P	856.7	P	584.8	P	1004.5	P	938	P	815.4	P	817.3	P	775.5	P	892.5	P	782.1	P	866.1	P
Ssc.17566.1.S1_at	446	P	559.5	P	535.8	P	708.6	P	485.7	P	563.6	P	564.2	P	612	P	474.9	P	505.7	P	598.3	P	509.4	P	390.5	P	363	P	463.2	P
Ssc.1313.1.A1_at	271.6	P	269.4	P	325.9	P	328.5	P	361.4	P	323.8	P	338.1	P	244.1	P	276.7	P	305.9	P	342.6	P	375.3	P	223.4	P	353.1	P	247.4	P
Ssc.8714.1.S1_at	2676.2	P	2038.7	P	2332.7	P	2367.4	P	2570.2	P	3069.5	P	3152.4	P	2615.5	P	3092.3	P	2638.1	P	2964.9	P	3014.1	P	2175.1	P	2757.4	P	2289	P
Ssc.5928.1.A1_at	16748.2	P	18847.5	P	16668.2	P	15306.6	P	16273.8	P	15880.7	P	18216	P	18008.8	P	16180.3	P	16530.6	P	16865.7	P	19564.1	P	19116.3	P	17837.6	P	16692.6	P
Ssc.11024.2.A1_at	1303	P	1348.8	P	1323.8	P	1347.1	P	1412.3	P	1276.3	P	1990.6	P	1423.6	P	1351.3	P	1641.2	P	1898.5	P	1886.5	P	1759.4	P	1778.8	P	1907.5	P
Ssc.17162.1.S1_at	2201.6	P	1792.2	P	1629.2	P	1737.9	P	1941.7	P	2305.6	P	2187.5	P	2816.2	P	2295.8	P	2387.8	P	2331.8	P	1941.7	P	1462.2	P	1453.6	P	1670.8	P
Ssc.4274.1.S1_at	1808.5	P	1611.5	P	1778.5	P	1598.7	P	1488.1	P	1218.7	P	895.3	P	1064.3	P	1621.9	P	1510.4	P	1414.6	P	951	P	2503.8	P	1202.5	P	2076.2	P
Ssc.11023.1.A1_at	3458.2	P	2961.8	P	2896.6	P	3338	P	2361.2	P	2838.8	P	3613.2	P	3319.1	P	2828	P	2478.7	P	2981.1	P	2806.3	P	2672.2	P	3545.3	P	3363.9	P
Ssc.5285.1.S1_at	1468.3	P	1564	P	1484.9	P	1753.1	P	1775	P	1950.8	P	1433.3	P	1411.4	P	1853	P	1334.2	P	1461.8	P	1407.6	P	1156.3	P	1221.4	P	1166.5	P
Ssc.21892.1.S1_at	2254.1	P	2269.5	P	2297.7	P	2056.9	P	2192.9	P	2407.6	P	2089.2	P	2350.6	P	2495.6	P	2081.5	P	2255.9	P	2213.9	P	1838.7	P	1713.9	P	2034.1	P
Ssc.891.1.S1_at	496	P	600.4	P	601.7	P	560.2	P	543.1	P	613.2	P	441.8	P	625.5	P	582	P	532.3	P	569.2	P	536.7	P	631.1	P	547.6	P	559.1	P
Ssc.12554.1.A1_at	985.1	P	866.4	P	976.8	P	863.9	P	985.7	P	1023	P	1019.9	P	887.4	P	1047.3	P	1116.3	P	984.8	P	970.3	P	891.2	P	1156.1	P	938.8	P
Ssc.1940.1.S1_a_at	1603	P	1501.1	P	1874.1	P	1953.9	P	1845	P	1847.3	P	1649.9	P	1461.7	P	1334.6	P	1327.2	P	1721.2	P	1830.8	P	1674.5	P	1838.5	P	1556.7	P
Ssc.2363.1.S1_at	430.3	P	583.9	P	430.1	P	801.4	P	875.6	P	634.3	P	708.5	P	743.3	P	799.1	P	719.2	P	615.8	P	691.8	P	536.8	P	705.5	P	533.2	P
Ssc.1265.1.S1_at	517.3	P	581.9	P	657.4	P	635.2	P	615.3	P	509.4	P	654	P	652.3	P	611.3	P	420.6	P	507.7	P	616.3	P	626.3	P	626.5	P	469.4	P
Ssc.4679.1.S1_at	167	P	155.1	P	226.5	P	215.4	P	200.7	P	175.1	P	208.4	P	201.2	P	226.1	P	265.4	P	220.2	P	389.9	P	287.4	P	282	P	306.3	P
Ssc.1657.1.S1_at	361.8	P	560.8	P	567.3	P	730.1	P	725.3	P	544	P	375	P	647.9	P	719.6	P	465.4	P	368.8	P	379	P	722.5	P	685.8	P	964.8	P
Ssc.7307.1.A1_at	1367.8	P	1300.9	P	1324.3	P	1437	P	1411.9	P	1559.7	P	1620.5	P	1589.6	P	1410.1	P	1569.8	P	1323.7	P	1243.9	P	1245.9	P	1296.6	P	1349.9	P
Ssc.1555.1.A1_at	453.5	P	458.7	P	281.1	P	2958.6	P	700.1	P	1798.4	P	1207.7	P	2541.2	P	957.3	P	2499.5	P	2846.4	P	947.4	P	359.6	P	362.8	P	716.2	P
Ssc.2278.1.S1_at	607.3	P	685	P	622.6	P	696.6	P	770.7	P	755.9	P	743.6	P	625.1	P	623.3	P	732	P	686.7	P	618.6	P	568.4	P	601.8	P	677.1	P
Ssc.5520.1.S1_at	853.4	P	783.3	P	762.3	P	1090.2	P	1058.9	P	1308.9	P	1009.6	P	1127.5	P	1035.6	P	1090.2	P	1002.9	P	1279.1	P	959.2	P	1066.4	P	814.4	P
Ssc.3737.1.S1_at	386	P	408	P	463.8	P	463.1	P	463.9	P	493.3	P	286.9	P	496.4	P	392.6	P	381	P	394.8	P	451.7	P	339.2	P	325.1	P	477.2	P
Ssc.20426.1.S1_at	3618	P	3333.8	P	3858.1	P	3333.8	P	3477.5	P	3431.2	P	3619.6	P	3297.1	P	3270.3	P	2842.9	P	2971.3	P	3418.3	P	3081.2	P	3645.9	P	3229.5	P
Ssc.8450.1.A1_at	10894.9	P	11579.8	P	15181.7	P	8670.5	P	11910.2	P	10292.3	P	9921.5	P	10304.7	P	10896.9	P	7933.7	P	9914.3	P	8036.3	P	10455.4	P	10877.5	P	9329.6	P
Ssc.8099.1.S1_at	4776.6	P	4425.5	P	4150.8	P	6106.2	P	5824.7	P	4347.4	P	3842	P	4480.9	P	5441.5	P	2665.7	P	2714.3	P	2909.7	P	6774	P	6565	P	6188.6	P
Ssc.5380.1.S1_at	7347.5	P	6589.3	P	7564	P	7045.2	P	7127.2	P	7180.5	P	7744	P	7159.6	P	6734.4	P	9431.3	P	9167	P	10542	P	6935.9	P	7548.6	P	6713.8	P
Ssc.6331.1.S1_at	3298.6	P	2938.3	P	3489.6	P	3406.9	P	2948.5	P	3549.6	P	3472.4	P	3410	P	3089.5	P	3217.7	P	3226.1	P	3296	P	3114	P	3393.7	P	2833.9	P
Ssc.848.1.S1_at	581.5	P	554.5	P	600.8	P	697.1	P	729.5	P	725	P	591	P	734.7	P	763.6	P	439.7	P	551.6	P	369.7	P	514	P	469.4	P	630.2	P
Ssc.1201.1.S1_at	3315.9	P	3333.7	P	3192.8	P	3701.9	P	3968.8	P	3461.3	P	3710.5	P	3412.8	P	3331.8	P	2836.8	P	3065.6	P	2456.5	P	3619.1	P	3969.3	P	3835.4	P
Ssc.7498.1.S1_at	5049.1	P	3824.2	P	4351.6	P	4124.4	P	4192.5	P	3952.5	P	4707.2	P	4198.8	P	4083.9	P	4376.9	P	4351.2	P	4526.5	P	3468.2	P	4088	P	3236.9	P
Ssc.9137.1.A1_at	2090.2	P	2203.3	P	2173.4	P	2075.9	P	1987.3	P	2089.1	P	1989.3	P	2057.6	P	1986.9	P	1936.6	P	1861.2	P	1712.1	P	2202.9	P	1944.2	P	2023.7	P
Ssc.11093.1.S1_at	784.5	P	764.3	P	891.5	P	799.6	P	839.1	P	833	P	833.8	P	898.3	P	917.5	P	872	P	817.5	P	1021.4	P	711.5	P	694.1	P	877.7	P
Ssc.6040.1.S1_at	1702.5	P	1604.1	P	1646.1	P	1675.7	P	1510.7	P	1628.5	P	1654	P	1550.7	P	1537.2	P	1826.7	P	1957.8	P	2152.2	P	1536.4	P	1792.4	P	1516.4	P
Ssc.5067.1.S1_at	245.8	P	287.7	P	259.1	P	394.9	P	355.4	P	235.3	P	127	P	206.7	P	458.9	P	147.3	P	140.6	P	132.5	P	365.7	P	227	P	414.5	P
Ssc.3670.1.S1_a_at	165.7	P	210.4	P	286.7	P	216.7	P	187.2	P	288.5	P	193.5	P	297	P	345.2	P	261.5	P	329.4	P	436.8	P	171.8	P	264.2	P	246.2	P
Ssc.3020.1.A1_at	664.2	P	645.7	P	615	P	576.5	P	788	P	592.8	P	695.5	P	607.3	P	670.6	P	499.1	P	480.5	P	446	P	820.5	P	879.2	P	708.4	P
Ssc.7607.1.A1_at	4280.3	P	3854.6	P	4108.4	P	3619.6	P	4396.1	P	4568.9	P	4989	P	3940.5	P	3965.4	P	3865.4	P	3878.6	P	4732.7	P	3751.1	P	3921.8	P	3105.2	P
Ssc.3621.1.S1_at	434	P	376.4	P	476.5	P	498.5	P	429.8	P	315.3	P	243.8	P	503.4	P	597.2	P	307.7	P	246.5	P	312.2	P	403.4	P	344.3	P	478.3	P
Ssc.16727.1.A1_at	635.3	P	668.3	P	738.5	P	878.9	P	800.5	P	798.2	P	429.4	P	821.6	P	1104	P	371.6	P	450.5	P	400.4	P	788.6	P	687.8	P	960.4	P
Ssc.4682.1.A1_at	5124.7	P	4786.5	P	5106.8	P	4972	P	4970.8	P	5485.1	P	5634.4	P	5466.4	P	4589	P	4844.7	P	4792.7	P	4118.7	P	3668.5	P	4493.5	P	3843.3	P
Ssc.7201.1.A1_at	2549.2	P	2128.7	P	3171.6	P	2394.5	P	2350.9	P	2049.1	P	2108.5	P	2088.3	P	1931.5	P	2430.4	P	2375.8	P	2428.9	P	2049.3	P	2317.8	P	2091.3	P
Ssc.1537.1.S1_at	1242.2	P	1077.7	P	1309.4	P	1400.2	P	1220.8	P	1091.6	P	1145.6	P	938	P	1073.6	P	1157.8	P	1261.5	P	1561.9	P	1221.7	P	1326.1	P	1205.1	P
Ssc.1537.1.S2_at	637.6	P	506.8	P	519.4	P	675.7	P	782.7	P	853.4	P	693.3	P	656.7	P	820.2	P	634.5	P	657.4	P	517.5	P	548	P	644.2	P	661.4	P
Ssc.11141.1.S1_at	4137.6	P	3203.3	P	3491.4	P	3322	P	3340.6	P	3672.2	P	4037.2	P	3230.6	P	3039.1	P	3774	P	3788.4	P	4001.6	P	3475.8	P	4239.2	P	3482.2	P
Ssc.1515.1.S1_at	1252.8	P	1911.5	P	1950.7	P	1473	P	1255	P	1566.2	P	1242.8	P	1606.2	P	1968.1	P	1043.9	P	1100.1	P	1166.6	P	1218	P	1173.1	P	1262.6	P
Ssc.11054.1.S1_at	2304.1	P	2213.2	P	2835.9	P	2278.6	P	2048.5	P	2033.4	P	1919.6	P	1917.7	P	2186.5	P	1582.5	P	1640	P	1826.9	P	1569.6	P	1800.3	P	2420.8	P
Ssc.1217.1.S1_at	2181.1	P	1788.3	P	1612	P	1527.1	P	1747.5	P	2042.5	P	2223.1	P	3161.7	P	2027.5	P	3005.3	P	2308.4	P	3023.3	P	1591.3	P	1804.8	P	2134.2	P
Ssc.6562.1.S1_at	5376.8	P	2856.4	P	2781.7	P	5309.2	P	4313.3	P	6826.7	P	5587	P	5540.1	P	7523.5	P	7327.3	P	5329.3	P	5100.4	P	2713.1	P	2838.6	P	2666.4	P
Ssc.9051.1.A1_at	279.4	P	249.9	P	317.5	P	243.3	P	274.3	P	201.8	P	206.6	P	224.9	P	238.4	P	261.3	P	248.8	P	210.2	P	236.2	P	255.2	P	225.9	P
Ssc.16555.1.S1_at	1368.3	P	779.2	P	1118.1	P	954.1	P	1445.5	P	1249.8	P	1442.6	P	718.2	P	1270.9	P	1377.1	P	1240.3	P	1276.8	P	1130.5	P	1581.2	P	1233.4	P
Ssc.16939.1.S1_at	1069.1	P	928.5	P	1125	P	1020.3	P	835.4	P	981.8	P	950.7	P	1043.8	P	975.2	P	766.7	P	768.2	P	882.2	P	793.8	P	998.7	P	1152.6	P
Ssc.5214.1.S1_at	380.9	P	487.4	P	484.7	P	397.8	P	414.1	P	428.6	P	428.4	P	360.8	P	483.5	P	465.2	P	459.3	P	462	P	407.1	P	453.2	P	442.5	P
Ssc.1855.1.A1_at	1979.6	P	1919.6	P	2169.2	P	2164.2	P	1762.9	P	1941.7	P	1933.8	P	1860.5	P	1566.9	P	1565.1	P	1725	P	1778.9	P	1553.3	P	1822.7	P	1426.2	P
Ssc.4236.1.A1_at	2662.3	P	2701.7	P	2567.5	P	2938	P	2961.9	P	3165.4	P	3606.9	P	2810.7	P	2961.8	P	3610.9	P	4306.7	P	3712.3	P	3031.6	P	3537.8	P	3101.7	P
Ssc.2909.1.S1_at	358.4	P	590	P	554	P	444.5	P	422.2	P	460.8	P	367.5	P	348.9	P	482.6	P	524.6	P	541.5	P	553.8	P	444.8	P	543.4	P	472.9	P
Ssc.4680.1.S1_at	229.7	P	271.7	P	215.7	P	282.2	P	276.4	P	307	P	280.2	P	329.9	P	339.6	P	200.6	P	220.3	P	231.1	P	259	P	202.4	P	265.6	P
Ssc.869.1.S1_at	3572.4	P	3155.1	P	3659.3	P	3376.5	P	3322.5	P	3478.6	P	3224.7	P	2850.5	P	3110.2	P	2740.1	P	2963	P	2694.4	P	2716.2	P	2966.7	P	2910.5	P
Ssc.15729.1.A1_at	3506	P	3136.1	P	3704.9	P	3822.6	P	3938.9	P	3651.4	P	3522	P	3550	P	3458.2	P	2669.8	P	2790.3	P	2584.8	P	3694.4	P	4090.4	P	4104.5	P
Ssc.27253.1.S1_at	222.9	P	208.7	P	131.3	P	302.7	P	343.1	P	254.8	A	279.5	P	232.4	P	269.6	P	152	P	222.5	P	227	P	292.1	P	267.3	P	181.5	P
Ssc.16827.1.S1_at	397.7	P	453.3	P	360.6	P	426.2	P	572.4	P	425.2	P	321.2	P	413.6	P	649.5	P	320.2	P	350.8	P	313.9	P	575.7	P	429.3	P	576.9	P
Ssc.20883.1.S1_at	453.6	P	281.6	P	347.4	P	432	P	447.5	P	329.8	P	320	P	285.4	P	525.9	P	526.2	P	410.4	P	439.5	P	473.1	P	464.8	P	484	P
Ssc.2838.1.S1_at	458.8	P	419.2	P	465.6	P	465.8	P	493.8	P	514.1	P	438.5	P	516.4	P	471.4	P	340.4	P	409.8	P	451.4	P	315.9	P	335.4	P	374.2	P
Ssc.2337.1.S1_at	238	P	310.6	P	282.7	P	376.1	P	299	P	263.9	P	167	P	239.2	P	413.9	P	190.9	P	139.3	P	180.6	P	314.2	P	251.9	P	300.6	P
Ssc.2060.1.A1_at	1546.3	P	1294.7	P	1571.7	P	1515.4	P	1236.8	P	1480.8	P	1153	P	1277.8	P	1515.3	P	1216.6	P	1134.8	P	1139.5	P	946.7	P	796.1	P	1302.3	P
Ssc.2247.1.S1_at	649.3	P	677.9	P	587.1	P	556.4	P	560.2	P	741.3	P	662.8	P	768.4	P	595.6	P	748.5	P	677.5	P	608.1	P	543.6	P	501.6	P	501.8	P
Ssc.4280.1.S1_at	1148	P	1165.7	P	1150	P	1205.2	P	1112.8	P	1280.5	P	1050.2	P	1253	P	1351.6	P	1318.2	P	1117.6	P	1331	P	909.8	P	1003.2	P	1088	P
Ssc.3090.1.S1_at	1698.8	P	1416.3	P	1620	P	1664.8	P	1587.3	P	1433.8	P	1588.3	P	1564.8	P	1321.2	P	1281.9	P	1366.7	P	1200.5	P	1458.1	P	1652.8	P	1666.4	P
Ssc.9534.1.A1_at	854.9	P	850.4	P	800.9	P	839.1	P	902.3	P	757.7	P	1066	P	771.2	P	834.6	P	1012.7	P	957.6	P	688.8	P	853.9	P	1028.2	P	995	P
Ssc.1405.1.S1_at	244.7	P	235	P	189.3	P	254.2	P	262.9	P	228.8	P	252.4	P	183.2	P	191.8	P	212.6	P	265.9	P	287.4	P	145.8	P	232.3	P	278.1	P
Ssc.15235.1.S1_at	4536.9	P	4662.9	P	4775.3	P	4063.7	P	4169.6	P	3882.1	P	4672	P	3864.5	P	3872.6	P	4506.5	P	4428.5	P	4156.7	P	4512.6	P	4932.5	P	4015.8	P
Ssc.2649.1.A1_at	2812.8	P	2773.3	P	2315.4	P	2709.6	P	2727.9	P	3349.2	P	4016.6	P	4089.2	P	2877.5	P	3115	P	2930	P	2447.5	P	2497.3	P	2646.6	P	2789.7	P
Ssc.21347.1.S1_at	2059	P	1766.8	P	2248.8	P	2046.6	P	1820.8	P	2004.4	P	2066.3	P	1999	P	1867.2	P	1636.9	P	1594.5	P	1336.6	P	1842.8	P	2038.5	P	2104.2	P
Ssc.2980.1.S1_at	2150.8	P	1795.9	P	2024.8	P	1982.4	P	2105.6	P	1858.7	P	1870.9	P	1918.1	P	1743.5	P	1866.7	P	1623	P	1701.9	P	1995.7	P	2269.1	P	1919.2	P
Ssc.1067.1.S1_at	4467.9	P	3695.1	P	4609	P	4658.2	P	5139.2	P	5546.2	P	5290.6	P	5072.6	P	5613	P	4709.5	P	5085.9	P	5231	P	3766	P	4792.3	P	4338.3	P
Ssc.20323.1.S1_at	469.9	P	487.3	P	510	P	407.9	P	378.5	P	504.9	P	513.5	P	540.2	P	393.6	P	301.6	P	373	P	417.3	P	281.8	P	436.2	P	313.9	P
Ssc.10145.1.S1_at	2566.1	P	3092.1	P	2995.4	P	3314.8	P	2828.7	P	3024.5	P	3144.3	P	3634.8	P	2866.5	P	2216.4	P	2685.7	P	1936.3	P	2888.8	P	2362.3	P	3281.6	P
Ssc.1547.1.S1_at	1174.2	P	1024	P	1297.7	P	1046	P	1152.1	P	1110.2	P	997	P	921.6	P	1225.3	P	1097.5	P	1068.3	P	1325.3	P	1036.7	P	1011.9	P	1054.6	P
Ssc.5963.1.A1_at	113.5	P	99.3	P	116.3	P	50.8	M	44.3	P	56.3	A	10.7	A	56	P	102.3	P	78	P	78	P	43.2	M	136.2	P	62.9	P	160.8	P
Ssc.1190.1.S1_at	396.8	P	471.2	P	454.7	P	731.2	P	815.7	P	739.3	P	703.6	P	787.8	P	813.5	P	585.2	P	441.8	P	527.3	P	639.8	P	497.9	P	595.8	P
Ssc.2982.1.S1_at	224.7	P	248.8	P	284	P	275.1	P	330.3	P	286.3	P	292.7	P	264.2	P	320.9	P	171	P	253.4	P	243.2	P	333.2	P	273.7	P	321.7	P
Ssc.3967.1.A1_at	1519	P	1505.9	P	1474.9	P	1495.6	P	1353.6	P	1620.4	P	1504.6	P	1442.1	P	1695	P	2032.4	P	1786.7	P	2144.2	P	1369.2	P	1167.6	P	1356.8	P
Ssc.3929.1.A1_at	3199	P	3420.4	P	3830.1	P	3685.9	P	2927.4	P	2777.6	P	2585.2	P	3151.6	P	2354	P	2268.2	P	2945.1	P	3116.5	P	2320.2	P	2566.9	P	2796.8	P
Ssc.5931.1.A1_at	1543.3	P	1490.3	P	1295.5	P	1357.7	P	1229.9	P	1374.7	P	1497.3	P	1492.8	P	1316.2	P	990.7	P	971.8	P	770.9	P	1229.1	P	1186.4	P	1257.7	P
Ssc.4851.1.S1_at	1823.4	P	1691.3	P	1775.1	P	1861.8	P	1980.1	P	2085.6	P	1675.8	P	1803	P	2152.3	P	1755.8	P	1959.2	P	2113.5	P	1446.6	P	1340.2	P	1627.3	P
Ssc.11792.1.A1_at	7676.8	P	8620.2	P	8163.5	P	7636.3	P	8374	P	7815.5	P	7789.7	P	8416.9	P	9259.7	P	7160.2	P	7897.3	P	8004	P	7463.6	P	6516.2	P	7100.9	P
Ssc.15672.1.S1_at	287.1	P	361.7	P	332.5	P	296.7	P	400.1	P	360.7	P	412.1	P	335.7	P	530.9	P	515.4	P	514	P	625.5	P	497	P	543.8	P	498.3	P
Ssc.11114.1.A1_at	1890.2	P	1964.4	P	2203.1	P	2338.1	P	2042.6	P	2252.2	P	1883.8	P	1907.5	P	1927.8	P	1576.4	P	1895.1	P	1625.4	P	2289.2	P	2061	P	2030.7	P
Ssc.12161.1.S1_at	1516.6	P	1515.2	P	1609.3	P	1522.3	P	1397.9	P	1499.8	P	1189.7	P	1483.7	P	1514	P	1296.4	P	1344.5	P	1444.5	P	1379	P	1527.3	P	1298.6	P
Ssc.1559.1.S1_at	1672.8	P	1652.6	P	1902.1	P	1684.4	P	1705.2	P	1572.7	P	1651.6	P	1591.6	P	1755.9	P	1706.4	P	1540.9	P	1560.4	P	1794.4	P	1916.4	P	1866.4	P
Ssc.2346.1.S1_at	855.9	P	769.8	P	1202.8	P	1013.3	P	972.9	P	774.9	P	652.4	P	892.4	P	1181.8	P	498.4	P	634.2	P	810.1	P	626.5	P	623.8	P	671.3	P
Ssc.7354.1.A1_at	2144.2	P	2004.7	P	2055.2	P	2039	P	2366.7	P	2272.2	P	2158.2	P	1904.7	P	2178.1	P	2463.6	P	2493.5	P	2217.5	P	2432.4	P	2844.2	P	2413.4	P
Ssc.2025.1.S1_at	9132.5	P	9042.7	P	9266.6	P	9023.3	P	9651.3	P	9500.6	P	11111.7	P	6693.6	P	8454.6	P	7040.4	P	8374.7	P	7492.4	P	8021.8	P	8911.1	P	8064.2	P
Ssc.4936.1.S1_at	1719.7	P	1673.4	P	1387.6	P	1958.7	P	1669.3	P	1978.7	P	1541.2	P	1825.8	P	1896.9	P	1613.9	P	1332.1	P	1390.1	P	1552.4	P	1673.6	P	1691.3	P
Ssc.3612.1.S1_at	2030.1	P	1735.5	P	1771.1	P	2034.2	P	1931.1	P	2417.8	P	1114.5	P	2214.1	P	1757.5	P	2084.9	P	1668.9	P	2424.8	P	2053.3	P	1695.7	P	2567.3	P
Ssc.1463.1.S1_at	1371.1	P	1244.2	P	1334.2	P	1282.8	P	1441.4	P	1354.8	P	1684.6	P	1300.2	P	1301.9	P	1595.1	P	1622.3	P	1748.5	P	1345.3	P	1613.5	P	1419.6	P
Ssc.28768.1.S1_at	414.7	P	453.3	P	505.1	P	682.2	P	662.3	P	652	P	446.6	P	579.3	P	647.5	P	228.6	P	278.2	P	311.2	P	312.4	P	252.3	P	429.6	P
Ssc.16556.1.S1_at	3764.5	P	3677.3	P	3713	P	4075.1	P	4445.5	P	4337.8	P	4624.9	P	4099.9	P	3926.4	P	3758.3	P	3980	P	3634.2	P	3377.9	P	4431.2	P	3496.6	P
Ssc.16580.1.A1_at	2596	P	2186.5	P	2548.9	P	2338.7	P	2533.9	P	2449.1	P	2398.3	P	2150	P	2378.8	P	1787.1	P	2312	P	1843.3	P	1933.3	P	1901.5	P	2048	P
Ssc.2425.1.S1_at	1530	P	1774.7	P	1553.3	P	1454.3	P	1565.1	P	1209.9	P	1028.6	P	1160.3	P	1452.5	P	1301.9	P	1246.9	P	1059.6	P	1684.3	P	1250.1	P	1761.3	P
Ssc.4349.1.A1_at	2071.7	P	2254.4	P	2211.4	P	1851.1	P	2024.5	P	2058	P	1840.6	P	2086.5	P	2097.1	P	2213.6	P	1949.4	P	1849.7	P	2227.5	P	1956.9	P	2085.3	P
Ssc.11298.1.S1_at	197.7	P	173.1	P	174.3	P	280.6	P	248.9	P	293.1	P	186.3	P	192.4	P	199.6	P	184.1	P	208.2	P	228.1	P	216.9	P	217.8	P	186.3	P
Ssc.3411.1.A1_at	774.9	P	799.9	P	664.7	P	1240.7	P	1070.1	P	1198.2	P	1103.7	P	1398.3	P	1210	P	1162.3	P	1387.5	P	842.4	P	695.4	P	636.9	P	817.5	P
Ssc.3657.1.A1_at	331.2	P	362.9	P	547.8	P	416	P	501.3	P	495.2	P	329.8	P	299.4	P	386.2	P	526.3	P	511.9	P	330.5	P	581.7	P	414.9	P	648.1	P
Ssc.5261.1.A1_at	716.3	P	663.4	P	599.6	P	471.6	P	478.7	P	489.7	P	497.6	P	488.1	P	459.7	P	499.5	P	625.1	P	588.9	P	478.8	P	558.1	P	454.3	P
Ssc.6709.1.S1_at	2457.5	P	1785.4	P	1851.2	P	2774.8	P	3814.1	P	3132.9	P	2722.5	P	3077.5	P	3603.6	P	3968.2	P	5195.2	P	5939.3	P	3449.2	P	5274.3	P	4157.1	P
Ssc.3338.1.A1_at	1520.3	P	1690.8	P	1547	P	1911.7	P	1784.3	P	1776.1	P	1956.7	P	2021.2	P	1599.7	P	1340.1	P	1412.5	P	1205.8	P	1500.5	P	1544	P	1640.9	P
Ssc.10410.1.A1_at	171.2	P	118.6	P	134.2	P	160.3	P	184.4	P	116.7	P	108.7	P	121.6	P	163.4	P	44.5	A	94.1	P	46.3	P	167.3	P	165.8	P	189.3	P
Ssc.8318.1.A1_at	1355	P	1445.8	P	1186.3	P	1332.4	P	1376.5	P	1281.3	P	1434.2	P	1444.9	P	1175.6	P	1203.4	P	1127.6	P	972.4	P	1412.2	P	1242.1	P	1290.7	P
Ssc.6928.1.A1_at	895.7	P	876.1	P	864.5	P	789.5	P	756.5	P	556.2	P	571.2	P	721.2	P	955.1	P	184.5	P	182	P	152.1	P	899.6	P	1023.3	P	1368.2	P
Ssc.12059.1.A1_at	133.5	P	190.2	P	141.6	P	210.7	P	223	P	206.6	P	208.6	P	178	P	255.6	P	447.8	P	390.2	P	485.6	P	367.8	P	228.8	P	298.3	P
Ssc.2647.1.S1_at	636	P	429.4	P	555.3	P	442.6	P	455.2	P	532.4	P	394.8	P	416.4	P	487.7	P	509.1	P	501.6	P	403.3	P	539.7	P	533.2	P	573.6	P
Ssc.5410.1.S1_at	353.2	P	403.7	P	476.4	P	411.3	P	416.5	P	323.3	P	388.7	P	357.4	P	443.7	P	357.7	P	387.3	P	455.6	P	398.5	P	359.3	P	395.7	P
Ssc.2052.1.S1_at	334.1	P	342.6	P	242.5	P	286.8	P	275.5	P	224.8	M	191.8	A	288.2	P	439.6	P	189.1	A	265.1	P	136.3	A	291.6	P	252	P	328.3	P
Ssc.8814.1.A1_at	2422.6	P	2176.3	P	2228.7	P	2300.1	P	1979.4	P	2099.1	P	2503.4	P	2042	P	2198.8	P	1513.4	P	2029.4	P	1513.7	P	2052.1	P	2438.9	P	1750.8	P
Ssc.3398.1.A1_at	2026.5	P	2354.8	P	1921.4	P	2345.7	P	2544.7	P	2809.9	P	2296.4	P	2617.7	P	2928.9	P	2754	P	2899.3	P	3294.7	P	2187.3	P	1998.9	P	2401.9	P
Ssc.21060.1.A1_at	1056	P	1137.8	P	1312.8	P	1059.6	P	1068.9	P	1108.1	P	1081.3	P	1003.4	P	1098.1	P	956.7	P	1037.5	P	869	P	1291.6	P	1189.2	P	1147.5	P
Ssc.9244.1.A1_at	1375.4	P	1274.1	P	1300.3	P	1408	P	1565.4	P	1062.2	P	1047.2	P	1318.4	P	1416.6	P	1320.6	P	1173.7	P	1067.9	P	1871.8	P	1530.9	P	1658.6	P
Ssc.2652.1.A1_at	2012.8	P	1908.4	P	1637.5	P	1944.6	P	1731.3	P	1613.4	P	1443	P	1956.9	P	2249.1	P	2717.3	P	2124	P	2630.8	P	2005.8	P	1708.3	P	2115.6	P
Ssc.5239.1.S1_at	2764.3	P	2157.8	P	1434.3	P	2082.6	P	1907.8	P	1786.7	P	2811.9	P	2672.3	P	4145.5	P	6547.8	P	6091.5	P	5381.3	P	3604	P	1780.9	P	2937.3	P
Ssc.12785.1.A1_at	579.7	P	732.6	P	584.5	P	711	P	806.4	P	677.9	P	592	P	756.6	P	983.4	P	684.9	P	596.8	P	740.3	P	819.2	P	751.7	P	850.9	P
Ssc.7745.1.A1_at	811.6	P	1007.8	P	654	P	919.5	P	1100	P	1044.3	P	1450	P	1196.9	P	963.6	P	2068.4	P	1299.5	P	1226.6	P	813.8	P	881.3	P	946.3	P
Ssc.17293.1.A1_at	1301.1	P	1335	P	1288.4	P	1489.6	P	1441.6	P	1354.3	P	1352.5	P	1288.1	P	1362.4	P	1153.3	P	1223	P	1123	P	1445.6	P	1368.6	P	1658.7	P
Ssc.3014.1.S1_at	140.8	P	137.6	P	78.9	A	161.4	P	174.7	P	85.5	P	50.8	P	90.5	P	167.4	P	71.3	P	131.3	P	78.7	A	181.5	P	166.5	P	125.8	P
Ssc.1417.1.A1_at	324	P	234.5	P	321.4	P	225.8	P	299.6	P	305.2	P	314.9	P	306.7	P	293.8	P	401.7	P	343.5	P	412.1	P	291.6	P	293	P	306	P
Ssc.1897.1.A1_at	613	P	596	P	655.3	P	774.6	P	529.9	P	555.5	P	648.3	P	780	P	578.2	P	666.1	P	568.3	P	635.6	P	684.5	P	583.6	P	761.6	P
Ssc.11530.1.S1_at	1037.3	P	1097.6	P	1090.9	P	1280.2	P	1050.8	P	945	P	1282.1	P	1417.5	P	1378.1	P	1170.3	P	1541.3	P	1354.6	P	1398.2	P	1327.7	P	1300	P
Ssc.7652.1.A1_at	4267.9	P	4254.4	P	4481.8	P	3452.9	P	3501	P	3416.8	P	3745.8	P	3860	P	3371.3	P	3412.7	P	3107.5	P	3749.4	P	4183.3	P	4102.1	P	3986.4	P
Ssc.5013.1.A1_at	706.2	P	921.6	P	747.8	P	789.3	P	803.2	P	816.1	P	784.3	P	629.9	P	760	P	455.2	P	657.2	P	483.3	P	742.2	P	971.8	P	645.6	P
Ssc.11861.1.S1_at	5041.8	P	3517	P	4269.6	P	3860.7	P	4424.7	P	3947	P	4389.3	P	3928.7	P	4739.2	P	5666.1	P	5131.4	P	5502.7	P	4495.9	P	5469.1	P	4275.5	P
Ssc.20943.1.S1_at	1431.3	P	1566.4	P	1766.8	P	1678.2	P	1551.6	P	1325.9	P	1496.2	P	1540.1	P	1343.4	P	1713.7	P	1745.4	P	1758.1	P	1192.6	P	1963	P	2116.8	P
Ssc.10763.1.A1_at	342.3	P	347.2	P	256.3	P	379.8	P	236.3	P	368.5	P	390.5	P	435.8	P	318.4	P	719	P	558.9	P	818.4	P	434.2	P	321.7	P	373.8	P
Ssc.10926.1.A1_at	655.9	P	604.1	P	596.6	P	748.8	P	900.1	P	679.5	P	819.8	P	703.5	P	859.7	P	698.1	P	714.7	P	476.9	P	1025.9	P	1129.7	P	1000.3	P
Ssc.5830.1.A1_at	529.9	P	480.4	P	483.1	P	524.3	P	579.6	P	499.2	P	498	P	446.1	P	474.9	P	512.8	P	515.2	P	419.6	P	531	P	597.3	P	560.1	P
Ssc.20172.1.A1_at	873.3	P	1129.1	P	1097.5	P	827.1	P	1051	P	711	P	379.7	P	723.2	P	1253.6	P	583.6	P	532.2	P	490.6	P	1607.3	P	871.9	P	1603.5	P
Ssc.3189.1.A1_at	586	P	567.5	P	679.5	P	586.1	P	621.8	P	592.6	P	853.8	P	673.4	P	731.7	P	1070.4	P	889.9	P	1059.4	P	591.7	P	689.2	P	550.1	P
Ssc.3692.1.A1_at	403.8	P	324.8	P	315.4	P	297.4	P	313.8	P	234.6	P	264	P	270.9	P	373.2	P	528.9	P	387.8	P	604.8	P	629.2	P	398	P	547.4	P
Ssc.12475.1.A1_at	312.2	P	129.5	P	259.3	P	142.3	P	155.7	P	134.8	P	105.3	P	115.1	P	189.3	P	197.4	P	113.4	M	224	P	254.2	P	314.6	P	194.2	P
Ssc.29053.1.S1_at	749.1	P	618.8	P	765.2	P	833.3	P	873.6	P	857.1	P	896.2	P	761.5	P	744.8	P	718.6	P	854.6	P	637.4	P	935.8	P	1066.9	P	933.2	P
Ssc.29053.1.S1_s_at	1053.7	P	1230.1	P	1060.8	P	1008.6	P	921.7	P	1010.3	P	971.6	P	920.1	P	832.9	P	911.6	P	1074.4	P	978.4	P	1117.8	P	1238.7	P	1248.5	P
Ssc.2783.1.A1_at	1639.5	P	1931.2	P	1778.9	P	2188.9	P	2074.9	P	1950.1	P	1376.7	P	1824.5	P	2073.9	P	1194.2	P	1344.9	P	1561.7	P	1863.7	P	1655.3	P	1765.4	P
Ssc.6625.1.A1_at	2214.6	P	2573	P	2162.3	P	3983.6	P	3826.5	P	3633	P	3958.8	P	3681.5	P	2954.3	P	2687.6	P	2786.7	P	3132.6	P	3515.2	P	4153	P	3883.6	P
Ssc.2981.1.S1_at	423.3	P	382.4	P	454	P	472.3	P	464.4	P	506	P	383.4	P	475.3	P	593.8	P	397.6	P	434.3	P	455.6	P	334.6	P	358.6	P	358.7	P
Ssc.3076.1.A1_at	1919.2	P	2298.7	P	2173.8	P	2359.8	P	2417.3	P	2602.9	P	2025.7	P	2564.9	P	2965.2	P	1929.8	P	2058.9	P	1922.2	P	1728.2	P	1608.4	P	1695.2	P
Ssc.8375.1.A1_at	51	P	70.8	P	33.9	A	42.2	P	66.5	P	37.6	P	39.8	P	38.2	P	43.8	P	19.1	A	25.2	A	3.7	A	63.1	P	111.1	P	76	P
Ssc.9477.1.A1_at	106.9	P	180.2	P	167.9	P	145.9	P	187.8	P	132.7	P	106.2	P	172.9	P	211.9	P	129.5	P	162.2	P	128.2	P	172.4	P	166.5	P	151.8	P
Ssc.8726.1.A1_at	141.1	P	141.9	P	132.9	P	160.3	P	146.4	P	172.5	P	139.8	P	127.4	P	130.6	P	110.5	P	153.1	P	50.8	P	120.7	P	140.5	P	112.5	P
Ssc.818.2.A1_at	326	P	304.3	P	281.4	P	286.4	P	287.8	P	321.2	P	293.9	P	302.6	P	313.4	P	273.2	P	262.9	P	170.9	P	250.4	P	351.3	P	267.3	P
Ssc.17254.1.A1_at	4857.2	P	5238.4	P	5391	P	4704.7	P	4844.4	P	5500.6	P	5622.1	P	5256	P	3870	P	5510.1	P	5391.9	P	5169.6	P	5502	P	5660.3	P	5020.1	P
Ssc.20430.1.A1_at	590.3	P	629.2	P	513.2	P	640.4	P	631.3	P	612.9	P	671.5	P	646.1	P	622.7	P	748.8	P	682.6	P	643.8	P	738.2	P	667.6	P	698.4	P
Ssc.6803.1.A1_at	547	P	781.1	P	602.8	P	695.6	P	874.9	P	735.4	P	621.6	P	792.7	P	731	P	604.9	P	651.9	P	559.9	P	750.5	P	590.6	P	826.2	P
Ssc.6722.1.A1_at	3117.5	P	2554.3	P	2826.2	P	3135.5	P	3278.5	P	3183	P	3402.2	P	3512.6	P	2838.1	P	3270.3	P	3095.7	P	3496.6	P	3506	P	3324.3	P	3099.8	P
Ssc.7065.1.A1_at	2666	P	2875.2	P	2686.6	P	2294	P	2534.5	P	2690.1	P	2413.8	P	2499.3	P	2181.2	P	2390.8	P	2557.7	P	2299.2	P	2312.5	P	2067.1	P	2269	P
Ssc.8779.1.A1_at	745	P	625.9	P	717.3	P	453.7	P	546.8	P	537.3	P	586	P	492.9	P	496.8	P	453.7	P	561.5	P	512.8	P	588.2	P	710.1	P	563.7	P
Ssc.8204.1.A1_at	9310.1	P	9719.9	P	9888.1	P	8598.1	P	9020.6	P	8619.5	P	8935.9	P	8355.9	P	8781.8	P	9606.5	P	9634	P	9000.5	P	9300.4	P	8476.9	P	8956.3	P
Ssc.11574.1.A1_at	1096.3	P	1113.6	P	1351.7	P	1216	P	1086.7	P	863.4	P	963.1	P	1066.8	P	1053.5	P	842.1	P	841.1	P	1231.2	P	1133.5	P	1484.9	P	1271	P
Ssc.8327.1.A1_at	2733.3	P	2274.6	P	1909.4	P	2155.1	P	2233.7	P	2407.5	P	2722.5	P	2951.8	P	2173.4	P	3972	P	3429.4	P	3757.3	P	2559.4	P	2995.9	P	2860.6	P
Ssc.6710.1.A1_at	3603	P	4159.8	P	4431.8	P	3548.5	P	4381.2	P	3779.9	P	4004.9	P	4140.2	P	3937.4	P	2525.7	P	2949.8	P	3069.8	P	3135	P	3197.8	P	3232	P
Ssc.7403.1.A1_at	1008.8	P	1193.2	P	1119.3	P	1146.3	P	1155	P	902.3	P	905.9	P	1027.4	P	1135.1	P	1002.5	P	844.2	P	1121.8	P	1198.8	P	1147.9	P	1381.8	P
Ssc.26248.1.A1_at	76.9	P	35.7	P	23.5	P	18.5	A	42	P	17.7	A	29.1	A	25.3	M	10.1	A	76.6	P	27.3	P	52.8	P	32.2	P	33.6	P	32.6	A
[truncated: 14,051 more rows]
