# Supplementary material for: Analysis of Porcine Transcriptional Response to Salmonella enterica serovar Choleraesuis suggests novel targets of NFkappaB are activated in the Mesenteric Lymph Node
Source: BMC Genomics. 2008 Sep 23;9:437. doi: 10.1186/1471-2164-9-437 (PMC2570369; doi:10.1186/1471-2164-9-437)
Supplement: Additional file 2 — Differentially expressed gene list during S. Choleraesuis infection. 1,853 genes that showed differentially expressed with statistical significance in at least one of all 10 pair-wise comparisons during infection (p < 0.01, fc > 2). [file 1471-2164-9-437-S2.xls]

## Sheet: Sheet1
Wang et al. 2008 BMC Genomics
Supplementary Table 2. 1,853 genes showed differentially expressed significantly in at least one of all 10 pair-wise comparisons during infection (p<0.01, fc>2).
Porcine AffyID	Human RefSeq ID	GeneID	Gene Name	sc 8/0 FC	8/0 p	8/0 q	24/0 FC	24/0 p	24/0 q	48/0 FC	48/0 p	48/0 q	21/0 FC	21/0 p	21/0 q	21 d/8h FC	21d/8h p	21d/8h q	21d/24h FC	21d/24h p	21d/24h q	21d/48h FC	21d/48h p	21d/48h q	24h/8h FC	24h/8h p	24h/8h q	48h/24h FC	48h/24h p	48h/24h q	48h/8h FC	48h/8h p	48h/8h q	lsm.0	lsm.8h	lsm.24h	lsm.48h	lsm.21d	RefSeq Desc
SscAffx.9.1.S1_at	NM_006682	10875	FGL2	-1.03897	0.695626	0.764803	1.04535	0.65036	0.677168	2.12416	1.263e-05	0.00113944	1.8149	9.156e-05	0.0370724	1.88562	5.489e-05	0.0249297	1.73616	0.00017024	0.0171079	-1.1704	0.128402	0.208277	1.08609	0.404732	0.945714	2.03201	2.137e-05	0.00494505	2.20693	8.17e-06	0.0014419	2.51135	2.4562	2.57534	3.59824	3.37124	Homo sapiens fibrinogen-like 2 (FGL2); mRNA
SscAffx.38.1.S1_at	NM_003955	9021	SOCS3	2.04292	0.0467433	0.398074	2.74754	0.00935546	0.16777	3.95142	0.0014166	0.0130646	1.39026	0.3202	0.477383	-1.46946	0.249784	0.516515	-1.97629	0.0558681	0.195731	-2.84223	0.00779884	0.0363578	1.34491	0.369026	0.945714	1.43817	0.275519	0.382181	1.93421	0.0626821	0.167794	-2.27665	-1.24602	-0.818512	-0.294281	-1.8013	Homo sapiens suppressor of cytokine signaling 3 (SOCS3); mRNA
SscAffx.1.1.S1_at	NM_002201	3669	ISG20	1.00319	0.993001	0.818028	2.01625	0.0756998	0.335168	5.18955	0.0009044	0.0101292	-1.38373	0.380386	0.510398	-1.38814	0.375918	0.590458	-2.78995	0.0158593	0.102876	-7.18094	0.00023728	0.00470509	2.00985	0.0768403	0.909237	2.57386	0.0234416	0.106355	5.17306	0.00091689	0.0139529	1.51422	1.51882	2.5259	3.88983	1.04566	Homo sapiens interferon stimulated exonuclease gene 20kDa (ISG20); mRNA gb|BC007922.2| Homo sapiens interferon stimulated exonuclease gene 20kDa; mRNA (cDNA clone MGC:14105 IMAGE:4309120); complete cds
Ssc.9985.1.A1_at	NM_020752	57512	GPR158	-1.73142	0.0438294	0.388787	-1.16816	0.528591	0.637389	1.445	0.153105	0.231216	-1.19157	0.478544	0.554687	1.45306	0.147603	0.43579	-1.02004	0.935228	0.685754	-1.72182	0.045606	0.110486	1.48218	0.129369	0.92342	1.68799	0.0525321	0.165545	2.50191	0.00320271	0.0284504	-2.48836	-3.28031	-2.71259	-1.95728	-2.74121	Homo sapiens G protein-coupled receptor 158 (GPR158); mRNA
Ssc.9977.1.A1_at				1.3162	0.187408	0.562831	1.01613	0.935925	0.746406	1.54266	0.0496039	0.117211	2.0274	0.00453521	0.0918072	1.54034	0.0502602	0.279283	1.99521	0.0052005	0.0632701	1.31422	0.189629	0.260294	-1.2953	0.2122	0.933041	1.51816	0.0570268	0.172688	1.17205	0.432582	0.469569	-0.112259	0.284122	-0.0891684	0.51316	0.907369
Ssc.9957.1.A1_at				1.06542	0.859355	0.797098	1.96422	0.0814679	0.344395	5.95672	0.00045036	0.00673828	1.6851	0.16519	0.36677	1.58164	0.217702	0.493169	-1.16564	0.669437	0.608796	-3.53493	0.00466499	0.0263761	1.84362	0.109735	0.917269	3.03261	0.00976317	0.065447	5.59098	0.00058831	0.0111931	1.28516	1.37658	2.25912	3.85968	2.03799
Ssc.9914.1.A1_at	NM_001823	1152	CKB	1.19377	0.337685	0.655139	-1.0672	0.719263	0.696138	-1.72986	0.0109519	0.0459268	1.36104	0.110234	0.308576	1.14011	0.473122	0.632589	1.4525	0.0597946	0.202905	2.35441	0.00065326	0.00823104	-1.274	0.198625	0.933041	-1.62093	0.0206181	0.0990441	-2.06507	0.00206784	0.0226516	-0.32155	-0.0660202	-0.415382	-1.11221	0.123159	Homo sapiens creatine kinase; brain (CKB); mRNA
Ssc.9908.1.A1_at				-1.81294	0.00186132	0.165016	-2.3664	0.00012124	0.0452964	-1.40649	0.0372168	0.0978616	-1.67865	0.0044844	0.0913716	1.08	0.59979	0.68106	1.4097	0.0362097	0.155845	-1.19351	0.241354	0.297604	-1.30528	0.0901507	0.917269	1.68249	0.0043669	0.0430747	1.28898	0.104182	0.224212	2.85611	1.99778	1.61342	2.36402	2.10881
Ssc.9906.2.A1_at				-1.07972	0.700312	0.765173	1.27565	0.237164	0.492203	2.02651	0.00447615	0.0263831	1.55657	0.0453632	0.214223	1.68066	0.0230291	0.203153	1.22022	0.328171	0.449247	-1.3019	0.202882	0.269939	1.37734	0.129213	0.92342	1.58861	0.0379145	0.138834	2.18805	0.00234502	0.0240639	1.76312	1.65247	2.11435	2.78212	2.40149
Ssc.9799.1.A1_at	NM_198827	283383	GPR133	-2.43486	0.070716	0.433402	-1.45324	0.41551	0.592422	-4.03887	0.00994933	0.0432624	-2.94801	0.0338605	0.188557	-1.21075	0.673094	0.702757	-2.02857	0.139051	0.302245	1.37003	0.4907	0.434897	1.67547	0.268057	0.933041	-2.77921	0.0425674	0.148063	-1.65877	0.276892	0.37833	0.152316	-1.13153	-0.38696	-1.86164	-1.40742	Homo sapiens G protein-coupled receptor 133 (GPR133); mRNA gb|AY532280.1| Homo sapiens G protein coupled receptor 133 (GPR133) mRNA; complete cds
Ssc.9796.1.A1_at				1.03778	0.832487	0.791987	1.35954	0.102349	0.375638	2.41917	0.0004178	0.00651755	-1.19092	0.330445	0.484327	-1.23591	0.243265	0.511591	-1.61909	0.0181246	0.109611	-2.88102	0.00010211	0.00318646	1.31004	0.144935	0.933041	1.77941	0.00707453	0.0553032	2.3311	0.00057424	0.0110249	-0.302546	-0.249046	0.140568	0.971965	-0.554617
Ssc.979.1.S1_at	NM_006271	6271	S100A1	-1.19723	0.290639	0.632964	-1.24609	0.202591	0.469259	-2.30163	0.00042104	0.00653944	-1.34162	0.0985377	0.295454	-1.12061	0.496441	0.643725	-1.07667	0.656845	0.604573	1.71556	0.00742345	0.0351974	-1.04081	0.809212	0.974427	-1.84708	0.00346765	0.0385123	-1.92246	0.00231944	0.0239103	0.217302	-0.0423961	-0.100103	-0.985353	-0.206676	Homo sapiens S100 calcium binding protein A1 (S100A1); mRNA emb|X58079.1|HSS100A Human mRNA for S100 alpha protein
Ssc.9784.1.S1_at	NM_005562	3918	LAMC2	-1.29054	0.262989	0.616362	-1.39385	0.153561	0.431698	-2.54605	0.00145277	0.0132524	-1.31258	0.234602	0.424015	-1.01707	0.938798	0.762559	1.06192	0.785642	0.645958	1.93973	0.0116191	0.0467478	-1.08005	0.727699	0.968576	-1.82663	0.0187398	0.0944215	-1.97285	0.0101619	0.0562068	1.78582	1.41784	1.30674	0.437563	1.39342	Homo sapiens laminin; gamma 2 (LAMC2); transcript variant 1; mRNA
Ssc.9781.1.S1_at	NM_000602	5054	SERPINE1	-1.35622	0.0483234	0.399447	1.24895	0.131988	0.409499	1.98993	0.00047979	0.00697042	1.13731	0.364815	0.502187	1.54244	0.0095303	0.144097	-1.09816	0.505356	0.544684	-1.74968	0.00205147	0.0160223	1.69385	0.00301693	0.717605	1.59328	0.00636458	0.0522509	2.69878	2.525e-05	0.00240115	4.16293	3.72334	4.48364	5.15565	4.34856	Homo sapiens serpin peptidase inhibitor; clade E (nexin; plasminogen activator inhibitor type 1); member 1 (SERPINE1); mRNA gb|M16006.1|HUMPAI Human plasminogen activator inhibitor-1 (PAI-1) mRNA; complete cds
Ssc.9766.3.A1_a_at	NM_001625	204	AK2	1.11006	0.48462	0.715037	1.28508	0.111865	0.385379	2.37092	0.00013204	0.00341037	1.09893	0.526822	0.576456	-1.01013	0.945511	0.764302	-1.1694	0.302235	0.432676	-2.15749	0.00032604	0.0056004	1.15767	0.332834	0.944238	1.84495	0.00167095	0.0280567	2.13584	0.0003604	0.00870918	1.97935	2.12999	2.34122	3.2248	2.11545	Homo sapiens adenylate kinase 2 (AK2); transcript variant AK2A; mRNA
Ssc.9738.1.A1_at	NM_005194	1051	CEBPB	1.05524	0.82105	0.789207	2.55773	0.00230015	0.107694	7.31156	6.26e-06	0.00089726	1.26766	0.329784	0.483827	1.2013	0.446636	0.621562	-2.01768	0.0126361	0.0928952	-5.76776	1.907e-05	0.00136548	2.42385	0.00335108	0.717605	2.85861	0.00108022	0.0234574	6.92884	7.99e-06	0.0014419	3.07131	3.14888	4.42618	5.94149	3.41348	Homo sapiens CCAAT/enhancer binding protein (C/EBP); beta (CEBPB); mRNA
Ssc.973.1.A1_at	NM_001006655	25854	DKFZP564J102	-1.00018	0.99909	0.819353	-1.35259	0.0716795	0.330405	-1.74493	0.00402404	0.0247987	1.64784	0.00760739	0.111397	1.64813	0.0075924	0.13011	2.22885	0.00032594	0.0196674	2.87536	3.526e-05	0.00182862	-1.35236	0.0718195	0.905118	-1.29006	0.120264	0.255063	-1.74462	0.0040318	0.0329386	0.245652	0.245399	-0.190075	-0.557515	0.966226	Homo sapiens DKFZP564J102 protein (DKFZP564J102); transcript variant 2; mRNA
Ssc.9726.1.A1_at	NM_018370	55332	DRAM	-1.04859	0.764481	0.778151	1.57366	0.0147238	0.193272	5.19996	8.52734e-07	0.00038839	1.11914	0.481877	0.556544	1.17351	0.323565	0.564806	-1.40614	0.051387	0.187644	-4.64641	1.64e-06	0.00050832	1.65012	0.00871553	0.762626	3.30437	1.542e-05	0.00449005	5.45261	6.55314e-07	0.00070639	2.50436	2.43591	3.15849	4.88286	2.66674	Homo sapiens damage-regulated autophagy modulator (DRAM); mRNA
Ssc.9720.1.A1_at	NM_001554	3491	CYR61	4.28088	0.00466563	0.214826	3.92649	0.00668295	0.152967	3.30076	0.0139194	0.0534941	1.08108	0.84987	0.671969	-3.9598	0.00645093	0.122277	-3.63199	0.00927606	0.080088	-3.0532	0.0194161	0.0655964	-1.09026	0.833861	0.975248	-1.18957	0.674548	0.565857	-1.29694	0.531697	0.516632	1.84674	3.94464	3.81998	3.56954	1.95922	Homo sapiens cysteine-rich; angiogenic inducer; 61 (CYR61); mRNA gb|BC009199.2| Homo sapiens cysteine-rich; angiogenic inducer; 61; mRNA (cDNA clone MGC:15336 IMAGE:3830296); complete cds
Ssc.9713.1.A1_at				1.72955	0.0508312	0.405788	1.77169	0.0430742	0.276492	1.66007	0.0672391	0.140305	-1.26416	0.364917	0.502187	-2.18643	0.0100291	0.147324	-2.23969	0.0085015	0.0771057	-2.09859	0.0133086	0.0508065	1.02436	0.924283	0.976633	-1.06724	0.797523	0.603759	-1.04185	0.871446	0.63562	-0.927056	-0.136655	-0.10193	-0.195809	-1.26523
Ssc.9709.1.A1_at				1.40848	0.242032	0.603356	1.14054	0.643319	0.674986	2.05739	0.0256293	0.0783326	-1.33654	0.317039	0.475399	-1.88249	0.0445017	0.265455	-1.52437	0.156863	0.319493	-2.74977	0.00429956	0.0251445	-1.23493	0.461312	0.948469	1.80387	0.057854	0.174164	1.46071	0.19893	0.317983	-1.71358	-1.21944	-1.52387	-0.67277	-2.13208
Ssc.9704.1.A1_at				-1.73117	0.0986796	0.471044	-4.66739	0.00045676	0.0662372	-1.31843	0.380689	0.377233	-2.37597	0.0166424	0.145993	-1.37246	0.318291	0.562009	1.96441	0.0490123	0.183077	-1.80212	0.0792408	0.155335	-2.69608	0.00814695	0.752627	3.54011	0.00184692	0.0294331	1.31306	0.387492	0.44724	-2.2144	-3.00615	-4.43701	-2.61322	-3.46291
Ssc.9698.1.A1_at	XM_939302	57460	PPM1H	1.00848	0.960491	0.813209	-1.13756	0.455869	0.610947	1.78646	0.00580191	0.0308095	1.43697	0.0540688	0.230926	1.42489	0.0589084	0.301413	1.63464	0.0143457	0.0989119	-1.24321	0.21941	0.281555	-1.1472	0.427794	0.946252	2.0322	0.00164246	0.0279149	1.77144	0.00631679	0.042217	-0.677509	-0.665334	-0.863455	0.15959	-0.154485	PREDICTED: Homo sapiens protein phosphatase 1H (PP2C domain containing) (PPM1H); mRNA
Ssc.9693.1.A1_at	NM_018286	55273	TMEM100	-1.25933	0.324078	0.64818	1.2876	0.28203	0.523574	2.26937	0.00420286	0.0254321	1.06068	0.796405	0.658926	1.33575	0.222051	0.495988	-1.21394	0.403624	0.492666	-2.13954	0.00653364	0.0323665	1.62152	0.0547764	0.87271	1.76248	0.0289041	0.119455	2.85789	0.00081222	0.0129743	0.0457911	-0.286867	0.410478	1.22808	0.130779	Homo sapiens transmembrane protein 100 (TMEM100); mRNA dbj|AK001832.1| Homo sapiens cDNA FLJ10970 fis; clone PLACE1000948
Ssc.9683.1.A1_at				-1.08371	0.647309	0.753032	1.10665	0.565361	0.649472	1.99226	0.00234642	0.0177358	1.06416	0.722824	0.640451	1.15324	0.422422	0.611956	-1.03993	0.822962	0.657509	-1.87214	0.00425293	0.0250336	1.19928	0.31141	0.938887	1.80026	0.0062327	0.0517338	2.15902	0.00111599	0.0155947	4.28889	4.17292	4.43509	5.2833	4.37861
Ssc.9666.1.S1_at	NM_006806	10950	BTG3	1.13	0.224785	0.591835	1.49153	0.00173646	0.098724	2.26323	5.92e-06	0.00089726	1.0373	0.706387	0.635557	-1.08937	0.386127	0.595334	-1.4379	0.00323856	0.0507072	-2.18185	8.89e-06	0.0009223	1.31994	0.0148168	0.81261	1.51739	0.00130494	0.0252378	2.00286	2.444e-05	0.00236591	2.29771	2.47403	2.8745	3.47609	2.35054	Homo sapiens BTG family; member 3 (BTG3); mRNA
Ssc.9664.1.A1_at				1.02689	0.905904	0.805422	1.04451	0.846272	0.728583	1.85968	0.0177165	0.0620624	-1.22648	0.372956	0.506691	-1.25946	0.316718	0.56076	-1.28107	0.284187	0.421539	-2.28085	0.00367888	0.0228628	1.01716	0.939573	0.976633	1.78043	0.0249271	0.110117	1.81098	0.0218134	0.088721	0.680678	0.718963	0.743509	1.57573	0.386158
Ssc.9655.1.A1_at	NM_003651	8531	CSDA	-1.22097	0.0570092	0.415242	1.11071	0.28441	0.525024	1.92615	3.451e-05	0.00182627	-1.21824	0.0593745	0.240101	1.00224	0.981234	0.77047	-1.35311	0.00860968	0.07738	-2.3465	3.44e-06	0.00069091	1.35614	0.00826554	0.752627	1.73415	0.00014503	0.00970099	2.35176	3.36e-06	0.00109048	4.20848	3.92046	4.35997	5.1542	3.92369	Homo sapiens cold shock domain protein A (CSDA); mRNA gb|BC021926.1| Homo sapiens cold shock domain protein A; mRNA (cDNA clone MGC:31931 IMAGE:4551107); complete cds
Ssc.9653.1.A1_at				-1.07034	0.723056	0.770207	-1.11795	0.563204	0.648629	1.85266	0.00792312	0.037407	-1.80158	0.0102145	0.122282	-1.68318	0.0190458	0.187948	-1.61151	0.0284273	0.137841	-3.33771	7.223e-05	0.00259584	-1.04448	0.820181	0.974947	2.07117	0.00293889	0.0357612	1.98297	0.00430826	0.034206	-2.19013	-2.2882	-2.35098	-1.30054	-3.03939
Ssc.9639.1.A1_at				-1.5671	0.201529	0.573107	-2.69983	0.0128389	0.184819	-2.47771	0.020085	0.0672076	1.08717	0.804372	0.661165	1.7037	0.13598	0.423212	2.93518	0.008332	0.0764724	2.6937	0.0129915	0.0500311	-1.72282	0.128833	0.92342	1.08965	0.79918	0.604173	-1.58108	0.193467	0.313373	-0.147274	-0.795368	-1.58014	-1.45628	-0.0266936
Ssc.9637.1.S2_at	NM_001033044	2752	GLUL	-1.26356	0.00924137	0.254763	-1.12863	0.127202	0.403933	1.81701	9.38e-06	0.00103359	1.36541	0.00160761	0.0666697	1.72527	2.069e-05	0.0177754	1.54105	0.00014221	0.0160016	-1.33074	0.00282967	0.0193729	1.11955	0.151633	0.933041	2.05074	1.79e-06	0.00321371	2.29589	4.62882e-07	0.00070639	4.45177	4.11428	4.27719	5.31334	4.9011	Homo sapiens glutamate-ammonia ligase (glutamine synthetase) (GLUL); transcript variant 2; mRNA
Ssc.9620.1.A1_at				1.00586	0.979975	0.816432	-1.89359	0.0184104	0.207535	1.11039	0.65453	0.491845	-1.00544	0.981395	0.702974	-1.01134	0.961383	0.767529	1.88334	0.0191812	0.112789	-1.11644	0.638057	0.492656	-1.90469	0.0176155	0.817156	2.10263	0.00838439	0.0601857	1.10392	0.672481	0.5732	-1.7232	-1.71477	-2.64432	-1.57213	-1.73103
Ssc.9617.1.A1_at	NM_001080956	5325	PLAGL1	-1.31402	0.107787	0.480174	-1.11724	0.489737	0.623622	1.5267	0.0209517	0.0690542	-1.044	0.786273	0.656353	1.25863	0.167638	0.453701	1.07015	0.67032	0.609142	-1.59388	0.0130011	0.0500536	1.17613	0.318746	0.939831	1.7057	0.00618709	0.0516284	2.00612	0.00113775	0.0156804	3.79594	3.40196	3.636	4.40636	3.73382	Homo sapiens pleiomorphic adenoma gene-like 1 (PLAGL1); transcript variant 8; mRNA
Ssc.960.2.S1_at				-1.25824	0.332703	0.653181	-1.39363	0.172098	0.447547	1.55709	0.0781428	0.154102	1.3934	0.172295	0.372798	1.75323	0.0321004	0.230015	1.94188	0.0147639	0.100436	-1.11748	0.633202	0.491204	-1.1076	0.660315	0.965213	2.17001	0.00640557	0.0524509	1.9592	0.0138031	0.067905	-0.577328	-0.908737	-1.05618	0.0615249	-0.0987216
Ssc.9586.1.S1_at	NM_004657	8436	SDPR	-1.20242	0.487659	0.715373	-1.72649	0.0585534	0.309373	-1.84418	0.0377965	0.0987399	1.78402	0.0471398	0.218339	2.14515	0.0137265	0.165289	3.0801	0.00134013	0.0349608	3.29006	0.00090066	0.00990254	-1.43584	0.187696	0.933041	-1.06817	0.801802	0.604748	-1.53372	0.125492	0.248224	2.21512	1.94917	1.42728	1.33214	3.05025	Homo sapiens serum deprivation response (phosphatidylserine binding protein) (SDPR); mRNA
Ssc.9519.1.A1_at				-3.68	0.004655	0.214826	1.5358	0.260203	0.508976	1.35075	0.422478	0.397681	1.82065	0.12651	0.327471	6.69998	0.00035189	0.0492536	1.18547	0.646156	0.600034	1.34788	0.425654	0.404231	5.65173	0.00070432	0.576649	-1.137	0.728391	0.583247	4.97074	0.00121452	0.0162237	-2.44044	-4.32014	-1.82145	-2.00668	-1.57598
Ssc.9481.1.A1_at				-16.2516	0.00690653	0.239869	-3.00368	0.21099	0.475856	-2.9635	0.216201	0.278639	-2.59255	0.273909	0.448871	6.26859	0.0497948	0.278333	1.15858	0.861609	0.668759	1.14308	0.874142	0.567972	5.41057	0.0673175	0.889409	1.01356	0.987266	0.650741	5.48392	0.065497	0.171533	-2.74215	-6.76466	-4.32888	-4.30945	-4.11652
Ssc.9473.1.A1_at				2.90083	0.0155015	0.290154	2.8295	0.0174197	0.203121	4.80657	0.00157793	0.0140437	1.94425	0.0990685	0.296213	-1.49201	0.29953	0.550488	-1.45532	0.329026	0.449663	-2.47219	0.0328153	0.0901644	-1.02521	0.94706	0.976955	1.69873	0.177951	0.310514	1.65696	0.197374	0.316638	-2.25287	-0.7164	-0.752319	0.0121392	-1.29365
Ssc.9461.1.A1_at				1.79293	0.0070583	0.240709	1.9058	0.00392182	0.128944	3.31241	4.074e-05	0.00196259	1.52759	0.0342943	0.189416	-1.1737	0.376295	0.590617	-1.24759	0.229831	0.383211	-2.16839	0.00118915	0.0115718	1.06295	0.731466	0.968576	1.73807	0.0095623	0.0648064	1.84748	0.00528087	0.038192	-2.01921	-1.17689	-1.08881	-0.291327	-1.40795
Ssc.9457.1.A1_at				1.13885	0.760714	0.777794	-1.06585	0.881042	0.735751	-3.42089	0.0142712	0.0543497	-4.88024	0.00339584	0.084142	-5.55788	0.00204755	0.0812084	-4.57873	0.00437129	0.0582165	-1.4266	0.412416	0.397601	-1.21385	0.650844	0.965167	-3.20954	0.0185648	0.0938801	-3.89589	0.00837791	0.0499745	-3.16265	-2.97506	-3.25465	-4.93702	-5.4496
Ssc.9452.1.S1_at	NM_002474	4629	MYH11	1.80116	0.0578246	0.416791	1.42344	0.227632	0.485485	1.19838	0.524896	0.443126	2.48843	0.0077628	0.111919	1.38157	0.266575	0.528335	1.74817	0.0694026	0.218133	2.0765	0.0238986	0.0741239	-1.26535	0.411627	0.945714	-1.18781	0.544983	0.519573	-1.503	0.168801	0.290708	-3.01896	-2.17003	-2.50957	-2.75787	-1.70372	Homo sapiens myosin; heavy chain 11; smooth muscle (MYH11); transcript variant SM1A; mRNA
Ssc.9450.1.S1_at				-1.14813	0.480193	0.714023	-1.0035	0.985562	0.756774	-2.9322	0.00019537	0.004292	1.16277	0.441982	0.539532	1.33501	0.15606	0.444912	1.16684	0.431801	0.508448	3.40947	6.796e-05	0.00251038	1.14413	0.491095	0.952107	-2.92197	0.00020041	0.0110956	-2.55388	0.00055543	0.0108249	0.323036	0.123746	0.317993	-1.22895	0.540599
Ssc.9434.1.A1_at				-1.25231	0.0672042	0.427554	-1.01035	0.927043	0.744622	1.59779	0.0016227	0.0142307	-1.51703	0.00347251	0.0842528	-1.21139	0.110746	0.391313	-1.5015	0.00405177	0.0559185	-2.4239	1.082e-05	0.00101521	1.23948	0.0785932	0.910126	1.61432	0.00140027	0.0261031	2.00093	8.589e-05	0.00409569	0.973043	0.648456	0.958195	1.64912	0.371791
Ssc.9423.1.A1_at				-1.60093	0.0241026	0.330329	-1.32211	0.146241	0.423469	1.32801	0.14056	0.219484	-1.34416	0.12613	0.327092	1.19103	0.347233	0.577567	-1.01668	0.927483	0.684506	-1.78506	0.00844057	0.0382176	1.2109	0.305643	0.937736	1.75577	0.00988725	0.065862	2.12605	0.00167459	0.0198114	0.193703	-0.485209	-0.209135	0.602969	-0.233
Ssc.942.1.S1_at	NM_000165	2697	GJA1	1.04238	0.80807	0.786867	1.58424	0.0199628	0.211491	2.14784	0.00098945	0.0106392	1.59146	0.0190484	0.153831	1.52675	0.0292256	0.221723	1.00456	0.978739	0.694926	-1.34961	0.101781	0.180626	1.51982	0.0306271	0.862031	1.35576	0.0973413	0.227003	2.06051	0.00145636	0.0182982	2.83905	2.89894	3.50284	3.94194	3.5094	Homo sapiens gap junction protein; alpha 1; 43kDa (GJA1); mRNA
Ssc.9411.1.A1_at				1.21331	0.318736	0.646634	1.45015	0.0713347	0.330383	2.12619	0.00216635	0.0167868	1.00342	0.985573	0.704015	-1.20917	0.326937	0.566981	-1.44521	0.0735745	0.224045	-2.11894	0.00223166	0.0168129	1.1952	0.356009	0.945208	1.46618	0.0645572	0.184039	1.75239	0.0123696	0.0631782	0.595676	0.874623	1.13188	1.68395	0.600604
Ssc.9410.1.A1_at				-1.44241	0.209565	0.578947	-2.22068	0.0152804	0.194939	-1.28839	0.375428	0.374351	1.08498	0.771355	0.65233	1.56499	0.132112	0.419054	2.4094	0.00918497	0.0797068	1.39788	0.248188	0.302188	-1.53957	0.145255	0.933041	1.72361	0.0742367	0.198113	1.11954	0.688044	0.578614	-0.930719	-1.4592	-2.08172	-1.29629	-0.813046
Ssc.941.1.S1_at	NM_001613	59	ACTA2	-1.14823	0.415525	0.69005	-1.16751	0.363682	0.568079	-2.14358	0.00086029	0.00980493	1.03447	0.839229	0.669598	1.18781	0.315099	0.559533	1.20775	0.273019	0.413662	2.21747	0.00062895	0.00809561	-1.01679	0.920545	0.976633	-1.83603	0.00388598	0.0408292	-1.86685	0.00328598	0.028934	5.92449	5.72507	5.70106	4.82447	5.97338	Homo sapiens actin; alpha 2; smooth muscle; aorta (ACTA2); mRNA emb|X13839.1|HSACTA Human mRNA for vascular smooth muscle alpha-actin
Ssc.9398.2.S1_at	NM_012446	23635	SSBP2	-1.22105	0.129064	0.507643	-1.43222	0.0139114	0.190761	-2.46011	2.168e-05	0.00145621	-1.10544	0.425712	0.532328	1.10459	0.429176	0.614257	1.29561	0.0575226	0.199241	2.22546	5.88e-05	0.00235661	-1.17294	0.215835	0.933041	-1.7177	0.00117673	0.0241012	-2.01475	0.00017236	0.0057345	0.818543	0.530418	0.300295	-0.480181	0.673923	Homo sapiens single-stranded DNA binding protein 2 (SSBP2); mRNA
Ssc.939.1.S1_at	NM_000976	6136	RPL12	-4.72386	2.246e-05	0.0502934	-3.84051	7.48e-05	0.0375746	-1.16508	0.48168	0.425381	-1.20118	0.401188	0.521081	3.93267	6.477e-05	0.0249297	3.19727	0.00024096	0.0183143	-1.03099	0.886842	0.571368	1.23001	0.345433	0.945208	3.29635	0.00019688	0.0110815	4.05455	5.395e-05	0.00349313	1.92059	-0.319374	-0.0207035	1.70017	1.65614	Homo sapiens ribosomal protein L12 (RPL12); mRNA
Ssc.9380.1.S1_at	NM_015675	4616	GADD45B	1.53391	0.00447682	0.214826	1.66983	0.00139475	0.0899065	2.20673	5.047e-05	0.0021921	1.14647	0.270846	0.447301	-1.33794	0.0324043	0.231111	-1.4565	0.00938848	0.0803688	-1.9248	0.00023292	0.00467128	1.08861	0.485685	0.952107	1.32153	0.0387965	0.14059	1.43863	0.0112283	0.0595304	0.622495	1.23971	1.3622	1.76441	0.819696	Homo sapiens growth arrest and DNA-damage-inducible; beta (GADD45B); mRNA
Ssc.9372.1.A1_at	NM_031419	64332	NFKBIZ	1.39295	0.178009	0.556202	1.95933	0.0147783	0.193326	3.061	0.00063192	0.00821324	1.22776	0.390801	0.516445	-1.13454	0.59319	0.67837	-1.59586	0.0682716	0.216157	-2.49316	0.00254456	0.0180969	1.40661	0.166696	0.933041	1.56227	0.0797092	0.205561	2.1975	0.00631276	0.042217	2.79753	3.27568	3.76789	4.41154	3.09356	Homo sapiens nuclear factor of kappa light polypeptide gene enhancer in B-cells inhibitor; zeta (NFKBIZ); transcript variant 1; mRNA
Ssc.9364.1.S1_at	NM_001955	1906	EDN1	1.44457	0.0561549	0.415109	2.5262	0.00028443	0.0565983	2.95494	8.23e-05	0.00271629	1.60709	0.0192684	0.153902	1.11251	0.54536	0.663296	-1.57191	0.0240827	0.12727	-1.83869	0.00504572	0.0276646	1.74876	0.0082678	0.752627	1.16971	0.37904	0.441767	2.04555	0.00182321	0.0208383	-1.42792	-0.897282	-0.0909488	0.135208	-0.743471	Homo sapiens endothelin 1 (EDN1); mRNA gb|BC009720.1| Homo sapiens endothelin 1; mRNA (cDNA clone MGC:9513 IMAGE:3900704); complete cds
Ssc.9362.1.A1_at	NM_000089	1278	COL1A2	1.4124	0.2116	0.580445	-1.12493	0.658822	0.679334	-1.82217	0.0428323	0.106654	-1.57604	0.109205	0.307288	-2.22599	0.0113878	0.154509	-1.40101	0.221685	0.376137	1.15617	0.58722	0.475291	-1.58885	0.103795	0.917269	-1.61981	0.0918831	0.221607	-2.57364	0.00443452	0.0346436	-1.04708	-0.548931	-1.21692	-1.91274	-1.70338	Homo sapiens collagen; type I; alpha 2 (COL1A2); mRNA
Ssc.9340.1.A1_at				1.05553	0.918162	0.807625	-1.30772	0.612279	0.665697	4.39193	0.0162337	0.0590089	2.09286	0.180408	0.380454	1.98276	0.211565	0.488903	2.73686	0.0780198	0.22958	-2.09853	0.178957	0.251754	-1.38033	0.543762	0.95514	5.74339	0.00667439	0.0536049	4.16089	0.0194487	0.0831658	-3.22977	-3.15181	-3.61682	-1.09492	-2.1643
Ssc.9339.2.S1_a_at	NM_020830	57590	WDFY1	-1.47076	0.017208	0.296026	-1.20173	0.204236	0.470285	1.33207	0.0600928	0.131291	-1.65957	0.00382049	0.0876775	-1.12837	0.392989	0.598138	-1.38098	0.0382265	0.160403	-2.21066	0.0001587	0.00385402	1.22387	0.166255	0.933041	1.60078	0.00594537	0.0503289	1.95915	0.00056105	0.0108551	-0.0121334	-0.568697	-0.277247	0.401531	-0.742943	Homo sapiens WD repeat and FYVE domain containing 1 (WDFY1); mRNA
Ssc.9331.1.A1_at				-1.02856	0.912985	0.80677	1.22886	0.4312	0.599296	-1.92264	0.0264131	0.0798721	-1.00421	0.986984	0.70437	1.02425	0.925925	0.759873	-1.23404	0.422166	0.502652	1.91458	0.0271821	0.0803491	1.26396	0.373142	0.945714	-2.36267	0.00652593	0.0529689	-1.86926	0.032009	0.112173	-1.21713	-1.25776	-0.919809	-2.16022	-1.2232
Ssc.9329.1.A1_at				-1.16227	0.475544	0.711965	1.24752	0.301153	0.534481	2.4388	0.00134538	0.01267	1.12983	0.560726	0.587628	1.31316	0.20893	0.488033	-1.10417	0.635702	0.595834	-2.15856	0.00352425	0.0222733	1.44996	0.0969167	0.917269	1.95491	0.00794931	0.0585824	2.83454	0.00044006	0.00953653	-1.33063	-1.54757	-1.01156	-0.0444532	-1.15453
Ssc.9311.1.A1_at	NM_007350	22822	PHLDA1	-1.05504	0.816968	0.788872	1.4645	0.121527	0.398064	2.83337	0.00095235	0.0103665	1.17027	0.501502	0.565455	1.23468	0.371851	0.588658	-1.25142	0.343362	0.458394	-2.42113	0.00285948	0.0194648	1.54511	0.0824908	0.917269	1.93471	0.0151227	0.0838005	2.98933	0.00066497	0.0119595	-0.893512	-0.970813	-0.343107	0.609008	-0.666674	Homo sapiens pleckstrin homology-like domain; family A; member 1 (PHLDA1); mRNA
Ssc.9301.1.A1_at	NM_015172	23215	BAT2D1	-1.02045	0.890174	0.802896	-1.36934	0.0525347	0.298864	1.62871	0.00663115	0.0335987	-1.05402	0.720501	0.639666	-1.03289	0.825441	0.740153	1.29916	0.0970347	0.25429	-1.7167	0.00359907	0.02258	-1.34189	0.0666879	0.888305	2.23026	0.00022412	0.0114091	1.66203	0.0052326	0.0380485	1.12597	1.09676	0.672493	1.8297	1.05007	Homo sapiens BAT2 domain containing 1 (BAT2D1); mRNA
Ssc.9291.1.A1_at	NM_017734	54873	PALMD	1.35301	0.287713	0.632026	-1.19876	0.515997	0.63302	1.76746	0.0604935	0.131811	2.08392	0.0212988	0.159295	1.54021	0.139751	0.428236	2.49812	0.00676609	0.0696115	1.17905	0.554361	0.461988	-1.62194	0.10268	0.917269	2.11876	0.0191626	0.095394	1.30632	0.34438	0.421107	-0.476409	-0.0402358	-0.737952	0.345268	0.582888	Homo sapiens palmdelphin (PALMD); mRNA
Ssc.9279.1.A1_at				1.25363	0.177175	0.555893	-1.36834	0.0716675	0.330405	-1.77849	0.00412129	0.0250581	1.37376	0.068693	0.255977	1.09582	0.569753	0.671132	1.87977	0.00230933	0.0442556	2.44322	0.00018831	0.00420917	-1.7154	0.00606044	0.736555	-1.29974	0.123109	0.25837	-2.22958	0.00043145	0.00943367	-1.22083	-0.894716	-1.67326	-2.05149	-0.762705
Ssc.9275.1.A1_at	NM_000245	4233	MET	1.02815	0.908944	0.805788	-1.08501	0.737402	0.700455	-2.46837	0.00338357	0.0221773	1.41273	0.174953	0.375334	1.37406	0.209019	0.488052	1.53283	0.101243	0.259671	3.48715	0.00035852	0.00585935	-1.11555	0.653914	0.965167	-2.27497	0.00598684	0.0504661	-2.53785	0.00279524	0.0264229	0.330132	0.370179	0.212422	-0.973425	0.828622	Homo sapiens met proto-oncogene (hepatocyte growth factor receptor) (MET); mRNA
Ssc.9245.1.S1_at	NM_138801	130589	GALM	-1.02697	0.898274	0.803887	-1.35944	0.161172	0.438776	1.02669	0.899285	0.566697	1.64274	0.034494	0.190059	1.68704	0.0275524	0.21543	2.23321	0.00268998	0.0473963	1.60003	0.0430528	0.106857	-1.32375	0.197039	0.933041	1.39573	0.131409	0.267407	1.05438	0.799429	0.614968	1.22481	1.18642	0.781796	1.26282	1.94092	Homo sapiens galactose mutarotase (aldose 1-epimerase) (GALM); mRNA gb|BC019263.1| Homo sapiens galactose mutarotase (aldose 1-epimerase); mRNA (cDNA clone MGC:3215 IMAGE:3502667); complete cds
Ssc.924.3.A1_at	NM_003246	7057	THBS1	1.0588	0.782085	0.781646	1.15018	0.502339	0.627885	2.39335	0.00146552	0.0133261	1.19204	0.402792	0.521433	1.12584	0.568599	0.670674	1.03639	0.86246	0.669048	-2.00778	0.0060544	0.0308256	1.08631	0.68921	0.96685	2.08084	0.00450337	0.0438669	2.26044	0.0023005	0.0238046	2.17481	2.25724	2.37668	3.43384	2.42824	Homo sapiens thrombospondin 1 (THBS1); mRNA
Ssc.9238.1.A1_at				-1.07104	0.802806	0.785559	1.33578	0.30475	0.536238	1.48702	0.16901	0.243089	-1.62494	0.0997574	0.297262	-1.51716	0.150408	0.438508	-2.17056	0.01595	0.103148	-2.41632	0.00806116	0.0372094	1.43068	0.210457	0.933041	1.11322	0.697021	0.573414	1.59266	0.112669	0.233824	0.762565	0.663549	1.18025	1.33499	0.0621795
Ssc.9229.1.S1_at	NM_001009567	414308	MRC1L1	1.32995	0.323285	0.647686	1.37927	0.268495	0.515123	2.40869	0.00944113	0.0419668	4.6886	0.00021839	0.0407025	3.5254	0.00099359	0.0683755	3.39934	0.00121913	0.0327664	1.94654	0.0356376	0.0948416	1.03708	0.897079	0.976633	1.74635	0.0696305	0.191413	1.81112	0.0557156	0.157187	1.61484	2.02621	2.07874	2.88309	3.84399	Homo sapiens mannose receptor; C type 1-like 1 (MRC1L1); mRNA
Ssc.9207.1.A1_at				-1.06924	0.769359	0.778237	-1.28258	0.288878	0.528106	-1.19835	0.434426	0.403441	-2.0962	0.0076065	0.111397	-1.96045	0.0126861	0.161275	-1.63436	0.0514864	0.187804	-1.74924	0.0305667	0.0863872	-1.19952	0.432015	0.946252	1.07029	0.766091	0.594105	-1.12074	0.619078	0.553067	-0.0988355	-0.195422	-0.457882	-0.359879	-1.16661
Ssc.9176.1.A1_at				1.27387	0.229612	0.594981	-1.28746	0.211291	0.475895	-1.61287	0.0300408	0.0861379	-1.07495	0.71043	0.636886	-1.36935	0.12759	0.412356	1.19769	0.362797	0.47032	1.50041	0.0575809	0.127684	-1.64006	0.0258153	0.862031	-1.25275	0.261111	0.3726	-2.05459	0.00345067	0.0298852	3.23901	3.58823	2.87448	2.54938	3.13474
Ssc.9159.1.A1_at				-1.25631	0.496715	0.718066	-3.04871	0.00627195	0.149288	1.03633	0.914347	0.570359	1.21297	0.563915	0.58832	1.52387	0.222074	0.495988	3.69798	0.00235207	0.0444565	1.17044	0.637112	0.492517	-2.42671	0.0208215	0.847565	3.15947	0.00521641	0.0467903	1.30196	0.433713	0.469909	-1.9921	-2.32129	-3.60029	-1.94061	-1.71355
Ssc.9153.1.A1_at	NM_021255	57161	PELI2	-1.14269	0.615579	0.746769	1.21495	0.466817	0.614704	-1.98881	0.0234443	0.0741829	-1.10156	0.714922	0.638494	1.03734	0.889572	0.753291	-1.33834	0.283946	0.421419	1.80545	0.0446015	0.109204	1.38831	0.231243	0.933041	-2.41631	0.00646377	0.0527268	-1.74047	0.0567781	0.158955	-0.188279	-0.38071	0.0926218	-1.18018	-0.327822	Homo sapiens pellino homolog 2 (Drosophila) (PELI2); mRNA
Ssc.9142.1.A1_at				-1.34138	0.256084	0.612441	-1.42831	0.174397	0.448527	-2.33136	0.00600304	0.0314789	-1.07823	0.763699	0.650654	1.24405	0.391478	0.597117	1.32467	0.275639	0.415839	2.1622	0.0101098	0.0427918	-1.06481	0.801977	0.974427	-1.63225	0.0722203	0.195062	-1.73803	0.046795	0.141484	4.10931	3.6856	3.595	2.88814	4.00064
Ssc.9125.1.S1_at	NM_006097	10398	MYL9	1.67293	0.00946672	0.255847	1.40926	0.0585801	0.309373	-1.43396	0.0487922	0.116004	1.20739	0.26816	0.446491	-1.38558	0.0699183	0.326438	-1.1672	0.358769	0.467862	1.73134	0.0066017	0.0326367	-1.1871	0.311011	0.938887	-2.02082	0.00138385	0.0259533	-2.39892	0.0002832	0.00758753	1.12824	1.87062	1.62318	0.608236	1.40013	Homo sapiens myosin; light chain 9; regulatory (MYL9); transcript variant 1; mRNA
Ssc.9117.1.S1_at	NM_005621	6283	S100A12	1.45565	0.614193	0.746352	4.29379	0.0710675	0.330155	38.8459	0.00048392	0.00697649	4.89104	0.0524642	0.227948	3.36005	0.123985	0.40719	1.1391	0.860385	0.668624	-7.94225	0.0166249	0.0590872	2.94975	0.164766	0.933041	9.04701	0.0122097	0.0740885	26.6864	0.00105667	0.0150669	-5.0495	-4.50784	-2.94725	0.230191	-2.75936	Homo sapiens S100 calcium binding protein A12 (S100A12); mRNA dbj|D83664.1| Homo sapiens mRNA for CAAF1 (calcium-binding protein in amniotic fluid 1); complete cds
Ssc.9114.1.S1_at	NM_024636	79689	STEAP4	-1.25342	0.689493	0.763525	2.91695	0.0798	0.341648	20.8525	0.00025043	0.00497987	2.83128	0.0872937	0.281426	3.54877	0.0437549	0.263952	-1.03026	0.957773	0.690362	-7.36504	0.00456416	0.0260707	3.65616	0.0398879	0.866817	7.14872	0.00499443	0.0457609	26.1368	0.00014257	0.00529103	-1.611	-1.93687	-0.0665418	2.77114	-0.10955	Homo sapiens STEAP family member 4 (STEAP4); mRNA
Ssc.9112.1.S1_at	NM_005354	3727	JUND	1.39194	0.0831473	0.448115	1.53724	0.0313024	0.243918	1.07501	0.682689	0.501895	-1.46579	0.0502117	0.222413	-2.04029	0.00197863	0.0805529	-2.25327	0.00080621	0.0272153	-1.57573	0.0244551	0.075325	1.10439	0.576117	0.959641	-1.42999	0.0640119	0.183248	-1.29483	0.163532	0.286056	-0.0465217	0.43058	0.573824	0.0578221	-0.598197	Homo sapiens jun D proto-oncogene (JUND); mRNA
Ssc.9108.2.S1_at	NM_021197	58189	WFDC1	-2.24279	0.301852	0.637816	-1.06757	0.931513	0.745681	5.91757	0.037554	0.0983623	-1.1811	0.827018	0.667166	1.89891	0.407671	0.605284	-1.10634	0.894367	0.677524	-6.98921	0.0255712	0.0774437	2.10083	0.340658	0.945208	6.31744	0.0322983	0.127342	13.2719	0.00587273	0.0403824	-2.59341	-3.75871	-2.68775	-0.0284079	-2.83354	Homo sapiens WAP four-disulfide core domain 1 (WFDC1); mRNA
Ssc.9105.1.A1_at				2.53077	0.00608549	0.232971	2.28182	0.011693	0.178602	1.73262	0.0674766	0.14064	1.23702	0.44594	0.541391	-2.04587	0.0234842	0.204413	-1.84461	0.0454807	0.176391	-1.40064	0.237374	0.295159	-1.1091	0.707384	0.967327	-1.31698	0.328581	0.415056	-1.46066	0.187912	0.30782	-1.39371	-0.0541362	-0.20353	-0.600761	-1.08685
Ssc.9102.2.A1_at	NM_001306	1365	CLDN3	1.84431	0.0667033	0.426862	1.44875	0.241217	0.494881	3.0285	0.00394924	0.0246033	1.74223	0.091638	0.286867	-1.05859	0.85207	0.746291	1.20257	0.549156	0.561916	-1.73829	0.0927904	0.170921	-1.27304	0.43607	0.946678	2.09042	0.0326467	0.128171	1.64207	0.126515	0.249294	-2.46491	-1.58183	-1.9301	-0.866308	-1.66397	Homo sapiens claudin 3 (CLDN3); mRNA gb|BC016056.1| Homo sapiens claudin 3; mRNA (cDNA clone MGC:23079 IMAGE:4867858); complete cds
Ssc.9075.1.A1_at	NM_002228	3725	JUN	1.65464	0.0001592	0.0799	1.64958	0.00016708	0.0456517	2.2015	3.45e-06	0.00072898	-1.03883	0.666916	0.623419	-1.7189	8.856e-05	0.0259705	-1.71364	9.275e-05	0.0141371	-2.28699	2.25e-06	0.00058112	-1.00307	0.972248	0.977651	1.33458	0.00725237	0.0557927	1.3305	0.00770174	0.0473659	3.00239	3.72891	3.72449	4.14088	2.94743	Homo sapiens jun oncogene (JUN); mRNA
Ssc.9063.1.A1_at				-1.74887	0.20915	0.578947	1.02152	0.960232	0.75243	-3.26458	0.0175081	0.0616295	-4.68443	0.00405085	0.0889198	-2.67855	0.0395338	0.251698	-4.78522	0.00372402	0.0540467	-1.43493	0.406145	0.394406	1.7865	0.19366	0.933041	-3.33482	0.0160393	0.0868665	-1.86668	0.164774	0.286909	0.920871	0.114452	0.951584	-0.786026	-1.307
Ssc.9048.1.A1_at	NM_016463	51523	CXXC5	-1.0885	0.467853	0.710029	1.02753	0.813931	0.721048	-2.35132	1.822e-05	0.00133246	-1.18184	0.167903	0.368988	-1.08575	0.480892	0.637698	-1.21437	0.114601	0.275598	1.98954	0.00011243	0.00328894	1.11847	0.342594	0.945208	-2.41605	1.389e-05	0.00449005	-2.16014	4.438e-05	0.00333379	-0.344613	-0.466957	-0.305436	-1.57809	-0.585649	Homo sapiens CXXC finger 5 (CXXC5); mRNA gb|BC006428.1| Homo sapiens CXXC finger 5; mRNA (cDNA clone MGC:12969 IMAGE:3343683); complete cds
Ssc.9024.1.A1_at	NM_005596	4781	NFIB	1.6448	0.0556489	0.414288	-1.32341	0.250796	0.501507	1.69068	0.0454306	0.110828	1.20206	0.441944	0.539532	-1.36832	0.202406	0.483445	1.59082	0.0710154	0.220501	-1.40649	0.168646	0.24347	-2.17675	0.00695633	0.748444	2.23747	0.00569179	0.0490512	1.0279	0.907094	0.644564	-1.65512	-0.93721	-2.05939	-0.897517	-1.38962	Homo sapiens nuclear factor I/B (NFIB); mRNA
Ssc.9000.1.S1_at	NM_012249	23433	RHOQ	1.15799	0.243144	0.603921	1.06755	0.592593	0.658154	-1.08594	0.501559	0.433723	1.86081	0.00037266	0.0446003	1.60693	0.00247418	0.0847804	1.74307	0.0008433	0.0275516	2.02074	0.00014151	0.00365259	-1.08472	0.507297	0.953003	-1.1593	0.239785	0.357322	-1.25751	0.0814037	0.195187	1.56246	1.77409	1.65676	1.44351	2.45839	Homo sapiens ras homolog gene family; member Q (RHOQ); mRNA
Ssc.90.1.S1_at	NM_001276	1116	CHI3L1	1.13899	0.769389	0.778237	2.64145	0.0483093	0.28968	5.91955	0.00208941	0.0164044	2.5174	0.0583219	0.238446	2.2102	0.0962555	0.368956	-1.04928	0.913548	0.682309	-2.35146	0.0759706	0.151669	2.31911	0.0801248	0.914816	2.24103	0.0913253	0.221025	5.19718	0.00340104	0.0295747	-1.36975	-1.18199	0.031577	1.19574	-0.0378173	Homo sapiens chitinase 3-like 1 (cartilage glycoprotein-39) (CHI3L1); mRNA
Ssc.8997.1.A1_at				1.04945	0.720051	0.769416	1.66141	0.00306891	0.118328	4.03068	8.91367e-07	0.00038839	1.10725	0.454454	0.544981	1.05508	0.690774	0.708378	-1.50049	0.011255	0.0877456	-3.64027	1.79e-06	0.00050832	1.58313	0.00563806	0.728432	2.42606	4.919e-05	0.00662995	3.84076	1.23e-06	0.00083073	2.46226	2.53189	3.19467	4.47329	2.60924
Ssc.8974.1.S1_at	NM_001031847	1374	CPT1A	-1.02948	0.843922	0.794518	-1.21093	0.212705	0.476179	1.66509	0.0053023	0.0291554	1.11333	0.472455	0.552189	1.14615	0.365125	0.585399	1.34817	0.0644386	0.210278	-1.49559	0.0188118	0.0642367	-1.17626	0.285235	0.933041	2.01631	0.00064461	0.0185376	1.71417	0.00379509	0.0315991	3.24597	3.20405	2.96985	3.98156	3.40085	Homo sapiens carnitine palmitoyltransferase 1A (liver) (CPT1A); nuclear gene encoding mitochondrial protein; transcript variant 2; mRNA gb|BC000185.1| Homo sapiens carnitine palmitoyltransferase 1A (liver); mRNA (cDNA clone MGC:1772 IMAGE:3352642); comple
Ssc.8970.1.S2_at	NM_004911	9601	PDIA4	1.03804	0.69214	0.764138	1.11283	0.270211	0.516683	2.20409	6.04e-06	0.00089726	-1.11882	0.24837	0.432686	-1.16138	0.133435	0.419651	-1.24506	0.0377673	0.159405	-2.46598	1.82e-06	0.00050832	1.07205	0.465042	0.949772	1.98061	2.157e-05	0.00494505	2.12331	9.27e-06	0.00149698	3.7876	3.84146	3.94184	4.92778	3.62562	Homo sapiens protein disulfide isomerase family A; member 4 (PDIA4); mRNA
Ssc.8965.1.A1_at	NM_001430	2034	EPAS1	1.2986	0.00593787	0.231953	1.54664	0.00017174	0.0462358	2.62388	1.54051e-07	0.00031844	1.39147	0.00133957	0.0644571	1.07152	0.379469	0.591949	-1.11151	0.189638	0.349984	-1.88569	7.32e-06	0.00084464	1.191	0.0422748	0.867752	1.69651	3.556e-05	0.00587174	2.02054	2.9e-06	0.00109048	1.4698	1.84676	2.09894	2.86151	1.94642	Homo sapiens endothelial PAS domain protein 1 (EPAS1); mRNA
Ssc.8956.2.A1_at				-2.02174	0.0229759	0.325551	-1.03716	0.89217	0.738034	1.21601	0.473194	0.42148	-1.00212	0.993723	0.705457	2.01746	0.0232963	0.203525	1.03497	0.898385	0.678531	-1.21859	0.468546	0.424459	1.9493	0.0291674	0.862031	1.2612	0.397226	0.450406	2.45845	0.00645643	0.0428026	-1.88664	-2.90224	-1.93928	-1.60449	-1.8897
Ssc.8955.1.S1_at	NM_031302	83468	GLT8D2	-1.14676	0.371821	0.672846	-1.46355	0.0264741	0.228794	-1.99607	0.00081758	0.00954707	1.15873	0.338208	0.49005	1.32879	0.0809687	0.347047	1.69586	0.00479805	0.0608727	2.3129	0.00019164	0.00420917	-1.27625	0.126805	0.92295	-1.36386	0.0601551	0.177624	-1.74061	0.00357787	0.0305341	0.997456	0.799888	0.447983	0.00029106	1.21	Homo sapiens glycosyltransferase 8 domain containing 2 (GLT8D2); mRNA
Ssc.8950.1.A1_at				-2.22158	0.0133982	0.276217	-1.14309	0.626388	0.669657	1.24792	0.424978	0.398732	-1.23523	0.445983	0.541391	1.79851	0.0520652	0.283326	-1.08061	0.77689	0.643334	-1.54147	0.135205	0.214645	1.94349	0.031696	0.862031	1.42648	0.211805	0.337304	2.77235	0.00332245	0.0291288	2.84282	1.69123	2.64988	3.16234	2.53803
Ssc.8925.1.S1_at	NM_000558	3039	HBA1	-1.41027	0.291911	0.633347	-1.40905	0.293057	0.530861	-4.55387	0.00061734	0.00807523	2.29466	0.0227748	0.162599	3.23608	0.00348196	0.0977159	3.23329	0.00349792	0.0522071	10.4496	1.852e-05	0.00135236	1.00086	0.997827	0.978799	-3.23187	0.00350611	0.0386401	-3.22908	0.00352219	0.0302841	3.43319	2.93722	2.93847	1.2461	4.63147	Homo sapiens hemoglobin; alpha 1 (HBA1); mRNA
Ssc.8909.1.A1_at				1.0818	0.75258	0.776425	-1.07366	0.775564	0.711794	2.30608	0.00629385	0.0324584	-1.11162	0.672017	0.625205	-1.20255	0.464703	0.627671	-1.03535	0.888987	0.675712	-2.56349	0.0030606	0.0203176	-1.16149	0.551039	0.955648	2.47596	0.00386888	0.0407018	2.13171	0.0108831	0.058399	0.224861	0.338295	0.122318	1.4303	0.0721945
Ssc.8904.1.A1_at	NM_207517	57188	ADAMTSL3	1.0962	0.676614	0.760087	-1.03112	0.888867	0.73694	-1.87602	0.0147211	0.0554832	1.63816	0.0436216	0.211156	1.4944	0.089688	0.35942	1.68915	0.0341523	0.150902	3.07322	0.00037284	0.0059861	-1.13031	0.579355	0.959802	-1.81939	0.0188201	0.0944647	-2.05649	0.00709599	0.0449473	0.447971	0.58048	0.403755	-0.459702	1.16005	Homo sapiens ADAMTS-like 3 (ADAMTSL3); mRNA
Ssc.8893.1.A1_at				2.31195	0.0992112	0.471275	2.86312	0.0457113	0.282346	6.35115	0.00248379	0.0184351	1.87211	0.203785	0.40028	-1.23495	0.657027	0.697749	-1.52936	0.378617	0.478549	-3.39251	0.0243614	0.0751818	1.2384	0.652831	0.965167	2.21826	0.114757	0.248666	2.74709	0.0532231	0.153057	-2.86325	-1.65414	-1.34566	-0.196234	-1.95859
Ssc.888.1.A1_at	NM_018948	54206	ERRFI1	1.3774	0.0827273	0.447884	2.00753	0.0018404	0.101066	2.89159	7.903e-05	0.00270211	1.32257	0.123223	0.323322	-1.04145	0.811756	0.736862	-1.51789	0.0307717	0.142727	-2.18634	0.00082927	0.00953767	1.45748	0.0467193	0.87271	1.44038	0.0527039	0.165746	2.09932	0.00120642	0.0161672	0.412479	0.874422	1.4179	1.94434	0.815826	Homo sapiens ERBB receptor feedback inhibitor 1 (ERRFI1); mRNA gb|BC025337.1| Homo sapiens ERBB receptor feedback inhibitor 1; mRNA (cDNA clone MGC:39368 IMAGE:4810371); complete cds
Ssc.8871.2.A1_at				-1.1731	0.525776	0.725117	-1.79949	0.0361146	0.258159	-2.10238	0.0120505	0.0489084	1.33913	0.256891	0.438457	1.57093	0.092542	0.362987	2.40975	0.00467738	0.0602275	2.81535	0.0016574	0.0140182	-1.53396	0.108594	0.917269	-1.16832	0.536206	0.516025	-1.79216	0.0371676	0.123199	0.598284	0.367959	-0.249304	-0.473737	1.01958
Ssc.8865.2.S1_at	NM_022652	1848	DUSP6	-1.23636	0.223534	0.590672	-1.39313	0.0700544	0.32863	1.87556	0.00323035	0.0215528	-1.31751	0.122594	0.322656	-1.06564	0.705551	0.711067	1.0574	0.7399	0.6324	-2.47107	0.00024995	0.00481694	-1.1268	0.482031	0.951212	2.61291	0.00015636	0.0101313	2.31887	0.00043508	0.00946677	0.274587	-0.0315081	-0.203745	1.18191	-0.123226	Homo sapiens dual specificity phosphatase 6 (DUSP6); transcript variant 2; mRNA
Ssc.8861.1.A1_at	NM_003670	8553	BHLHB2	1.13837	0.277617	0.626492	1.60239	0.0018956	0.101575	2.23652	3.174e-05	0.00175664	1.25906	0.0685315	0.255977	1.10603	0.392929	0.598094	-1.27269	0.0583916	0.200627	-1.77633	0.00047057	0.00688664	1.40762	0.0126947	0.81261	1.39574	0.0144344	0.0814461	1.96467	0.0001351	0.00512029	2.38127	2.56823	3.0615	3.54252	2.71362	Homo sapiens basic helix-loop-helix domain containing; class B; 2 (BHLHB2); mRNA dbj|AB004066.1| Homo sapiens mRNA for DEC1; complete cds
Ssc.8845.1.S1_at	NM_001423	2012	EMP1	-1.02488	0.899383	0.804109	1.10388	0.61329	0.665697	2.02112	0.00401691	0.0247987	1.26941	0.236614	0.42592	1.30099	0.195068	0.478524	1.14995	0.477818	0.533183	-1.59216	0.0339867	0.0922972	1.13135	0.529527	0.954963	1.83091	0.00962057	0.0650057	2.0714	0.00324719	0.0287345	0.0231781	-0.0122736	0.165766	1.03833	0.367341	Homo sapiens epithelial membrane protein 1 (EMP1); mRNA emb|Y07909.1|HSPAPR H.sapiens mRNA for Progression Associated Protein
Ssc.8833.1.S1_at	NM_172174	3600	IL15	-1.04508	0.799559	0.784849	1.33752	0.116206	0.390845	2.98059	7.268e-05	0.00257554	1.13057	0.484629	0.558209	1.18154	0.347143	0.57756	-1.18305	0.343635	0.458532	-2.63636	0.00018957	0.00420917	1.39782	0.0757978	0.909237	2.22845	0.00079361	0.0208596	3.11496	5.237e-05	0.00349313	0.731524	0.667908	1.15108	2.30712	0.908575	Homo sapiens interleukin 15 (IL15); transcript variant 1; mRNA
Ssc.883.1.S1_a_at	NM_004120	2634	GBP2	1.29568	0.239105	0.602775	1.51239	0.0734727	0.333205	6.50104	3.95e-06	0.00078202	1.15164	0.510514	0.569625	-1.12507	0.581566	0.674716	-1.31325	0.217232	0.372637	-5.64501	7.95e-06	0.00088137	1.16726	0.472012	0.950809	4.29852	3.509e-05	0.00587174	5.01748	1.477e-05	0.00194213	2.58854	2.96224	3.18537	5.28921	2.79223	Homo sapiens guanylate binding protein 2; interferon-inducible (GBP2); mRNA
Ssc.8827.1.A1_at				-1.6508	0.0633319	0.423045	-1.29467	0.307286	0.53724	-2.15491	0.00952073	0.0421572	-1.06087	0.81056	0.66273	1.55609	0.0952923	0.367293	1.22039	0.426086	0.505181	2.03128	0.0144833	0.0536867	1.27508	0.335267	0.945208	-1.66445	0.0597818	0.176853	-1.30537	0.292932	0.389102	0.807434	0.0842676	0.434852	-0.300196	0.722192
Ssc.8818.1.A1_at	NM_002915	5983	RFC3	-1.17203	0.359414	0.665872	-1.5044	0.0330277	0.249631	-2.45511	0.00028677	0.00530936	-1.62159	0.0151618	0.141348	-1.38358	0.0778218	0.341153	-1.0779	0.659555	0.605902	1.51401	0.0309169	0.0870664	-1.28358	0.161779	0.933041	-1.63196	0.0141938	0.0806324	-2.09475	0.00118882	0.0160269	3.12072	2.89171	2.53154	1.82493	2.42331	Homo sapiens replication factor C (activator 1) 3; 38kDa (RFC3); transcript variant 1; mRNA
Ssc.8808.1.A1_at				-1.55235	0.188546	0.563473	-1.01516	0.962437	0.752861	2.16453	0.0326619	0.0907252	1.23877	0.507659	0.568284	1.92301	0.0622631	0.310744	1.25755	0.479013	0.533752	-1.74732	0.103593	0.18264	1.52917	0.202825	0.933041	2.19735	0.0300684	0.122532	3.36011	0.00301437	0.0275073	-0.979913	-1.61437	-1.00162	0.134141	-0.671005
Ssc.8807.1.A1_at				1.51675	0.204167	0.573933	1.20655	0.553997	0.645219	3.79954	0.00143639	0.0131704	-1.01705	0.957111	0.697967	-1.54261	0.18784	0.472768	-1.22712	0.519585	0.550161	-3.86433	0.00131784	0.0122638	-1.2571	0.472747	0.950809	3.1491	0.00384102	0.0405979	2.50506	0.0134647	0.066817	-1.43817	-0.837191	-1.16729	0.487652	-1.46257
Ssc.8805.1.A1_at	NM_005596	4781	NFIB	1.14065	0.548629	0.7307	-1.03608	0.870554	0.733729	-1.31821	0.221712	0.282373	1.55361	0.0643859	0.24894	1.36203	0.175661	0.462256	1.60966	0.0485536	0.182602	2.04797	0.00698546	0.033886	-1.18181	0.448988	0.947867	-1.2723	0.282443	0.387401	-1.50362	0.0832587	0.197714	2.25254	2.4424	2.20141	1.85396	2.88816	Homo sapiens nuclear factor I/B (NFIB); mRNA
Ssc.880.1.A1_at				-1.15558	0.559363	0.733127	-1.50433	0.118951	0.39414	-2.23976	0.00715147	0.0352456	-1.44511	0.155165	0.357438	-1.25055	0.372456	0.588879	1.04098	0.870152	0.670818	1.54989	0.0971909	0.1756	-1.30179	0.296521	0.934916	-1.48888	0.127455	0.263234	-1.93821	0.0200057	0.0846242	-0.0496891	-0.258312	-0.638809	-1.21304	-0.580871
Ssc.8796.1.A1_at				1.10377	0.616321	0.747078	1.0361	0.856362	0.730686	-1.51997	0.053071	0.121795	-1.82477	0.0103301	0.122618	-2.01412	0.0043366	0.105563	-1.89064	0.0075424	0.0730736	-1.20053	0.361026	0.370677	-1.06531	0.747203	0.969782	-1.57484	0.0386992	0.140334	-1.6777	0.0219315	0.0889955	-1.73317	-1.59073	-1.68201	-2.33722	-2.60088
Ssc.8793.1.A1_at				1.12101	0.644396	0.752202	1.28295	0.323748	0.5462	2.39579	0.0045394	0.026616	1.40269	0.188978	0.387989	1.25127	0.372415	0.588879	1.09333	0.71786	0.625328	-1.708	0.0498419	0.116744	1.14445	0.586448	0.959802	1.86741	0.0264133	0.112888	2.13717	0.0100936	0.0559354	-2.27053	-2.10572	-1.91107	-1.01002	-1.78233
Ssc.8790.1.A1_at				1.40393	0.0950361	0.464627	1.22147	0.302501	0.535265	-2.3567	0.00089666	0.0100757	1.19897	0.347357	0.493851	-1.17095	0.411229	0.606607	-1.01877	0.921524	0.683749	2.82561	0.00021412	0.00450593	-1.14938	0.466794	0.950326	-2.87864	0.00018634	0.0109922	-3.30864	6.879e-05	0.00366504	0.400455	0.889929	0.689078	-0.83631	0.662254
Ssc.8789.1.S1_at	NM_080725	140809	SRXN1	-1.3372	0.175256	0.554674	-1.69276	0.0246129	0.224395	1.70826	0.0227539	0.0727962	-1.37047	0.144642	0.347595	-1.02488	0.904223	0.756106	1.23517	0.313874	0.44049	-2.34112	0.0016344	0.0138968	-1.2659	0.263837	0.933041	2.89167	0.00033226	0.0136459	2.28427	0.00198764	0.0221074	-1.27988	-1.69909	-2.03926	-0.507358	-1.73455	Homo sapiens sulfiredoxin 1 homolog (S. cerevisiae) (SRXN1); mRNA emb|AL833944.1|HSM805120 Homo sapiens mRNA; cDNA DKFZp727A181 (from clone DKFZp727A181)
Ssc.8774.1.S1_at	NM_006745	6307	SC4MOL	1.62727	0.0295212	0.348642	1.40984	0.103797	0.377145	-1.60248	0.0338572	0.0926554	1.16086	0.455055	0.545259	-1.40178	0.108955	0.388805	-1.21448	0.335203	0.453627	1.86025	0.00895951	0.0395905	-1.15422	0.472099	0.950809	-2.25924	0.00169898	0.0280567	-2.60767	0.00054231	0.0107658	3.31149	4.01394	3.80702	2.63118	3.52668	Homo sapiens sterol-C4-methyl oxidase-like (SC4MOL); transcript variant 1; mRNA
Ssc.8767.1.A1_at	NM_000104	1545	CYP1B1	1.61198	0.126362	0.505635	1.66864	0.104026	0.377467	6.51032	6.531e-05	0.00250233	6.52362	6.472e-05	0.036185	4.04696	0.00063957	0.0587796	3.90955	0.0007664	0.0265953	1.00204	0.994454	0.599165	1.03515	0.906361	0.976633	3.90158	0.00077468	0.0206373	4.03871	0.0006464	0.011764	2.03123	2.72006	2.7699	4.73396	4.7369	Homo sapiens cytochrome P450; family 1; subfamily B; polypeptide 1 (CYP1B1); mRNA
Ssc.8745.1.A1_at	NM_003101	6646	SOAT1	1.0987	0.443466	0.699924	1.21157	0.134816	0.411962	2.02459	0.00013578	0.00345315	-1.04114	0.739626	0.644735	-1.14389	0.281004	0.538771	-1.26141	0.0773195	0.228764	-2.10788	8.668e-05	0.00288524	1.10274	0.426444	0.946252	1.67105	0.00143779	0.0265397	1.84273	0.00041214	0.00924698	1.58534	1.72113	1.86222	2.60297	1.52718	Homo sapiens sterol O-acyltransferase (acyl-Coenzyme A: cholesterol acyltransferase) 1 (SOAT1); transcript variant 688113; mRNA gb|BC028940.1| Homo sapiens sterol O-acyltransferase (acyl-Coenzyme A: cholesterol acyltransferase) 1; mRNA (cDNA clone MGC:299
Ssc.8725.1.A1_at	NM_022898	64919	BCL11B	1.37689	0.181534	0.558912	1.45078	0.125734	0.402341	-1.39647	0.164659	0.239673	-1.13713	0.576714	0.593994	-1.5657	0.0718161	0.330091	-1.64972	0.0483699	0.182358	1.22807	0.378022	0.379727	1.05366	0.819183	0.974947	-2.02598	0.0099858	0.0661695	-1.9228	0.014902	0.0708705	2.9357	3.39712	3.47253	2.45391	2.75031	Homo sapiens B-cell CLL/lymphoma 11B (zinc finger protein) (BCL11B); transcript variant 2; mRNA emb|AJ404614.1|HSA404614 Homo sapiens mRNA for B-cell lymphoma/leukaemia 11B (BCL11B gene)
Ssc.8715.1.A1_at	NM_139279	90411	MCFD2	-4.27578	0.0325985	0.359412	-1.84208	0.321819	0.544793	1.84609	0.320186	0.344064	1.65934	0.407814	0.523373	7.09499	0.00745221	0.12913	3.05665	0.0857225	0.240186	-1.11254	0.859249	0.564364	2.32117	0.18134	0.933041	3.40065	0.0633105	0.182233	7.89348	0.00549241	0.0390883	-3.88692	-5.98311	-4.76826	-3.00245	-3.15631	Homo sapiens multiple coagulation factor deficiency 2 (MCFD2); mRNA
Ssc.8698.1.S1_at	NM_001797	1009	CDH11	-1.17522	0.310342	0.642318	-1.05779	0.717761	0.695776	-1.51793	0.0200478	0.0671866	1.41797	0.0433972	0.210739	1.66642	0.00700089	0.126669	1.49991	0.0229606	0.123855	2.15237	0.00048209	0.0069529	1.11102	0.501802	0.952435	-1.435	0.0379246	0.138834	-1.29161	0.121184	0.243761	3.43547	3.20254	3.35442	2.83337	3.93929	Homo sapiens cadherin 11; type 2; OB-cadherin (osteoblast) (CDH11); mRNA
Ssc.8697.1.A1_at				-1.06331	0.827615	0.790609	-1.10789	0.716859	0.695461	-2.62743	0.00555815	0.0300523	-1.73278	0.0731528	0.263011	-1.62961	0.105704	0.383811	-1.56404	0.134406	0.298029	1.51631	0.160487	0.236383	-1.04192	0.884084	0.976633	-2.37157	0.0104253	0.067772	-2.47099	0.00809062	0.048841	2.24949	2.16093	2.10168	0.855841	1.4564
Ssc.8686.1.A1_at				1.06578	0.872476	0.799199	-2.00736	0.101859	0.375341	-8.31628	0.00027105	0.00514597	1.53489	0.294003	0.459956	1.44016	0.367991	0.586575	3.08108	0.0156003	0.102676	12.7646	6.211e-05	0.00242592	-2.13941	0.0776788	0.909237	-4.1429	0.0042881	0.0426666	-8.86335	0.00021543	0.00656921	0.0858586	0.177773	-0.919438	-2.97008	0.703998
Ssc.8683.1.S1_at				-1.11362	0.853393	0.795858	-1.87041	0.295733	0.532101	-10.6117	0.00194299	0.0158124	1.25829	0.694125	0.630931	1.40126	0.56541	0.669586	2.35351	0.162442	0.32571	13.3525	0.0010315	0.0106688	-1.67957	0.382383	0.945714	-5.67344	0.0120745	0.0738394	-9.52894	0.00263386	0.0256986	0.490192	0.33493	-0.413163	-2.91739	0.821653
Ssc.8676.1.S1_at	NM_021005	7026	NR2F2	1.06287	0.748983	0.775436	-1.16732	0.423396	0.595975	-1.60857	0.0281576	0.083	1.31097	0.174779	0.375269	1.23342	0.284126	0.540415	1.53032	0.0446005	0.174539	2.10878	0.00241813	0.0175714	-1.24071	0.271593	0.933041	-1.378	0.114356	0.248037	-1.7097	0.0160139	0.0738423	2.66167	2.74964	2.43847	1.9759	3.0523	Homo sapiens nuclear receptor subfamily 2; group F; member 2 (NR2F2); mRNA gb|BC042897.1| Homo sapiens nuclear receptor subfamily 2; group F; member 2; mRNA (cDNA clone MGC:35309 IMAGE:5177487); complete cds
Ssc.8670.1.A1_at	NM_017738	54875	C9orf39	-1.28515	0.236541	0.601214	-1.3485	0.164315	0.441602	-2.12913	0.00352459	0.0227701	1.4442	0.0948317	0.290978	1.85601	0.0111712	0.153991	1.9475	0.00741922	0.0728329	3.07488	0.00021596	0.00451892	-1.04929	0.814039	0.974883	-1.57889	0.0448235	0.152119	-1.65672	0.0296667	0.107277	-1.41052	-1.77245	-1.84187	-2.50078	-0.880247	Homo sapiens chromosome 9 open reading frame 39 (C9orf39); mRNA
Ssc.8648.1.A1_at	NM_004490	2888	GRB14	-1.35113	0.0923587	0.461117	-1.01777	0.915401	0.742299	-2.63071	0.00013541	0.00345315	-1.18005	0.330045	0.484084	1.14497	0.422037	0.61173	-1.15945	0.381783	0.480313	2.22931	0.00057198	0.00773586	1.32754	0.110308	0.917269	-2.58477	0.00015675	0.0101313	-1.94704	0.00207545	0.0226885	-0.635179	-1.06935	-0.660595	-2.03063	-0.874032	Homo sapiens growth factor receptor-bound protein 14 (GRB14); mRNA
Ssc.8647.1.A1_at				1.51912	0.105258	0.478529	1.71731	0.0440061	0.278006	2.23583	0.00646916	0.0330836	1.37682	0.203073	0.399868	-1.10336	0.684118	0.705407	-1.2473	0.368756	0.47364	-1.62391	0.0658204	0.13921	1.13046	0.612824	0.962736	1.30194	0.287326	0.390414	1.47179	0.130749	0.253942	-1.40537	-0.802137	-0.625224	-0.244561	-0.944035
Ssc.864.1.S1_at	NM_001014975	3075	CFH	1.30567	0.235519	0.600603	1.22988	0.350573	0.561622	1.52904	0.0722266	0.146341	2.01549	0.00778978	0.111919	1.54365	0.0669937	0.32064	1.63877	0.0415116	0.168035	1.31814	0.220402	0.282306	-1.06162	0.782953	0.972092	1.24324	0.327117	0.414267	1.17108	0.47205	0.489466	4.11845	4.50324	4.41697	4.73108	5.12959	Homo sapiens complement factor H (CFH); transcript variant 2; mRNA
Ssc.863.2.S1_at	NM_002346	4061	LY6E	1.35534	0.110303	0.483083	1.70611	0.0116713	0.178602	1.02927	0.871274	0.559249	-1.27327	0.194052	0.392125	-1.72571	0.0104338	0.150051	-2.17233	0.00119625	0.0324614	-1.31054	0.150191	0.227343	1.25881	0.214218	0.933041	-1.65759	0.0155059	0.084983	-1.31679	0.143854	0.266355	1.87755	2.3162	2.64826	1.91917	1.52901	Homo sapiens lymphocyte antigen 6 complex; locus E (LY6E); mRNA
Ssc.8617.1.A1_at				-1.03897	0.879008	0.800329	1.30293	0.305091	0.536401	1.9295	0.0228962	0.0730521	-1.24383	0.393686	0.517962	-1.19718	0.47912	0.636763	-1.62062	0.0768488	0.228066	-2.39997	0.00504246	0.0276572	1.3537	0.2443	0.933041	1.4809	0.139794	0.275191	2.00469	0.017514	0.0784409	0.663759	0.608607	1.04551	1.61199	0.348972
Ssc.8604.1.A1_at	NM_014035	28966	SNX24	1.03052	0.784837	0.781781	1.23194	0.0802785	0.342646	3.38961	4.7709e-07	0.00034392	1.65079	0.00087238	0.0587098	1.6019	0.00134372	0.0725092	1.33999	0.0211818	0.118463	-2.05332	5.285e-05	0.00223211	1.19546	0.126776	0.92295	2.75143	2.68e-06	0.0032546	3.28922	6.02027e-07	0.00070639	0.177643	0.221015	0.478578	1.93876	0.900803	Homo sapiens sorting nexing 24 (SNX24); mRNA gb|AF139461.1|AF139461 Homo sapiens hypothetical protein SBBI31 mRNA; complete cds
Ssc.8569.1.A1_at				-1.03831	0.889908	0.802755	-1.50875	0.151396	0.429494	-2.28463	0.0108664	0.0457216	1.10114	0.723531	0.640699	1.14332	0.623919	0.687314	1.66134	0.0841987	0.23829	2.51569	0.00587898	0.0303054	-1.45308	0.188494	0.933041	-1.51426	0.148164	0.283698	-2.20033	0.0138451	0.0679904	1.00719	0.95295	0.413837	-0.184773	1.14618
Ssc.8562.3.A1_at	NM_001901	1490	CTGF	1.23606	0.362019	0.666712	1.18738	0.45681	0.611088	-1.70433	0.0371262	0.097719	-1.09691	0.685568	0.629023	-1.35585	0.200043	0.482294	-1.30245	0.261178	0.406071	1.55375	0.0751076	0.150858	-1.041	0.859906	0.976633	-2.02368	0.00986908	0.0658401	-2.10665	0.00726512	0.0456587	4.43797	4.74372	4.68575	3.66877	4.30452	Homo sapiens connective tissue growth factor (CTGF); mRNA
Ssc.8555.1.A1_at				1.30391	0.326007	0.64894	1.48654	0.153843	0.432226	3.02103	0.00155364	0.0139057	1.57728	0.106515	0.304202	1.20966	0.475834	0.634444	1.06104	0.822272	0.657297	-1.91534	0.0298961	0.0852133	1.14007	0.620967	0.964066	2.03225	0.0201259	0.0976616	2.31691	0.00842551	0.0501639	-3.06453	-2.68169	-2.49257	-1.46949	-2.40709
Ssc.853.1.A1_at	NM_007289	4311	MME	-1.30044	0.144506	0.523903	-1.04325	0.80381	0.71887	-1.8159	0.00488938	0.0276857	1.5165	0.0309572	0.183335	1.97212	0.0021717	0.0827467	1.58208	0.0199829	0.114761	2.75382	0.00011508	0.00330628	1.24653	0.21373	0.933041	-1.74063	0.0074935	0.0568437	-1.39638	0.0719484	0.181258	3.5212	3.1422	3.46012	2.66051	4.12195	Homo sapiens membrane metallo-endopeptidase (MME); transcript variant 2b; mRNA
Ssc.8527.1.A1_at				-4.09082	0.00892664	0.254763	-4.96413	0.00424145	0.13267	1.01775	0.968547	0.583302	1.12681	0.789466	0.656999	4.60956	0.00562729	0.115203	5.59362	0.00270843	0.0474711	1.10715	0.819833	0.552831	-1.21348	0.666147	0.965574	5.05227	0.00396787	0.0413044	4.16345	0.00833628	0.04982	-1.85219	-3.88458	-4.16373	-1.8268	-1.67995
Ssc.8494.1.A1_at				1.77	0.0221658	0.321918	-1.13507	0.561891	0.648191	1.24428	0.325064	0.346731	1.7244	0.027404	0.17403	-1.02645	0.904077	0.756106	1.9573	0.00981603	0.0821424	1.38586	0.15331	0.229813	-2.00907	0.00796209	0.752627	1.41234	0.133113	0.269151	-1.42251	0.126097	0.248913	-2.11472	-1.29098	-2.2975	-1.79942	-1.32863
Ssc.8479.1.A1_at	NM_005410	6414	SEPP1	-1.00407	0.982887	0.816949	-1.16751	0.421056	0.594999	-1.87147	0.00682573	0.0342078	1.31363	0.17024	0.371015	1.31897	0.16455	0.450828	1.53368	0.0430012	0.171428	2.45842	0.00064864	0.00821732	-1.16278	0.432939	0.946252	-1.60295	0.0285595	0.118465	-1.86389	0.00708289	0.0448997	5.85756	5.85171	5.63412	4.9534	6.25112	Homo sapiens selenoprotein P; plasma; 1 (SEPP1); mRNA
Ssc.8473.1.S1_at	NM_001539	3301	DNAJA1	1.18567	0.357586	0.664792	1.64287	0.0184366	0.207544	2.11915	0.00168219	0.0144918	-1.0151	0.934051	0.692625	-1.20357	0.318755	0.562443	-1.66768	0.0159406	0.103126	-2.15114	0.00147189	0.0130996	1.38561	0.0945386	0.917269	1.2899	0.180006	0.312268	1.7873	0.00817287	0.0491528	4.99196	5.23766	5.70818	6.07545	4.97034	Homo sapiens DnaJ (Hsp40) homolog; subfamily A; member 1 (DNAJA1); mRNA
Ssc.8457.1.A1_at	NM_016308	51727	CMPK	1.76903	0.344143	0.659155	-4.68609	0.0227486	0.220697	1.77968	0.339321	0.354876	1.42134	0.55417	0.585236	-1.24462	0.711223	0.712753	6.66051	0.00800283	0.0749178	-1.25211	0.703729	0.516342	-8.28981	0.00423435	0.717605	8.33971	0.00416194	0.0422374	1.00602	0.99187	0.664451	-2.62367	-1.80071	-4.85205	-1.79205	-2.11642	Homo sapiens cytidylate kinase (CMPK); mRNA gb|AF070416.1|AF070416 Homo sapiens UMP-CMP kinase mRNA; complete cds
Ssc.8451.1.A1_at	NM_182765	143279	HECTD2	-1.4245	0.115573	0.490116	-1.62205	0.0402462	0.26918	-3.94302	5.488e-05	0.00229072	-1.12828	0.569705	0.591058	1.26255	0.282683	0.54013	1.43764	0.107514	0.267011	3.49473	0.00011662	0.00331762	-1.13868	0.541245	0.95514	-2.43088	0.00149885	0.0270148	-2.768	0.00057126	0.0109809	-1.0174	-1.52786	-1.71522	-2.9967	-1.19152	Homo sapiens HECT domain containing 2 (HECTD2); transcript variant 1; mRNA
Ssc.8447.1.A1_at	NM_004172	6507	SLC1A3	1.36566	0.346836	0.66043	1.71951	0.11673	0.391533	2.90244	0.0070575	0.034934	2.14734	0.0360083	0.193552	1.57238	0.182181	0.468583	1.24881	0.497595	0.54126	-1.35164	0.362337	0.371313	1.2591	0.482231	0.951212	1.68794	0.128242	0.264271	2.1253	0.038077	0.124672	-1.41976	-0.970162	-0.637764	0.117502	-0.31721	Homo sapiens solute carrier family 1 (glial high affinity glutamate transporter); member 3 (SLC1A3); mRNA gb|BC037310.2| Homo sapiens solute carrier family 1 (glial high affinity glutamate transporter); member 3; mRNA (cDNA clone MGC:41861 IMAGE:5264000);
Ssc.8446.1.A1_at				1.18509	0.469092	0.710664	1.07932	0.742169	0.702122	-2.04435	0.0100115	0.0433747	1.02884	0.902237	0.685413	-1.15187	0.545014	0.663218	-1.04907	0.836168	0.661705	2.10331	0.00808712	0.0372698	-1.098	0.687434	0.96685	-2.20651	0.00566139	0.0488426	-2.42275	0.00286125	0.0267324	-2.69441	-2.4494	-2.58428	-3.72605	-2.65339
Ssc.8436.1.S1_at				-1.06877	0.772385	0.779117	1.62618	0.0549043	0.302062	4.14915	8.26e-05	0.00271913	-1.36576	0.193825	0.392022	-1.27788	0.298881	0.550166	-2.22098	0.00513141	0.0629442	-5.66674	1.551e-05	0.00120398	1.73802	0.0331008	0.862031	2.55146	0.00187068	0.0296063	4.43449	5.668e-05	0.00350583	-2.13419	-2.23014	-1.4327	-0.0813763	-2.58389
Ssc.8429.2.S1_at	NM_018844	55973	BCAP29	1.05884	0.79276	0.78333	-1.76891	0.0226275	0.220106	1.31448	0.225913	0.285606	-1.28773	0.260222	0.441291	-1.36351	0.174083	0.46007	1.37366	0.164925	0.328213	-1.6927	0.0323207	0.0894411	-1.873	0.0142464	0.81261	2.32519	0.00259105	0.0338268	1.24143	0.331475	0.413567	-1.96723	-1.88474	-2.79009	-1.57274	-2.33207	Homo sapiens B-cell receptor-associated protein 29 (BCAP29); transcript variant 2; mRNA
Ssc.8411.1.A1_at				1.37801	0.261963	0.615692	1.02412	0.931336	0.745675	-2.06922	0.0224599	0.0721409	-1.18761	0.538104	0.579245	-1.63654	0.0977528	0.370054	-1.21625	0.484551	0.536334	1.74234	0.0665366	0.140209	-1.34556	0.296902	0.93541	-2.11913	0.0192996	0.0957479	-2.8514	0.00303396	0.0276546	0.882296	1.34488	0.916676	-0.166794	0.634233
Ssc.8405.1.A1_at				-1.1848	0.496563	0.718066	-1.44767	0.154751	0.433094	-2.2419	0.0072532	0.0355381	1.13839	0.601476	0.603018	1.34877	0.241561	0.510332	1.64801	0.0643478	0.2102	2.55216	0.00296865	0.0199383	-1.22186	0.423898	0.946252	-1.54863	0.0988084	0.228789	-1.89221	0.0241658	0.0940746	-1.61097	-1.85561	-2.1447	-2.77569	-1.42397
Ssc.838.1.S1_at	NM_004227	9265	PSCD3	-1.14843	0.317403	0.645719	-1.13845	0.347406	0.560028	-2.60298	2.681e-05	0.00161343	1.13709	0.351666	0.495828	1.30587	0.0698938	0.326438	1.29452	0.0780663	0.229596	2.95983	8.97e-06	0.0009223	1.00877	0.948377	0.976972	-2.28643	9.045e-05	0.00808899	-2.26655	9.86e-05	0.00435848	1.35434	1.15467	1.16727	-0.0258305	1.53968	Homo sapiens pleckstrin homology; Sec7 and coiled-coil domains 3 (PSCD3); mRNA
Ssc.8369.1.A1_at	NM_007281	11341	SCRG1	-1.22089	0.523229	0.724093	1.07407	0.817552	0.721443	-2.23394	0.0237299	0.0747975	1.44309	0.252007	0.435018	1.76185	0.0899293	0.359691	1.34356	0.350727	0.463063	3.22376	0.00305954	0.0203176	1.31132	0.390105	0.945714	-2.39941	0.0158065	0.0860021	-1.82976	0.0730676	0.182869	-3.08149	-3.36942	-2.97839	-4.24107	-2.55233	Homo sapiens scrapie responsive protein 1 (SCRG1); mRNA emb|AJ224677.1|HSAJ4677 Homo sapiens mRNA for scrapie responsive protein 1
Ssc.8335.1.S1_at	NM_005602	5010	CLDN11	1.3897	0.293529	0.634218	-1.51297	0.193231	0.461852	-2.92571	0.00471592	0.0272111	1.57361	0.15766	0.359218	1.13234	0.684283	0.705407	2.38082	0.0152394	0.10191	4.60392	0.00043523	0.0066067	-2.10257	0.0312517	0.862031	-1.93375	0.0505522	0.162107	-4.06585	0.00080993	0.0129743	-0.320591	0.15418	-0.917975	-1.86938	0.333486	Homo sapiens claudin 11 (oligodendrocyte transmembrane protein) (CLDN11); mRNA
Ssc.833.1.S1_at	NM_015991	712	C1QA	1.51805	0.06095	0.421785	1.30875	0.203489	0.470188	1.53	0.0570123	0.12729	2.04456	0.00471587	0.0933681	1.34684	0.163049	0.450165	1.56222	0.0476952	0.181028	1.33632	0.173348	0.247128	-1.15992	0.470411	0.950809	1.16905	0.447937	0.476723	1.00787	0.969158	0.659905	4.17327	4.77549	4.56146	4.7868	5.20506	Homo sapiens complement component 1; q subcomponent; A chain (C1QA); mRNA
Ssc.8323.1.A1_at				-1.06453	0.946583	0.812134	-3.54857	0.194292	0.462382	-4.29317	0.140546	0.219484	5.28411	0.0973738	0.294109	5.62511	0.0869867	0.355764	18.751	0.00917336	0.07969	22.6856	0.00644532	0.0320827	-3.33345	0.215398	0.933041	-1.20983	0.838453	0.614109	-4.03292	0.156546	0.279587	-2.78603	-2.87626	-4.61327	-4.88808	-0.384374
Ssc.8284.1.A1_s_at	NM_004386	1463	NCAN	-1.27019	0.222403	0.590394	-1.41033	0.0909389	0.360426	-1.06596	0.735402	0.518242	-2.22392	0.00144764	0.0647125	-1.75086	0.0123124	0.159857	-1.57688	0.0326688	0.146734	-2.0863	0.00251556	0.0179701	-1.11033	0.581675	0.959802	1.32305	0.15875	0.293275	1.19158	0.362778	0.431821	-1.45111	-1.79615	-1.94713	-1.54327	-2.60421	Homo sapiens neurocan (NCAN); mRNA
Ssc.828.1.S1_at	NM_134426	65010	SLC26A6	1.01919	0.811133	0.787393	1.31489	0.00542126	0.142065	1.60959	0.00010937	0.00314403	-1.35626	0.0028083	0.079381	-1.38229	0.00189377	0.079635	-1.78333	2.146e-05	0.00870295	-2.18302	1.48e-06	0.00050832	1.29012	0.0081852	0.752627	1.22413	0.0260484	0.112088	1.57928	0.00015161	0.00545073	0.678248	0.705678	1.07319	1.36494	0.238616	Homo sapiens solute carrier family 26; member 6 (SLC26A6); transcript variant 3; mRNA
Ssc.8278.1.S1_at	NM_001979	2053	EPHX2	-1.24138	0.0786218	0.443924	-1.16757	0.19081	0.460289	-2.11762	4.763e-05	0.00213169	-1.14148	0.25832	0.439641	1.08752	0.464804	0.627716	1.02286	0.841912	0.663507	1.85515	0.00022847	0.00463342	1.06322	0.590905	0.959802	-1.8137	0.0003045	0.013085	-1.70585	0.00068401	0.0120191	1.18646	0.874511	0.962953	0.104019	0.995556	Homo sapiens epoxide hydrolase 2; cytoplasmic (EPHX2); mRNA
Ssc.8258.1.A1_at	NM_000986	6152	RPL24	-2.62474	0.00029893	0.0852824	-2.75323	0.00020565	0.0488938	-1.04249	0.820392	0.545975	-1.08545	0.655804	0.620132	2.4181	0.00058154	0.0567594	2.53648	0.00039313	0.0205435	-1.04122	0.825556	0.554349	-1.04895	0.794347	0.974099	2.64102	0.00028465	0.0126703	2.51777	0.00041743	0.00928312	2.33634	0.94417	0.875221	2.27632	2.21805	Homo sapiens ribosomal protein L24 (RPL24); mRNA
Ssc.8234.1.A1_at				1.00508	0.985448	0.816949	-1.95347	0.0330057	0.249631	-1.36971	0.272489	0.316019	1.21769	0.483876	0.557795	1.21154	0.494917	0.642942	2.37873	0.00951125	0.0807936	1.66789	0.0883034	0.165583	-1.96339	0.0319654	0.862031	1.42619	0.219343	0.343372	-1.37667	0.265308	0.370605	-1.52376	-1.51645	-2.4898	-1.97763	-1.23961
Ssc.823.1.A1_at				-1.50294	0.0200541	0.312065	-1.07486	0.635078	0.671335	2.0556	0.00063699	0.00825651	-1.48296	0.023434	0.164441	1.01347	0.929488	0.760681	-1.37967	0.0540626	0.192511	-3.04838	1.933e-05	0.00136548	1.39826	0.0463541	0.87271	2.2095	0.00031245	0.013246	3.08945	1.744e-05	0.0020596	4.30424	3.71645	4.20009	5.34381	3.73576
Ssc.8224.1.S1_at				-1.14915	0.501306	0.720015	-2.71956	0.00052141	0.0672206	-1.69874	0.0239401	0.0752867	-1.06389	0.762339	0.650435	1.08014	0.706981	0.711323	2.55623	0.00082935	0.0274752	1.59672	0.0407647	0.103255	-2.36658	0.00150647	0.703186	1.60093	0.039856	0.142527	-1.47825	0.0782573	0.190732	1.31594	1.11537	-0.127428	0.55148	1.22659
Ssc.8212.1.A1_at				1.20537	0.398031	0.683893	1.79047	0.0203665	0.212206	1.77791	0.0215633	0.0701778	2.01981	0.00771006	0.111711	1.67568	0.0348493	0.23983	1.12809	0.581467	0.575758	1.13606	0.559968	0.46429	1.48541	0.0909607	0.917269	-1.00706	0.974114	0.64813	1.475	0.096062	0.213809	-2.09006	-1.82059	-1.24972	-1.25988	-1.07584
Ssc.8197.1.S1_at				-1.19037	0.49695	0.718066	-1.33708	0.267191	0.514219	-2.61877	0.00298863	0.0205161	-1.0263	0.918453	0.688639	1.15987	0.561905	0.668729	1.30282	0.309739	0.437891	2.55167	0.00354751	0.0223716	-1.12325	0.648341	0.965167	-1.95858	0.0215889	0.101696	-2.19997	0.00966451	0.0543411	-0.859683	-1.11109	-1.27877	-2.24857	-0.897131
Ssc.8195.1.A1_at	NM_015230	116984	CENTD1	-1.29785	0.0896219	0.457547	-1.19972	0.218653	0.479729	1.57833	0.00815331	0.0380495	-1.41354	0.0317236	0.184807	-1.08914	0.551941	0.665734	-1.17823	0.26443	0.408203	-2.23104	0.00017661	0.00410608	1.0818	0.583371	0.959802	1.89355	0.00097663	0.0225507	2.04844	0.00041966	0.00929716	0.251312	-0.124811	-0.011381	0.909714	-0.248006	Homo sapiens centaurin; delta 1 (CENTD1); transcript variant 1; mRNA
Ssc.8162.1.S1_at	NM_002852	5806	PTX3	-1.39698	0.635262	0.751176	2.61164	0.190401	0.460289	39.1025	0.00031694	0.00565791	1.05224	0.942077	0.694245	1.46995	0.585382	0.676197	-2.48199	0.212992	0.36959	-37.1613	0.0003525	0.00582999	3.6484	0.0874991	0.917269	14.9724	0.00268685	0.0344501	54.6252	0.00016078	0.00556834	-1.62383	-2.10614	-0.238878	3.66535	-1.55038	Homo sapiens pentraxin-related gene; rapidly induced by IL-1 beta (PTX3); mRNA gb|BC039733.1| Homo sapiens pentraxin-related gene; rapidly induced by IL-1 beta; mRNA (cDNA clone MGC:47747 IMAGE:5768379); complete cds
Ssc.8149.1.A1_at	NM_001463	2487	FRZB	1.1303	0.659202	0.756086	-1.18459	0.543735	0.64246	-2.24067	0.0134932	0.0524211	1.33851	0.304742	0.467404	1.18421	0.5445	0.662905	1.58559	0.117993	0.279321	2.99915	0.00223123	0.0168129	-1.33894	0.304227	0.937695	-1.89151	0.0396184	0.142002	-2.53262	0.00624771	0.041957	-0.561675	-0.384971	-0.806068	-1.7256	-0.141052	Homo sapiens frizzled-related protein (FRZB); mRNA
Ssc.8144.1.A1_at	NM_144595	122060	SLAIN1	-1.05958	0.787275	0.782105	1.29082	0.24946	0.50043	1.92781	0.0104388	0.044535	-1.20153	0.399815	0.520296	-1.13397	0.560435	0.668435	-1.55096	0.0618519	0.206646	-2.31633	0.00242505	0.0175885	1.36773	0.164521	0.933041	1.49348	0.0836347	0.210303	2.04267	0.00653421	0.0429657	0.927893	0.844402	1.29618	1.87486	0.663016	Homo sapiens SLAIN motif family; member 1 (SLAIN1); transcript variant 2; mRNA
Ssc.8139.1.S1_at	NM_006214	5264	PHYH	-1.42498	0.0110029	0.265508	-1.24924	0.0789464	0.340219	-2.25083	3.174e-05	0.00175664	1.16602	0.206741	0.402539	1.66155	0.00121012	0.0708401	1.45663	0.00792982	0.0747021	2.62451	7.03e-06	0.00083575	1.14068	0.27417	0.933041	-1.80177	0.00041586	0.0148509	-1.57956	0.00244484	0.0245244	2.0727	1.56176	1.75165	0.902242	2.29429	Homo sapiens phytanoyl-CoA 2-hydroxylase (PHYH); transcript variant 1; mRNA
Ssc.810.1.S1_at	NM_005506	950	SCARB2	1.02529	0.869731	0.798845	1.34029	0.0767478	0.336853	2.77699	4.295e-05	0.00197523	1.31844	0.0921605	0.28718	1.28591	0.121115	0.403124	-1.01658	0.913996	0.682309	-2.10627	0.00052305	0.00732783	1.30723	0.101251	0.917269	2.07193	0.00061617	0.0183002	2.70849	5.283e-05	0.00349313	2.66672	2.70275	3.08927	4.14024	3.06555	Homo sapiens scavenger receptor class B; member 2 (SCARB2); mRNA
Ssc.8099.1.S1_at	NM_032333	84293	C10orf58	1.1719	0.0780007	0.443924	1.03733	0.659783	0.679639	-1.56067	0.00025845	0.00508277	1.36038	0.00343365	0.084142	1.16083	0.0946862	0.36609	1.31143	0.0072964	0.0723579	2.1231	3.02e-06	0.0006842	-1.12973	0.162044	0.933041	-1.61893	0.00013885	0.00963182	-1.82895	2.129e-05	0.00225091	4.72236	4.95122	4.77524	4.0802	5.16638	Homo sapiens chromosome 10 open reading frame 58 (C10orf58); mRNA
Ssc.8098.1.A1_at	NM_002294	3920	LAMP2	1.16144	0.35174	0.662145	1.07237	0.658133	0.67901	2.08744	0.00072034	0.00885395	1.22295	0.218337	0.41158	1.05296	0.743217	0.720732	1.14042	0.411225	0.496738	-1.70689	0.00582797	0.0301606	-1.08306	0.613891	0.962736	1.94657	0.0014503	0.0266356	1.79729	0.00333895	0.0292564	1.49648	1.71239	1.59728	2.55821	1.78684	Homo sapiens lysosomal-associated membrane protein 2 (LAMP2); transcript variant LAMP2A; mRNA emb|X77196.1|HSLAMP2 H.sapiens mRNA for lysosome-associated membrane protein-2
Ssc.8088.1.A1_s_at	NM_014141	26047	CNTNAP2	-1.41179	0.139739	0.519579	-1.23097	0.356501	0.564237	-2.95761	0.00050332	0.0071088	1.15619	0.514894	0.571457	1.6323	0.0458327	0.268758	1.42323	0.13166	0.294693	3.41956	0.00019304	0.00422239	1.14689	0.538072	0.95514	-2.40267	0.00222224	0.0316017	-2.09493	0.0063292	0.0422272	-0.588527	-1.08605	-0.888322	-2.15296	-0.379148	Homo sapiens contactin associated protein-like 2 (CNTNAP2); mRNA
Ssc.8086.1.A1_at	NM_001001395	55885	LMO3	1.20166	0.34927	0.661337	-1.04749	0.809152	0.720059	-1.51409	0.0509225	0.119083	1.43164	0.0840777	0.278107	1.19139	0.371285	0.588316	1.49963	0.055538	0.195334	2.16764	0.0020266	0.0158967	-1.25873	0.246855	0.933041	-1.44545	0.0772275	0.202113	-1.81942	0.00950245	0.0537875	-1.55037	-1.28534	-1.6173	-2.14882	-1.03269	Homo sapiens LIM domain only 3 (rhombotin-like 2) (LMO3); transcript variant 2; mRNA
Ssc.8074.1.A1_at	NM_006597	3312	HSPA8	-1.5911	0.416708	0.69059	-8.80355	0.0026526	0.111866	-3.77615	0.0358295	0.0956686	-2.31234	0.157228	0.359201	-1.4533	0.510762	0.649342	3.80721	0.0349257	0.152522	1.63304	0.391997	0.387106	-5.53302	0.0108618	0.801561	2.33135	0.153605	0.288512	-2.3733	0.145968	0.268752	-2.61663	-3.28665	-5.75471	-4.53354	-3.82598	Homo sapiens heat shock 70kDa protein 8 (HSPA8); transcript variant 1; mRNA
Ssc.807.1.S1_at	NM_000039	335	APOA1	-1.14128	0.695657	0.764803	-1.05857	0.865766	0.732882	-2.2731	0.0313293	0.0883555	2.18949	0.0380884	0.198353	2.49882	0.0190974	0.187957	2.31773	0.0283031	0.137553	4.97693	0.00063229	0.00809941	1.07813	0.823302	0.974947	-2.14733	0.0421402	0.147129	-1.99171	0.062129	0.167068	2.85168	2.66103	2.76957	1.66702	3.98228	Homo sapiens apolipoprotein A-I (APOA1); mRNA
Ssc.8063.1.A1_at	NM_019027	54502	FLJ20273	-1.14634	0.523305	0.724093	1.13884	0.543083	0.642214	3.48264	0.00012484	0.00332625	1.37728	0.152149	0.354501	1.57883	0.0514257	0.282105	1.20937	0.378948	0.478752	-2.52864	0.00115663	0.0114072	1.3055	0.225757	0.933041	3.05806	0.00029594	0.0129285	3.9923	5.338e-05	0.00349313	0.422298	0.225256	0.609862	2.22248	0.884115	Homo sapiens RNA-binding protein (FLJ20273); mRNA
Ssc.806.1.A1_at	NM_000978	9349	RPL23	-2.82446	0.00084303	0.126805	-3.08602	0.00046427	0.0662372	-1.06845	0.770606	0.529303	-1.09525	0.689231	0.630045	2.57884	0.00159339	0.0759958	2.81765	0.00085713	0.0278215	-1.02508	0.91296	0.578213	-1.09261	0.697	0.96685	2.88832	0.0007236	0.0199156	2.64352	0.00133666	0.0172807	2.86954	1.37157	1.24379	2.77402	2.73829	Homo sapiens ribosomal protein L23 (RPL23); mRNA
Ssc.8059.1.A1_at				-1.06612	0.794084	0.783597	-2.21807	0.00754823	0.155263	-1.4506	0.150422	0.228997	-1.22177	0.421265	0.529994	-1.14599	0.580892	0.674521	1.81545	0.0316195	0.144459	1.18729	0.48872	0.433889	-2.0805	0.0118942	0.81261	1.52907	0.105769	0.237492	-1.36063	0.226297	0.340909	-2.39307	-2.48545	-3.54238	-2.92973	-2.68205
Ssc.8044.1.A1_at				-1.68604	0.00557686	0.227531	-1.81972	0.00240188	0.109873	-2.12678	0.00047861	0.00697034	-1.77806	0.0030915	0.0823342	-1.05458	0.728046	0.716449	1.02343	0.879222	0.672928	1.19613	0.255824	0.307669	-1.07929	0.618736	0.963631	-1.16874	0.318676	0.40923	-1.2614	0.149125	0.272164	3.32374	2.5701	2.46002	2.23507	2.49344
Ssc.8038.3.S1_at	NM_030627	80315	CPEB4	-1.10146	0.644539	0.752202	-2.07066	0.00499083	0.138337	1.21301	0.364282	0.368836	-1.0931	0.670589	0.624564	1.00765	0.970821	0.769247	1.8943	0.0104326	0.0844006	-1.32595	0.1951	0.264196	-1.87992	0.0111201	0.807993	2.51174	0.0010864	0.0235347	1.33609	0.184297	0.304751	-1.08462	-1.22405	-2.13471	-0.806027	-1.21305	Homo sapiens cytoplasmic polyadenylation element binding protein 4 (CPEB4); mRNA emb|BX538213.1|HSM806444 Homo sapiens mRNA; cDNA DKFZp686F1544 (from clone DKFZp686F1544); complete cds
Ssc.8030.1.A1_at				-1.76257	0.0903728	0.458983	-1.56045	0.171915	0.44745	-2.75574	0.00733871	0.035791	-1.0685	0.830978	0.667815	1.64957	0.128893	0.415058	1.46041	0.238925	0.389628	2.57907	0.0106352	0.0441888	1.12953	0.695593	0.96685	-1.76599	0.0894266	0.218756	-1.56348	0.170228	0.292257	-1.65894	-2.47662	-2.30091	-3.12138	-1.75453
Ssc.8019.1.A1_at	NM_005045	5649	RELN	1.03795	0.896161	0.803509	-1.44776	0.213054	0.476179	-1.64584	0.103574	0.183356	1.85592	0.0504629	0.222889	1.78806	0.063253	0.312675	2.68693	0.00524456	0.0636268	3.05453	0.00246368	0.0177812	-1.5027	0.173942	0.933041	-1.13681	0.654728	0.560552	-1.70829	0.0831494	0.197633	2.23765	2.29138	1.70382	1.51883	3.12978	Homo sapiens reelin (RELN); transcript variant 1; mRNA
Ssc.800.1.S1_at	NM_000701	476	ATP1A1	1.39332	0.0146914	0.285608	1.42209	0.0107789	0.173545	2.16406	4.451e-05	0.00202747	1.15871	0.220341	0.412711	-1.20247	0.13281	0.419285	-1.2273	0.0991364	0.257191	-1.86764	0.00024615	0.00479064	1.02065	0.859655	0.976633	1.52174	0.00393463	0.041094	1.55317	0.00292433	0.0270388	2.80654	3.28506	3.31456	3.92028	3.01907	Homo sapiens ATPase; Na+/K+ transporting; alpha 1 polypeptide (ATP1A1); transcript variant 1; mRNA
Ssc.7990.1.A1_at				-2.44883	3.188e-05	0.0502934	-1.74501	0.00127215	0.0875529	-1.24965	0.106519	0.186372	-1.28037	0.0775369	0.269343	1.91259	0.00042476	0.0519096	1.3629	0.0334434	0.149018	-1.02458	0.850599	0.561894	1.40333	0.0224399	0.850908	1.3964	0.0240083	0.107871	1.95961	0.00032174	0.00810395	4.79742	3.50533	3.99418	4.4759	4.44086
Ssc.7969.1.A1_at				1.16676	0.840316	0.793812	-1.59685	0.544367	0.642539	-10.2416	0.0108859	0.045758	1.78943	0.453334	0.54446	1.53367	0.579029	0.673992	2.85744	0.18952	0.349935	18.3267	0.00296307	0.0199281	-1.86314	0.423571	0.946222	-6.41367	0.031891	0.126368	-11.9496	0.00766742	0.0472809	-1.65359	-1.43107	-2.32881	-5.00996	-0.814087
Ssc.7957.1.A1_at				1.19296	0.512488	0.721963	1.21525	0.470334	0.616523	2.77064	0.00285541	0.0198791	1.21233	0.475674	0.553655	1.01624	0.951778	0.765877	-1.0024	0.992809	0.697696	-2.28538	0.00979855	0.0419769	1.01868	0.944605	0.976955	2.2799	0.00995353	0.0660388	2.32249	0.00882053	0.0512872	-1.19583	-0.941283	-0.914577	0.274392	-0.91804
Ssc.7938.1.A1_at				-1.23413	0.16359	0.543458	-1.19451	0.232708	0.488962	-2.41859	8.765e-05	0.00283177	1.05282	0.720603	0.639666	1.29932	0.0907802	0.36116	1.25761	0.132398	0.295481	2.54635	5.497e-05	0.00226117	1.03317	0.820294	0.974947	-2.02475	0.00050503	0.0162051	-1.95975	0.00071398	0.0122767	3.52341	3.21992	3.26699	2.24925	3.59768
Ssc.7910.1.A1_at	NM_018063	3070	HELLS	1.21037	0.23808	0.601816	1.14486	0.394836	0.583256	-1.74434	0.00441326	0.0261424	-1.27623	0.140006	0.342624	-1.54471	0.0170193	0.181873	-1.4611	0.031873	0.145052	1.36679	0.067099	0.140628	-1.05722	0.722195	0.968576	-1.99702	0.0010652	0.023246	-2.1113	0.00061256	0.0114862	2.36039	2.63584	2.55556	1.55771	2.0085	Homo sapiens helicase; lymphoid-specific (HELLS); mRNA
Ssc.7872.1.A1_at				1.18029	0.130841	0.50993	1.24365	0.0556519	0.302947	2.64614	2.18e-06	0.00063678	1.48089	0.00296938	0.081633	1.25468	0.0479739	0.273414	1.19076	0.113688	0.27448	-1.78686	0.00018191	0.00413108	1.05368	0.614978	0.962777	2.12773	2.071e-05	0.00494505	2.24194	1.158e-05	0.00168999	1.92057	2.15971	2.23514	3.32446	2.48703
Ssc.7864.1.A1_at	NM_002182	3556	IL1RAP	-1.08553	0.784636	0.781781	1.95399	0.044903	0.280181	10.424	1.154e-05	0.00111565	1.32546	0.357867	0.499325	1.43883	0.241676	0.510376	-1.4742	0.213808	0.370019	-7.86441	3.479e-05	0.00182862	2.12112	0.0277865	0.862031	5.33469	0.00019108	0.0110382	11.3155	8.52e-06	0.0014419	-0.854155	-0.972556	0.11227	2.52768	-0.447664	Homo sapiens interleukin 1 receptor accessory protein (IL1RAP); transcript variant 1; mRNA
Ssc.7849.1.S1_at	NM_006063	10324	KBTBD10	-1.64187	0.518868	0.723475	-14.3855	0.00488519	0.137007	1.60848	0.53598	0.447319	-2.10829	0.338224	0.49005	-1.28408	0.74295	0.720732	6.82331	0.0269696	0.134638	-3.39115	0.130633	0.210502	-8.76169	0.0151245	0.81261	23.1389	0.00172646	0.028303	2.64091	0.219633	0.335744	-3.53299	-4.24833	-7.37953	-2.84729	-4.60906	Homo sapiens kelch repeat and BTB (POZ) domain containing 10 (KBTBD10); mRNA
Ssc.7841.1.A1_at				-1.17549	0.416431	0.690514	-1.33852	0.157344	0.434457	-3.14653	0.00013036	0.00338456	-1.53161	0.049406	0.220969	-1.30296	0.195435	0.478795	-1.14426	0.495987	0.540678	2.05439	0.00363263	0.0227012	-1.13869	0.511364	0.953003	-2.35076	0.00117653	0.0241012	-2.67678	0.0004238	0.00932045	1.44599	1.21273	1.02535	-0.207772	0.830939
Ssc.7834.1.A1_at	NM_001080383	10052	GJA7	-1.02681	0.905711	0.805395	-1.17553	0.474768	0.618129	-2.52076	0.00170074	0.0145117	1.15423	0.524972	0.575727	1.18517	0.453359	0.623531	1.35684	0.191372	0.351483	2.90955	0.00061896	0.00803823	-1.14484	0.548379	0.95523	-2.14436	0.00569656	0.0490542	-2.45495	0.00206282	0.0226406	1.63354	1.59538	1.40023	0.299682	1.84048	Homo sapiens gap junction protein; alpha 7; 45kDa (GJA7); transcript variant 2; mRNA
Ssc.7822.1.A1_at				-3.18379	0.0401029	0.381359	-8.15973	0.00162686	0.0951523	-1.85705	0.236195	0.292813	1.16115	0.767218	0.651085	3.69685	0.0238174	0.205189	9.47464	0.00101353	0.0300042	2.15631	0.148782	0.226184	-2.56289	0.0843464	0.917269	4.39392	0.0130351	0.0766445	1.71444	0.29812	0.392297	-1.86272	-3.53346	-4.89124	-2.75573	-1.64717
Ssc.7786.1.A1_at				1.18548	0.440343	0.698374	1.97543	0.00925192	0.16691	2.00976	0.00806178	0.0378232	1.20672	0.395706	0.518307	1.01791	0.934827	0.761773	-1.63703	0.0422162	0.169562	-1.66547	0.0367432	0.0967351	1.66635	0.0365868	0.862031	1.01738	0.936762	0.639781	1.69531	0.0318317	0.111907	-1.84531	-1.59984	-0.863141	-0.838287	-1.57422
Ssc.7771.1.A1_at	NM_001080416	4603	MYBL1	-1.51098	0.0799088	0.444169	-1.39586	0.146419	0.423521	-2.87912	0.00054309	0.00743748	-2.1703	0.00440058	0.0909025	-1.43635	0.118127	0.40008	-1.55481	0.063791	0.209598	1.3266	0.211676	0.276115	1.08247	0.7161	0.968576	-2.06261	0.00656792	0.0531241	-1.90546	0.0123782	0.0631782	2.98408	2.3886	2.50293	1.45846	1.86619	Homo sapiens v-myb myeloblastosis viral oncogene homolog (avian)-like 1 (MYBL1); mRNA
Ssc.777.1.S1_at	NM_005525	3290	HSD11B1	1.01423	0.944192	0.812051	-1.04092	0.84266	0.727698	2.12981	0.00326552	0.0216859	-1.15355	0.484761	0.558275	-1.16997	0.443792	0.620148	-1.1082	0.613164	0.587899	-2.45685	0.00103346	0.0106688	-1.05574	0.788543	0.973302	2.21697	0.00234746	0.0322484	2.09992	0.00367274	0.0309818	2.42026	2.44065	2.3624	3.51099	2.21418	Homo sapiens hydroxysteroid (11-beta) dehydrogenase 1 (HSD11B1); transcript variant 1; mRNA
Ssc.7764.1.A1_at	NM_006265	5885	RAD21	-2.13687	0.0285136	0.345128	-2.54712	0.0103588	0.171774	1.04011	0.897276	0.566352	-1.27454	0.433003	0.535191	1.67658	0.112449	0.393605	1.99846	0.0419354	0.168957	-1.32566	0.364823	0.372542	-1.19198	0.567376	0.958	2.64927	0.00827562	0.0597803	2.22257	0.0227174	0.0908347	-1.70845	-2.80395	-3.05731	-1.65172	-2.05843	Homo sapiens RAD21 homolog (S. pombe) (RAD21); mRNA dbj|D38551.1|HUMORF005 Homo sapiens KIAA0078 mRNA; partial cds
Ssc.7756.1.A1_at	NM_030583	4147	MATN2	1.01967	0.915394	0.807252	-1.07327	0.700779	0.69166	-2.20814	0.0012729	0.0122463	1.14283	0.47241	0.552189	1.12079	0.53794	0.660455	1.22657	0.279964	0.418809	2.52354	0.00041466	0.00640795	-1.09438	0.62487	0.964199	-2.05739	0.00237983	0.0324156	-2.25158	0.00107541	0.0152261	2.14901	2.17711	2.04699	1.00617	2.34162	Homo sapiens matrilin 2 (MATN2); transcript variant 2; mRNA
Ssc.7753.1.A1_at				1.11635	0.839022	0.793434	5.21103	0.0107402	0.173545	8.06709	0.00270752	0.0193309	-2.59621	0.100832	0.298275	-2.89826	0.0714698	0.329723	-13.5289	0.00059184	0.0238325	-20.9438	0.00018202	0.00413108	4.66793	0.0153326	0.81261	1.54808	0.427046	0.466037	7.22633	0.00380459	0.0316003	-6.0988	-5.94001	-3.71723	-3.08675	-7.4752
Ssc.7742.1.S1_at	NM_206839	10933	MORF4L1	1.13211	0.586441	0.739412	-1.77402	0.0266423	0.229177	1.38087	0.174496	0.247509	-1.11814	0.62393	0.610298	-1.26587	0.310659	0.557068	1.58658	0.0630391	0.208426	-1.54401	0.0774463	0.153243	-2.00839	0.0101801	0.793399	2.44969	0.00229208	0.0319737	1.21973	0.389416	0.448334	3.94923	4.12825	3.1222	4.4148	3.78812	Homo sapiens mortality factor 4 like 1 (MORF4L1); transcript variant 2; mRNA
Ssc.7730.2.S1_at				2.21224	0.00093558	0.127673	1.71841	0.0102054	0.170776	-1.12444	0.509542	0.437111	1.23022	0.254737	0.43668	-1.79825	0.006524	0.122913	-1.39684	0.079877	0.232291	1.3833	0.0877386	0.164895	-1.28737	0.171487	0.933041	-1.93225	0.00325837	0.0374829	-2.48752	0.00034048	0.0083939	-1.50327	-0.357763	-0.722191	-1.67247	-1.20436
Ssc.773.3.S1_at	NM_021063	3017	HIST1H2BD	2.51718	0.0262634	0.336625	3.37323	0.00642655	0.15088	2.34165	0.0372479	0.0978616	2.55432	0.024465	0.166202	1.01475	0.967846	0.768654	-1.3206	0.450798	0.519387	1.09082	0.811181	0.550133	1.34008	0.428034	0.946252	-1.44053	0.327259	0.414354	-1.07496	0.842464	0.626738	-3.32491	-1.9931	-1.57078	-2.09738	-1.97197	Homo sapiens histone cluster 1; H2bd (HIST1H2BD); transcript variant 1; mRNA
Ssc.773.1.S1_at	NM_080593	85236	HIST1H2BK	1.29959	0.050195	0.402498	1.44421	0.0108354	0.173545	2.15006	6.877e-05	0.00252947	1.31077	0.044359	0.212385	1.0086	0.943425	0.76355	-1.1018	0.429438	0.506982	-1.6403	0.00181848	0.0148013	1.11128	0.391186	0.945714	1.48875	0.00700195	0.0550657	1.65442	0.00162081	0.0195102	3.0053	3.38335	3.53558	4.10968	3.39571	Homo sapiens histone cluster 1; H2bk (HIST1H2BK); mRNA
Ssc.7721.1.A1_at	NM_005032	5358	PLS3	-1.07985	0.551477	0.731167	-1.21406	0.150749	0.428605	-2.12	0.00012726	0.00334782	1.34879	0.0372958	0.196611	1.45649	0.0129707	0.162531	1.63751	0.00270229	0.0474582	2.85944	7.44e-06	0.00084464	-1.12428	0.36948	0.945714	-1.74621	0.00119371	0.0242287	-1.96324	0.00029644	0.00780928	2.79705	2.68622	2.51722	1.71299	3.22872	Homo sapiens plastin 3 (T isoform) (PLS3); mRNA
Ssc.7713.1.A1_at	NM_015907	51056	LAP3	1.01187	0.940175	0.811523	1.60417	0.0116024	0.17819	4.02379	3.83e-06	0.00078202	1.13718	0.421443	0.53013	1.12384	0.464023	0.627479	-1.41066	0.0487037	0.182723	-3.53839	9.08e-06	0.0009223	1.58535	0.0132307	0.81261	2.50833	0.00013265	0.0093606	3.97658	4.13e-06	0.00114794	4.34865	4.36567	5.03048	6.3572	4.53411	Homo sapiens leucine aminopeptidase 3 (LAP3); mRNA
Ssc.7706.1.A1_at				-1.14022	0.855263	0.796099	-3.43712	0.108697	0.381671	3.09589	0.138034	0.2173	1.11689	0.877838	0.679498	1.2735	0.737334	0.718877	3.83889	0.0839663	0.237911	-2.77188	0.176512	0.249648	-3.01445	0.146565	0.933041	10.6409	0.00708327	0.0553032	3.52998	0.102185	0.221367	3.20771	3.0184	1.42651	4.83806	3.3672
Ssc.7687.1.A1_at	NM_020159	56916	SMARCAD1	-1.79375	0.00213938	0.176933	-1.58931	0.00868916	0.165319	-2.18942	0.00026153	0.00509624	-1.60615	0.0076683	0.111618	1.1168	0.456032	0.625106	-1.01059	0.9425	0.687031	1.36315	0.0547418	0.123757	1.12863	0.415535	0.945714	-1.37759	0.0482966	0.158682	-1.22058	0.192004	0.311943	0.848254	0.00527609	0.17985	-0.282295	0.164649	Homo sapiens SWI/SNF-related; matrix-associated actin-dependent regulator of chromatin; subfamily a; containing DEAD/H box 1 (SMARCAD1); mRNA
Ssc.7672.1.A1_at				-2.96739	0.101687	0.474111	-7.04743	0.00893869	0.165565	-1.01528	0.980452	0.586278	-1.72961	0.385331	0.512693	1.71565	0.392132	0.597418	4.07459	0.0422231	0.169562	-1.70358	0.398124	0.390467	-2.37496	0.182315	0.933041	6.94138	0.00932753	0.0639018	2.92274	0.105928	0.226091	-2.50234	-4.07154	-5.31944	-2.52422	-3.29279
Ssc.7621.1.A1_at	NM_018685	54443	ANLN	-1.04061	0.814833	0.788289	1.00754	0.964704	0.753162	-2.10712	0.00113831	0.0114598	-1.01601	0.925469	0.690739	1.02421	0.887957	0.753064	-1.02367	0.890435	0.676032	2.07392	0.00132102	0.0122746	1.04845	0.780841	0.971773	-2.123	0.00106141	0.023246	-2.0249	0.00165711	0.0197402	1.39152	1.3341	1.40236	0.316251	1.36861	Homo sapiens anillin; actin binding protein (ANLN); mRNA
Ssc.7615.1.A1_at				-1.39115	0.338637	0.655264	-7.63946	0.00010288	0.0448427	1.04196	0.902902	0.567537	-4.44704	0.00107092	0.0611206	-3.19666	0.00538017	0.113323	1.71787	0.130571	0.293683	-4.63366	0.00088427	0.00982678	-5.49145	0.00041044	0.558957	7.96004	8.743e-05	0.0080027	1.44953	0.284837	0.383339	-1.67544	-2.15172	-4.60891	-1.61613	-3.82829
Ssc.761.1.S1_at	NM_173198	8013	NR4A3	1.37242	0.207794	0.577525	1.64253	0.0609336	0.313889	2.9849	0.00090508	0.0101292	-1.46301	0.136591	0.338129	-2.00785	0.014157	0.16759	-2.40304	0.00391218	0.0551649	-4.36692	9.252e-05	0.00302077	1.19682	0.462328	0.949007	1.81725	0.0293085	0.120369	2.17492	0.0079406	0.0482799	0.17571	0.632428	0.891633	1.75339	-0.373225	Homo sapiens nuclear receptor subfamily 4; group A; member 3 (NR4A3); transcript variant 2; mRNA
Ssc.76.3.S1_a_at	NM_000660	7040	TGFB1	1.26003	0.00518835	0.226052	1.39317	0.00046009	0.0662372	1.6534	1.566e-05	0.00124474	-1.21709	0.0127819	0.131911	-1.53357	6.199e-05	0.0249297	-1.69561	1.021e-05	0.0076484	-2.01233	8.03488e-07	0.00050585	1.10566	0.15298	0.933041	1.18679	0.0248604	0.109977	1.31219	0.00187665	0.0212976	3.22672	3.56018	3.70509	3.95216	2.94329	Homo sapiens transforming growth factor; beta 1 (TGFB1); mRNA
Ssc.7598.1.A1_at	NM_003711	8611	PPAP2A	-1.01739	0.926365	0.809428	-1.48784	0.0539078	0.301424	-1.97913	0.00377228	0.0238832	1.29016	0.191714	0.390295	1.3126	0.165798	0.451641	1.91955	0.00497955	0.0618628	2.55339	0.00043017	0.00659358	-1.4624	0.0632439	0.885231	-1.3302	0.147914	0.283408	-1.94529	0.00441032	0.0345385	3.09095	3.06607	2.51773	2.10608	3.4585	Homo sapiens phosphatidic acid phosphatase type 2A (PPAP2A); transcript variant 1; mRNA
Ssc.7593.1.S1_at				2.08137	0.0290424	0.347551	1.88017	0.0530444	0.299509	1.97678	0.0394584	0.101646	2.50074	0.0097518	0.121426	1.20149	0.538017	0.660455	1.33006	0.345137	0.459564	1.26506	0.433088	0.408195	-1.10701	0.731296	0.968576	1.05138	0.865289	0.621571	-1.05291	0.861434	0.632347	-1.67642	-0.61889	-0.765561	-0.693272	-0.354065
Ssc.7581.1.A1_at	NM_032437	84455	KIAA1799	-1.39372	0.0516447	0.408584	-1.33088	0.0863374	0.352622	-2.09998	0.00058988	0.00785404	1.01226	0.936956	0.692931	1.41082	0.0450024	0.266817	1.3472	0.0754815	0.226373	2.12574	0.00052327	0.00732783	1.04722	0.765111	0.971155	-1.5779	0.0125715	0.0751118	-1.50674	0.0212714	0.0875048	-0.229798	-0.708743	-0.642173	-1.30018	-0.212213	Homo sapiens KIAA1799 protein (KIAA1799); mRNA gb|BC015814.1| Homo sapiens KIAA1799 protein; mRNA (cDNA clone MGC:9635 IMAGE:3915942); complete cds
Ssc.7576.2.A1_at	NM_001078166	6426	SFRS1	-1.85235	0.013032	0.274527	-2.15825	0.00371563	0.1262	-1.04108	0.847895	0.553084	-1.13558	0.548109	0.583086	1.63119	0.0378143	0.247655	1.90057	0.0105198	0.0846811	-1.09077	0.680002	0.507837	-1.16514	0.472127	0.950809	2.07308	0.00514492	0.0465781	1.77925	0.0182546	0.0804223	4.75658	3.86723	3.64672	4.6985	4.57315	Homo sapiens splicing factor; arginine/serine-rich 1 (splicing factor 2; alternate splicing factor) (SFRS1); transcript variant 2; mRNA
Ssc.7570.2.S1_at	NM_004170	6505	SLC1A1	-1.04504	0.826618	0.790356	-1.031	0.879265	0.735208	-1.82645	0.0117519	0.048135	1.26138	0.263359	0.44294	1.31819	0.188875	0.473194	1.30049	0.20959	0.366712	2.30384	0.00166417	0.0140535	1.01362	0.946331	0.976955	-1.77152	0.0153375	0.0844566	-1.74773	0.017263	0.0777721	-0.593676	-0.657236	-0.637725	-1.46272	-0.258673	Homo sapiens solute carrier family 1 (neuronal/epithelial high affinity glutamate transporter; system Xag); member 1 (SLC1A1); mRNA
Ssc.7565.2.S1_at				-1.07047	0.872974	0.799199	-1.46004	0.383407	0.577778	-4.17024	0.00633469	0.0326418	-1.14313	0.753918	0.648484	-1.06788	0.877454	0.751296	1.27723	0.568657	0.570097	3.64809	0.010921	0.0448322	-1.36393	0.471909	0.950809	-2.85625	0.029971	0.122199	-3.89571	0.00834999	0.0498635	-1.56833	-1.66657	-2.11434	-3.62846	-1.76132
Ssc.7531.2.S1_at	NM_000153	2581	GALC	-1.08709	0.657969	0.755955	-1.25941	0.236259	0.491606	1.78962	0.00982487	0.0429051	1.5274	0.0432067	0.210483	1.66043	0.0197768	0.189997	1.92362	0.00506083	0.0624872	-1.17168	0.406996	0.394809	-1.15851	0.440188	0.947867	2.25386	0.001255	0.0248646	1.94549	0.00456763	0.0351537	-1.42747	-1.54795	-1.76021	-0.587813	-0.816392	Homo sapiens galactosylceramidase (GALC); transcript variant 1; mRNA
Ssc.7528.2.S1_at				-1.44406	0.145729	0.525251	-1.59956	0.071372	0.330388	-2.10265	0.00964075	0.0424121	-1.3999	0.179245	0.379716	1.03154	0.896577	0.754317	1.14262	0.579692	0.574805	1.502	0.111307	0.190706	-1.10768	0.669947	0.965801	-1.31452	0.267552	0.376874	-1.45607	0.13778	0.260512	0.228118	-0.302013	-0.449554	-0.844091	-0.257211
Ssc.7481.1.A1_at	NM_020200	56952	PRTFDC1	-1.32699	0.332524	0.653089	-1.4394	0.219156	0.480065	-3.67617	0.00085954	0.00980493	1.48309	0.186406	0.385455	1.96804	0.0350292	0.240217	2.13475	0.0212052	0.118476	5.45208	0.00011497	0.00330628	-1.08471	0.775742	0.971773	-2.55397	0.00706113	0.0553032	-2.77032	0.00433325	0.0343027	0.477162	0.0690087	-0.0483034	-1.40104	1.04577	Homo sapiens phosphoribosyl transferase domain containing 1 (PRTFDC1); mRNA dbj|AK021950.1| Homo sapiens cDNA FLJ11888 fis; clone HEMBA1007243; weakly similar to Chinese hamster hprt mRNA
Ssc.7477.1.S1_at				1.05737	0.621719	0.747717	-1.13681	0.269008	0.515675	-1.95977	0.00010963	0.00314509	1.29459	0.0401896	0.203455	1.22436	0.0944419	0.365743	1.47171	0.00547541	0.0644211	2.53711	6.92e-06	0.00083575	-1.20203	0.123991	0.92295	-1.72392	0.00056121	0.017237	-2.0722	5.71e-05	0.00350583	1.7019	1.78237	1.5169	0.73121	2.0744
Ssc.7476.1.A1_at	NM_024579	79630	C1orf54	1.10895	0.290159	0.632843	-1.05988	0.544041	0.642465	-2.05559	1.499e-05	0.00121577	1.24443	0.0398403	0.202586	1.12216	0.241597	0.510332	1.31894	0.0135802	0.0962281	2.55803	1.39e-06	0.00050832	-1.17536	0.111589	0.918489	-1.93946	3.09e-05	0.00573389	-2.27955	4.58e-06	0.00115002	3.24762	3.39682	3.16372	2.20807	3.5631	Homo sapiens chromosome 1 open reading frame 54 (C1orf54); mRNA
Ssc.7463.1.A1_at	NM_016081	23022	PALLD	-1.14661	0.429029	0.693503	-1.15869	0.395714	0.583368	-2.21867	0.00072246	0.00886468	-1.01254	0.941624	0.694245	1.13241	0.471027	0.631553	1.14434	0.435534	0.51022	2.19119	0.00080907	0.00940992	-1.01054	0.95089	0.977096	-1.9148	0.00289583	0.0357612	-1.93498	0.00261423	0.0256004	3.23221	3.03483	3.01971	2.08252	3.21423	Homo sapiens palladin; cytoskeletal associated protein (PALLD); mRNA
Ssc.7446.1.S1_a_at	NM_005038	5481	PPID	1.05493	0.619001	0.747322	1.28103	0.0388474	0.264869	1.52229	0.00239113	0.0179909	-1.35587	0.0152669	0.141348	-1.43036	0.00639096	0.12151	-1.73691	0.00034868	0.0199497	-2.06404	3.931e-05	0.00191865	1.21432	0.0920135	0.917269	1.18834	0.128776	0.264749	1.44302	0.00554734	0.0392535	3.67243	3.74958	4.02973	4.27867	3.2332	Homo sapiens peptidylprolyl isomerase D (cyclophilin D) (PPID); mRNA
Ssc.7408.1.A1_at	NM_152924	11057	ABHD2	1.26737	0.160627	0.541188	1.51136	0.0246742	0.224618	2.06576	0.00092209	0.0102312	1.29498	0.129297	0.330603	1.02178	0.893127	0.753752	-1.16709	0.346353	0.460455	-1.59521	0.0136495	0.0516314	1.19252	0.286451	0.933041	1.36682	0.073569	0.196984	1.62995	0.0107901	0.0581912	0.563066	0.904904	1.15891	1.60974	0.93599	Homo sapiens abhydrolase domain containing 2 (ABHD2); transcript variant 2; mRNA
Ssc.7400.1.A1_at				-1.39694	0.399577	0.684588	-3.67144	0.00651127	0.151079	-1.45013	0.351029	0.361611	-1.80978	0.149494	0.352333	-1.29553	0.511019	0.649434	2.02866	0.0922258	0.248441	-1.24801	0.572705	0.468985	-2.6282	0.0291913	0.862031	2.5318	0.0345485	0.132214	-1.03808	0.923589	0.648061	-2.38466	-2.86693	-4.261	-2.92084	-3.24047
Ssc.7378.1.A1_at	NM_001693	526	ATP6V1B2	-1.04352	0.701772	0.765173	1.1151	0.337246	0.554078	2.45658	8.38e-06	0.00103359	1.02491	0.824518	0.666685	1.06951	0.548021	0.664553	-1.088	0.45328	0.520885	-2.39688	1.07e-05	0.0010124	1.16362	0.191167	0.933041	2.20302	2.578e-05	0.00511591	2.56348	5.55e-06	0.00125637	3.90156	3.84011	4.05873	5.19821	3.93706	Homo sapiens ATPase; H+ transporting; lysosomal 56/58kDa; V1 subunit B2 (ATP6V1B2); mRNA
Ssc.7370.1.A1_at				1.34993	0.194994	0.568502	1.4956	0.0920067	0.361691	2.47875	0.0018225	0.0150901	1.03119	0.88975	0.682182	-1.30909	0.240891	0.510022	-1.45036	0.115955	0.277228	-2.40377	0.00228676	0.017014	1.10791	0.645416	0.965167	1.65737	0.0414254	0.145471	1.83621	0.0183749	0.0807218	0.755564	1.18844	1.33629	2.06518	0.799879
Ssc.7361.1.A1_at				-1.12339	0.509658	0.721639	-1.23808	0.238002	0.49277	-2.36714	0.00048926	0.00702499	-1.21285	0.283228	0.454315	-1.07963	0.662109	0.699563	1.0208	0.906098	0.680445	1.95171	0.00282142	0.0193426	-1.10209	0.580426	0.959802	-1.91194	0.00343621	0.0383792	-2.10713	0.00137734	0.0175943	2.49943	2.33157	2.19132	1.25629	2.22103
Ssc.7336.1.S1_at	NM_001035267	6171	RPL41	-1.81584	0.0428594	0.387611	-2.15678	0.0136284	0.189356	1.09339	0.735751	0.518259	-1.36201	0.257445	0.43902	1.33321	0.28976	0.543937	1.58353	0.104286	0.263217	-1.48921	0.152665	0.229234	-1.18776	0.518744	0.953003	2.3582	0.00755789	0.0571172	1.98542	0.0236602	0.0931216	1.65613	0.795493	0.547253	1.78494	1.2104	Homo sapiens ribosomal protein L41 (RPL41); transcript variant 2; mRNA
Ssc.7331.1.S1_at	NM_024829	79887	FLJ22662	1.06309	0.801553	0.785451	1.83127	0.028742	0.235197	4.25383	0.00011445	0.00321793	1.33226	0.254	0.436164	1.25319	0.363458	0.584999	-1.37457	0.209213	0.366526	-3.19295	0.00062507	0.00806101	1.72259	0.0446814	0.87271	2.32288	0.00521837	0.0467903	4.00138	0.00016159	0.00558451	1.39914	1.4874	2.27199	3.4879	1.81301	Homo sapiens hypothetical protein FLJ22662 (FLJ22662); mRNA
Ssc.7314.1.A1_at	NM_000963	5743	PTGS2	1.4285	0.265127	0.617402	2.78952	0.00681903	0.153196	10.9279	1.292e-05	0.00114411	1.27225	0.443943	0.540417	-1.12281	0.709415	0.712241	-2.1926	0.0265476	0.13357	-8.58949	3.223e-05	0.00175957	1.95277	0.0510981	0.87271	3.9175	0.00110855	0.0235877	7.64997	5.135e-05	0.00347525	-1.12241	-0.607911	0.357609	2.32754	-0.77503	Homo sapiens prostaglandin-endoperoxide synthase 2 (prostaglandin G/H synthase and cyclooxygenase) (PTGS2); mRNA
Ssc.7305.1.S1_at				1.01472	0.975118	0.815715	-2.24446	0.107192	0.380669	-6.28858	0.00241852	0.0181222	1.09871	0.840863	0.670038	1.08278	0.86526	0.74912	2.46602	0.0763977	0.227376	6.90935	0.00174055	0.0143623	-2.27749	0.101761	0.917269	-2.80183	0.0477461	0.157595	-6.38112	0.00229732	0.0238046	-3.07357	-3.0525	-4.23994	-5.72631	-2.93776
Ssc.7296.1.A1_at				1.10831	0.649134	0.753304	-1.28799	0.27527	0.519349	-1.1739	0.48146	0.425368	1.94795	0.0124462	0.130389	1.75758	0.0278056	0.216132	2.50894	0.00184346	0.0399937	2.28669	0.00364993	0.0227414	-1.4275	0.135621	0.929596	1.09719	0.681249	0.568111	-1.30105	0.257739	0.365658	0.159723	0.308089	-0.205399	-0.0715825	1.12168
Ssc.7294.1.A1_at				-1.19311	0.293838	0.634478	-1.33063	0.103314	0.377065	-2.0821	0.00097731	0.0105564	1.57788	0.0169029	0.147397	1.88258	0.00264433	0.0860728	2.09958	0.00090209	0.028407	3.28531	2.151e-05	0.00142714	-1.11527	0.509185	0.953003	-1.56475	0.0184931	0.0938385	-1.74511	0.0057845	0.0400784	2.98867	2.73394	2.57655	1.93062	3.64665
Ssc.7286.1.S1_at	NM_005192	1033	CDKN3	-1.23463	0.179589	0.557209	-1.48525	0.021995	0.217368	-2.06782	0.00055837	0.00757849	-1.29849	0.104011	0.302027	-1.05172	0.737046	0.718784	1.14383	0.379205	0.478903	1.59248	0.00972565	0.0418257	-1.20299	0.234445	0.933041	-1.39224	0.0469199	0.156176	-1.67485	0.00543846	0.0388077	2.55673	2.25265	1.98602	1.50862	2.1799	Homo sapiens cyclin-dependent kinase inhibitor 3 (CDK2-associated dual specificity phosphatase) (CDKN3); mRNA
Ssc.7283.1.A1_at				1.12917	0.624054	0.748005	-1.02253	0.92794	0.744622	-2.42189	0.00423429	0.0255561	1.27633	0.333779	0.486708	1.13033	0.621184	0.6871	1.30509	0.293674	0.427238	3.09114	0.00084504	0.0096259	-1.15462	0.562879	0.957469	-2.36852	0.00493743	0.0454912	-2.73473	0.00186569	0.0212482	-1.67492	-1.49966	-1.70707	-2.95106	-1.32292
Ssc.7275.2.A1_at	NM_003937	8942	KYNU	1.2557	0.296039	0.635541	1.57617	0.0521489	0.298352	2.71858	0.00067845	0.00859083	1.37819	0.1514	0.353956	1.09755	0.6618	0.69949	-1.14365	0.530343	0.55499	-1.97258	0.00815427	0.0374482	1.25522	0.296806	0.93541	1.72481	0.0247469	0.109707	2.165	0.00384388	0.0318404	1.95456	2.28305	2.61098	3.39742	2.41733	Homo sapiens kynureninase (L-kynurenine hydrolase) (KYNU); transcript variant 1; mRNA
Ssc.7266.1.A1_at	NM_006475	10631	POSTN	-1.11254	0.701311	0.765173	-1.30687	0.345223	0.558709	-2.14326	0.0181058	0.0629177	1.49701	0.166187	0.367299	1.66548	0.0883239	0.357889	1.95639	0.0323159	0.14608	3.20847	0.00152455	0.0133979	-1.17467	0.564493	0.957469	-1.64	0.0969977	0.226827	-1.92645	0.0356319	0.120117	3.41347	3.25961	3.02735	2.31366	3.99555	Homo sapiens periostin; osteoblast specific factor (POSTN); mRNA dbj|D13666.1|HUMOSF2OS Homo sapiens osf-2 mRNA for osteoblast specific factor 2 (OSF-2os); complete cds
Ssc.7258.1.S1_at	NM_001017962	5033	P4HA1	1.07066	0.60843	0.74468	1.18471	0.218527	0.479526	2.31921	6.754e-05	0.00250792	1.47246	0.0134063	0.135052	1.37528	0.0331967	0.233674	1.24289	0.123028	0.285554	-1.57506	0.0055472	0.0292618	1.10652	0.451164	0.947867	1.95762	0.00039936	0.014748	2.16615	0.00013434	0.00512029	2.32096	2.41946	2.56549	3.5346	2.87919	Homo sapiens procollagen-proline; 2-oxoglutarate 4-dioxygenase (proline 4-hydroxylase); alpha polypeptide I (P4HA1); transcript variant 2; mRNA
Ssc.7256.1.A1_at	NM_053064	54331	GNG2	-1.41274	0.0281975	0.344693	-1.27625	0.10044	0.373512	-2.31126	9.937e-05	0.00299971	-1.36544	0.0434383	0.210759	1.03464	0.805629	0.735727	-1.06988	0.627101	0.5919	1.69269	0.00293732	0.0198009	1.10695	0.468316	0.950364	-1.81098	0.00132241	0.0253407	-1.63601	0.00444567	0.034697	3.78245	3.28396	3.43054	2.57377	3.33309	Homo sapiens guanine nucleotide binding protein (G protein); gamma 2 (GNG2); mRNA
Ssc.7252.1.A1_at	NM_175737	152831	KLB	1.40564	0.0639126	0.423045	1.43115	0.0530965	0.299509	2.20311	0.00069047	0.00869637	-1.08644	0.623092	0.610212	-1.52714	0.0269623	0.214396	-1.55486	0.0223233	0.122199	-2.39354	0.00032902	0.00561818	1.01815	0.91458	0.976633	1.5394	0.0247931	0.109833	1.56733	0.020527	0.0858419	-1.23488	-0.743651	-0.717704	-0.0953405	-1.35449	Homo sapiens klotho beta (KLB); mRNA dbj|AB079373.1| Homo sapiens mRNA for klotho beta like protein; complete cds
Ssc.7247.2.A1_at	NM_006908	5879	RAC1	2.13049	0.0140927	0.279395	1.92731	0.0276649	0.231958	1.87421	0.0333831	0.0919227	-1.0976	0.722392	0.640302	-2.33843	0.00757312	0.129958	-2.11542	0.0147809	0.100436	-2.05714	0.017835	0.0620646	-1.10542	0.702343	0.96685	-1.02833	0.914874	0.634542	-1.13674	0.625898	0.555563	2.86676	3.95795	3.81335	3.77304	2.73241	Homo sapiens ras-related C3 botulinum toxin substrate 1 (rho family; small GTP binding protein Rac1) (RAC1); transcript variant Rac1; mRNA
Ssc.7207.3.A1_at				1.83027	0.00206112	0.175604	1.65328	0.00642968	0.15088	-1.18488	0.273908	0.316866	1.49872	0.020094	0.156124	-1.22123	0.20254	0.48345	-1.10313	0.518164	0.549228	1.77581	0.00287247	0.0195366	-1.10705	0.503473	0.952435	-1.95894	0.00099759	0.0227351	-2.16866	0.00035637	0.00863772	1.88417	2.75622	2.6095	1.63942	2.4679
Ssc.7206.1.A1_at	NM_024753	79809	TTC21B	1.42644	0.0313278	0.357311	1.20178	0.224465	0.483455	-1.59623	0.00808855	0.0378616	1.50047	0.016996	0.147954	1.0519	0.728915	0.716657	1.24854	0.148932	0.311766	2.39509	0.00010788	0.00324166	-1.18694	0.255079	0.933041	-1.91831	0.00099625	0.0227351	-2.27692	0.00017374	0.00573922	-1.06876	-0.556337	-0.803586	-1.74342	-0.483342	Homo sapiens tetratricopeptide repeat domain 21B (TTC21B); mRNA
Ssc.7191.1.A1_at				-2.07382	0.00174327	0.162026	-1.67802	0.0132992	0.188151	1.07353	0.689379	0.504438	-1.34192	0.118878	0.318328	1.54541	0.0301538	0.225286	1.25046	0.224001	0.378197	-1.4406	0.0603071	0.131553	1.23588	0.247481	0.933041	1.80141	0.00661968	0.0533708	2.22631	0.00091961	0.013968	1.46761	0.415323	0.720856	1.56998	1.04331
Ssc.7190.1.S1_at	NM_001211	701	BUB1B	-1.10622	0.590955	0.740413	-1.3679	0.115619	0.390017	-2.78144	0.0002196	0.00462483	-1.5554	0.0354846	0.192477	-1.40605	0.0903781	0.360454	-1.13707	0.496027	0.540678	1.78824	0.00954563	0.0413588	-1.23655	0.269993	0.933041	-2.03336	0.00294599	0.0357612	-2.51435	0.0004842	0.0100271	3.1525	3.00686	2.70054	1.67667	2.51522	Homo sapiens BUB1 budding uninhibited by benzimidazoles 1 homolog beta (yeast) (BUB1B); mRNA
Ssc.719.1.S1_a_at	NM_002993	6372	CXCL6	3.09341	0.167115	0.546472	6.27551	0.0358723	0.258068	102.286	0.00011488	0.00321793	4.40699	0.0788594	0.271269	1.42464	0.650565	0.695707	-1.42399	0.650979	0.601996	-23.2098	0.00198443	0.0157106	2.02867	0.372682	0.945714	16.2992	0.0042304	0.0425759	33.0656	0.00095712	0.0141858	-4.60905	-2.97985	-1.95931	2.06741	-2.46925	Homo sapiens chemokine (C-X-C motif) ligand 6 (granulocyte chemotactic protein 2) (CXCL6); mRNA
Ssc.7183.1.S1_at				-1.82846	0.179844	0.557209	-3.8564	0.00909034	0.165565	1.00723	0.986605	0.587929	-1.27819	0.570513	0.591392	1.4305	0.41226	0.606905	3.01708	0.0247792	0.129107	-1.28743	0.559451	0.464104	-2.1091	0.104854	0.917269	3.88428	0.00882908	0.0618525	1.84167	0.175159	0.296877	-2.40143	-3.27205	-4.34868	-2.39103	-2.75553
Ssc.7179.1.A1_at				1.48401	0.0622776	0.422148	2.05826	0.00328275	0.120743	1.29833	0.195394	0.263729	1.57455	0.0365053	0.19475	1.06101	0.75941	0.724504	-1.30721	0.184936	0.346367	1.21275	0.329417	0.353489	1.38696	0.112737	0.918719	-1.58532	0.034312	0.131949	-1.14302	0.493654	0.499208	0.806807	1.37631	1.84823	1.18346	1.46175
Ssc.7178.1.A1_at				1.17624	0.356404	0.663753	1.34981	0.104283	0.37757	1.58526	0.0206762	0.0685105	-1.27035	0.184525	0.384067	-1.49424	0.0378168	0.247655	-1.71473	0.00930006	0.080088	-2.01383	0.00191887	0.015368	1.14756	0.431418	0.946252	1.17443	0.360805	0.432153	1.34773	0.105854	0.226023	-0.656739	-0.422552	-0.223981	0.00797704	-1.00196
Ssc.7176.1.A1_at	NM_003467	7852	CXCR4	-1.12736	0.495441	0.717669	1.24001	0.233009	0.488962	1.71231	0.0099197	0.043173	-1.483	0.0423698	0.208766	-1.31547	0.136711	0.424141	-1.83894	0.00488784	0.0612018	-2.53936	0.00026194	0.0049357	1.39794	0.0762575	0.909237	1.38088	0.0859797	0.213571	1.93039	0.00305161	0.0276925	5.14545	4.9725	5.4558	5.9214	4.57693	Homo sapiens chemokine (C-X-C motif) receptor 4 (CXCR4); transcript variant 2; mRNA
Ssc.7157.1.A1_at	NM_000519	3045	HBD	-1.68206	0.12538	0.503911	-1.7544	0.100749	0.373849	-5.73481	0.00022232	0.0046427	2.24837	0.0262314	0.17124	3.78189	0.00161593	0.0759958	3.94453	0.001307	0.0345232	12.894	9.25e-06	0.00092352	-1.04301	0.894967	0.976633	-3.26882	0.00343303	0.038371	-3.4094	0.00275365	0.0262615	3.99858	3.24835	3.1876	1.47883	5.16746	Homo sapiens hemoglobin; delta (HBD); mRNA
Ssc.7117.1.A1_a_at	NM_024944	140578	CHODL	-1.61906	0.103957	0.476536	-1.17743	0.557825	0.646577	-4.55027	0.00022009	0.00462839	-1.43002	0.213767	0.407608	1.13219	0.654748	0.697057	-1.21453	0.487152	0.537266	3.18196	0.00156955	0.0135846	1.37508	0.264423	0.933041	-3.86458	0.00052315	0.016475	-2.81044	0.00328738	0.028934	1.21673	0.521572	0.981087	-0.969225	0.700692	Homo sapiens chondrolectin (CHODL); mRNA gb|AF257472.1| Homo sapiens transmembrane protein MT75 mRNA; complete cds
Ssc.7106.1.S1_at	NM_001801	1036	CDO1	-1.26884	0.270509	0.621745	1.2217	0.349757	0.561203	-1.68023	0.0292563	0.0848353	1.00841	0.968079	0.699679	1.27951	0.255042	0.521098	-1.21151	0.369411	0.473908	1.69436	0.0272682	0.0804983	1.55014	0.057319	0.87271	-2.05274	0.00551014	0.0482236	-1.32422	0.19894	0.317983	-1.40774	-1.75125	-1.11885	-2.1564	-1.39565	Homo sapiens cysteine dioxygenase; type I (CDO1); mRNA
Ssc.7099.1.S1_at	NM_018339	55312	RFK	-1.42972	0.0334805	0.361035	1.23347	0.1788	0.451797	-1.57635	0.0105784	0.0449289	-1.68745	0.00480373	0.0941347	-1.18026	0.28002	0.538041	-2.08141	0.00049819	0.0221373	-1.07048	0.648908	0.497151	1.76351	0.00291641	0.717398	-1.94438	0.00100734	0.0228912	-1.10256	0.516328	0.5101	2.28824	1.77251	2.59096	1.63165	1.5334	Homo sapiens riboflavin kinase (RFK); mRNA
Ssc.7093.3.S1_at				1.64922	0.0445343	0.39123	1.76795	0.025802	0.227863	2.13129	0.0059886	0.0314379	2.27729	0.00361765	0.0855228	1.38083	0.169398	0.455139	1.2881	0.272225	0.413053	1.0685	0.767273	0.536823	1.07199	0.756235	0.969782	1.20551	0.411056	0.45848	1.2923	0.266473	0.371491	0.0811345	0.802917	0.903211	1.17286	1.26845
Ssc.709.1.S1_at	NM_002064	2745	GLRX	1.36039	0.232567	0.597522	1.42611	0.17348	0.448421	4.0446	0.0001802	0.00410566	1.25227	0.37483	0.50778	-1.08633	0.739488	0.719707	-1.13881	0.603194	0.58418	-3.22981	0.00068046	0.00842144	1.04831	0.849448	0.975994	2.83612	0.00155093	0.0273519	2.97313	0.0011447	0.0157367	2.94078	3.3848	3.45286	4.95678	3.26533	Homo sapiens glutaredoxin (thioltransferase) (GLRX); mRNA gb|AF069668.1|AF069668 Homo sapiens glutaredoxin mRNA; complete cds
Ssc.6974.1.A1_at	NM_206930	54843	SYTL2	1.03288	0.839549	0.793586	-1.10607	0.531868	0.638733	-2.6149	0.00010495	0.00306631	1.08704	0.603613	0.603817	1.05244	0.749467	0.722145	1.20235	0.263932	0.408012	2.84252	5.297e-05	0.00223211	-1.14244	0.412384	0.945714	-2.36414	0.00025222	0.0120094	-2.70089	8.016e-05	0.00396196	1.79404	1.84072	1.6486	0.407282	1.91445	Homo sapiens synaptotagmin-like 2 (SYTL2); transcript variant f; mRNA
Ssc.6951.1.A1_at	NM_022062	63876	PKNOX2	1.25149	0.42316	0.691942	1.02186	0.937441	0.746834	-2.47225	0.00712902	0.0352094	-1.13393	0.649909	0.617994	-1.4191	0.221786	0.495988	-1.15871	0.595479	0.58125	2.18025	0.015793	0.0569999	-1.22473	0.467873	0.950326	-2.52628	0.00622775	0.0517199	-3.094	0.00181576	0.0208017	-0.381028	-0.0573761	-0.349836	-1.68685	-0.562354	Homo sapiens PBX/knotted 1 homeobox 2 (PKNOX2); mRNA
Ssc.6939.1.A1_at				1.08703	0.742662	0.77381	1.60108	0.0860447	0.352092	1.5103	0.126294	0.2061	-1.43224	0.176801	0.377352	-1.55689	0.103586	0.37974	-2.29313	0.00727511	0.0723168	-2.16311	0.0108521	0.0446417	1.4729	0.148305	0.933041	-1.06011	0.818094	0.608896	1.38938	0.212945	0.33002	2.95811	3.0785	3.63715	3.55294	2.43983
Ssc.6928.1.A1_at	NM_000689	216	ALDH1A1	-1.3075	0.0653121	0.42463	-1.1814	0.227142	0.485056	-4.94781	2.23998e-07	0.00031844	1.14223	0.328804	0.483182	1.49347	0.0113211	0.15405	1.34943	0.0432544	0.171904	5.65155	1.05069e-07	0.00029979	1.10674	0.451823	0.947867	-4.1881	6.28634e-07	0.0024785	-3.78418	1.24e-06	0.00083073	2.38395	1.99714	2.14346	0.0771633	2.57581	Homo sapiens aldehyde dehydrogenase 1 family; member A1 (ALDH1A1); mRNA
Ssc.6908.1.A1_at	NM_001023571	9657	IQCB1	-1.51187	0.0363109	0.369389	-1.73973	0.00892244	0.165565	-2.21474	0.00091157	0.0101777	-1.59187	0.0216587	0.160034	-1.05292	0.769301	0.726528	1.09288	0.614962	0.588704	1.39128	0.0824191	0.15918	-1.15071	0.431049	0.946252	-1.27304	0.188595	0.31985	-1.4649	0.0497168	0.146729	0.235176	-0.361161	-0.563688	-0.911961	-0.43555	Homo sapiens IQ motif containing B1 (IQCB1); transcript variant 3; mRNA gb|BC005806.2| Homo sapiens IQ motif containing B1; mRNA (cDNA clone MGC:10258 IMAGE:3834623); complete cds
Ssc.6836.1.A1_at				-1.86354	0.0110076	0.265508	-2.0438	0.00505719	0.138802	-1.54209	0.055545	0.125338	-1.95561	0.00731607	0.110062	-1.04941	0.814304	0.737813	1.0451	0.829856	0.659828	-1.26816	0.262285	0.312198	-1.09673	0.654148	0.965167	1.32535	0.189285	0.320433	1.20845	0.36604	0.434174	0.581178	-0.316865	-0.450077	-0.043705	-0.386439
Ssc.6824.1.A1_at	NM_021179	57821	C1orf114	-1.50084	0.001754	0.162026	-1.5232	0.00137678	0.0899065	-2.2048	9.18e-06	0.00103359	-1.67441	0.00031655	0.0438664	-1.11565	0.281184	0.538781	-1.09927	0.347764	0.461192	1.31676	0.0168328	0.0595939	-1.0149	0.880693	0.976633	-1.44748	0.00321493	0.0372054	-1.46905	0.00250433	0.0249613	1.58109	0.995321	0.97398	0.440441	0.837432	Homo sapiens chromosome 1 open reading frame 114 (C1orf114); mRNA emb|AL049687.1|HS206D153 Human gene from PAC 206D15; chromosome 1
Ssc.6811.1.A1_at	NM_000633	596	BCL2	-1.01166	0.930308	0.810019	1.10927	0.440937	0.604114	2.09678	0.00019042	0.00422947	-1.09106	0.51535	0.571616	-1.07849	0.571702	0.671749	-1.21027	0.170499	0.332884	-2.2877	7.793e-05	0.00269959	1.1222	0.393273	0.945714	1.89024	0.00059852	0.0178434	2.12122	0.00016849	0.00565269	2.04418	2.02746	2.19378	3.11235	1.91845	Homo sapiens B-cell CLL/lymphoma 2 (BCL2); nuclear gene encoding mitochondrial protein; transcript variant alpha; mRNA
Ssc.6797.1.S1_at	NM_003165	6812	STXBP1	1.47943	0.0789366	0.443924	2.12661	0.00367015	0.125575	11.3517	2.63217e-07	0.00031844	1.83076	0.0128869	0.132473	1.23748	0.31225	0.557886	-1.1616	0.471582	0.53022	-6.20053	3.7e-06	0.00071383	1.43745	0.10001	0.917269	5.33793	7.95e-06	0.00439961	7.67302	1.35e-06	0.00086022	0.380557	0.945599	1.46911	3.88539	1.253	Homo sapiens syntaxin binding protein 1 (STXBP1); transcript variant 1; mRNA gb|AF004563.1|AF004563 Homo sapiens hUNC18b alternatively-spliced mRNA; complete cds
Ssc.6788.1.A1_at	NM_003603	8470	SORBS2	-1.42423	0.021471	0.319095	-1.20639	0.179201	0.452194	-2.34068	6.496e-05	0.00250233	1.036	0.790933	0.657175	1.4755	0.0134647	0.164417	1.24982	0.11678	0.277969	2.42496	4.629e-05	0.00209451	1.18057	0.230133	0.933041	-1.94024	0.00046222	0.0157052	-1.64348	0.00334765	0.0293007	1.5384	1.02822	1.26771	0.311475	1.58943	Homo sapiens sorbin and SH3 domain containing 2 (SORBS2); transcript variant 1; mRNA
Ssc.6766.1.A1_at	NM_002397	4208	MEF2C	1.11526	0.608807	0.744706	-1.0807	0.714873	0.695228	-1.93725	0.0094493	0.0419713	1.01783	0.933467	0.692524	-1.09572	0.667403	0.701702	1.09997	0.654339	0.603751	1.9718	0.00817421	0.0374957	-1.20525	0.387169	0.945714	-1.7926	0.0179507	0.0922137	-2.16053	0.00390425	0.0321581	1.26843	1.42581	1.15647	0.31442	1.29393	Homo sapiens MADS box transcription enhancer factor 2; polypeptide C (myocyte enhancer factor 2C) (MEF2C); mRNA gb|L08895.1|HUMMEF2C Homo sapiens MADS/MEF2-family transcription factor (MEF2C) mRNA; complete cds
Ssc.6765.1.S1_at	NM_033128	85477	SCIN	-1.44669	0.096774	0.467711	-1.29344	0.2305	0.487232	-1.01149	0.955903	0.580338	1.46796	0.0859188	0.279846	2.12369	0.00386253	0.102292	1.89872	0.00978923	0.0819994	1.48483	0.0782227	0.154104	1.11848	0.590656	0.959802	1.27875	0.250392	0.364623	1.43026	0.106142	0.226246	1.65835	1.12559	1.28714	1.64187	2.21216	Homo sapiens scinderin (SCIN); mRNA dbj|AK027778.1| Homo sapiens cDNA FLJ14872 fis; clone PLACE1002655; highly similar to ADSEVERIN
Ssc.676.1.S1_at	NM_001445	2172	FABP6	-1.8742	0.0256713	0.336171	1.17566	0.515261	0.632816	-1.27832	0.330212	0.350048	-1.82639	0.0308802	0.183077	1.02618	0.916352	0.758137	-2.14722	0.00973398	0.0818209	-1.42874	0.16781	0.242706	2.20343	0.00811068	0.752627	-1.50287	0.120356	0.255202	1.46615	0.141826	0.264398	-1.23692	-2.1432	-1.00345	-1.59117	-2.10592	Homo sapiens fatty acid binding protein 6; ileal (gastrotropin) (FABP6); transcript variant 2; mRNA
Ssc.6726.2.S1_a_at	NM_015158	23189	ANKRD15	-1.01505	0.926684	0.809462	-1.225	0.228905	0.486423	-2.37709	0.00027377	0.00516866	1.16261	0.363795	0.501866	1.18011	0.320258	0.563404	1.42419	0.0495844	0.184221	2.76362	7.638e-05	0.00268459	-1.20683	0.262575	0.933041	-1.94049	0.00186818	0.0296063	-2.34184	0.00031285	0.00797999	0.63385	0.612292	0.34107	-0.615348	0.851214	Homo sapiens ankyrin repeat domain 15 (ANKRD15); transcript variant 1; mRNA
Ssc.6709.1.S1_at	NM_005606	5641	LGMN	1.55063	0.0134122	0.276217	1.57225	0.0114129	0.17812	2.54737	7.949e-05	0.00270832	1.95515	0.00100946	0.0604908	1.26088	0.144332	0.432912	1.24354	0.16729	0.330056	-1.3029	0.100774	0.17955	1.01394	0.926506	0.976633	1.62021	0.00805561	0.0590622	1.6428	0.0068686	0.0441685	3.5779	4.21076	4.23073	4.92691	4.54519	Homo sapiens legumain (LGMN); transcript variant 1; mRNA
Ssc.6707.1.A1_at	NM_000170	2731	GLDC	1.05375	0.8566	0.796706	-1.0167	0.954368	0.75081	-2.53138	0.00815741	0.0380495	-2.2801	0.0153217	0.141701	-2.40265	0.0111625	0.153991	-2.24264	0.0169419	0.105701	1.1102	0.718902	0.521621	-1.07135	0.812087	0.974427	-2.48979	0.00900888	0.0625888	-2.66744	0.00597202	0.0409076	-0.334623	-0.259091	-0.358523	-1.67455	-1.52372	Homo sapiens glycine dehydrogenase (decarboxylating) (GLDC); mRNA
Ssc.670.1.S1_at	NM_000239	4069	LYZ	-1.021	0.922269	0.808701	1.13271	0.561824	0.648175	3.04149	0.00032073	0.00568778	2.04884	0.00618593	0.103682	2.09186	0.00523381	0.113086	1.80879	0.0171374	0.106306	-1.48449	0.0862813	0.163593	1.1565	0.499819	0.952107	2.68515	0.00077295	0.0206373	3.10536	0.00027836	0.00757708	4.73012	4.70014	4.9099	6.3349	5.76493	Homo sapiens lysozyme (renal amyloidosis) (LYZ); mRNA gb|J03801.1|HUMLSZ Human lysozyme mRNA; complete cds with an Alu repeat in the 3' flank
Ssc.6685.2.A1_at	NM_001219	813	CALU	1.1775	0.159095	0.539372	1.29131	0.0385608	0.264566	2.20333	2.435e-05	0.00152961	1.43366	0.00730833	0.110062	1.21755	0.0966893	0.369433	1.11024	0.353109	0.464351	-1.53685	0.00251082	0.0179539	1.09666	0.410333	0.945714	1.70627	0.00055697	0.0171558	1.8712	0.00016495	0.00561479	1.78388	2.0196	2.15272	2.92356	2.30359	Homo sapiens calumenin (CALU); mRNA
Ssc.6676.1.S1_at				-1.01088	0.950754	0.812417	1.25108	0.219309	0.480102	4.06546	9.42e-06	0.00103359	1.66218	0.0139793	0.136473	1.68027	0.0125458	0.160873	1.32859	0.127448	0.289445	-2.44586	0.00038285	0.00606534	1.2647	0.199489	0.933041	3.24955	4.221e-05	0.00627676	4.1097	8.81e-06	0.00145518	4.35556	4.33995	4.67874	6.37898	5.08864
Ssc.6665.1.A1_at				-1.37635	0.0372964	0.372913	-1.7085	0.00242001	0.109873	-2.38409	6.652e-05	0.00250233	-1.4013	0.0296013	0.17981	-1.01813	0.8953	0.754068	1.21923	0.167222	0.330056	1.70134	0.0025463	0.0181004	-1.24133	0.13535	0.929596	-1.39543	0.0312465	0.125198	-1.73218	0.00205026	0.0225809	1.69334	1.23248	0.920603	0.439894	1.20657
Ssc.6634.1.A1_at				1.42937	0.0790982	0.443924	1.28972	0.194007	0.462146	-1.78426	0.0100124	0.0433747	-1.23209	0.280001	0.452579	-1.76112	0.0113066	0.15405	-1.58906	0.0296423	0.140294	1.44816	0.0702269	0.144383	-1.10828	0.586094	0.959802	-2.30121	0.00104075	0.0232155	-2.55038	0.00044841	0.00963199	4.96119	5.47657	5.32825	4.12586	4.66008
Ssc.6622.1.S1_at	NM_134421	3241	HPCAL1	1.80191	0.0388863	0.37652	1.69044	0.0602065	0.31284	2.4844	0.00430463	0.0257231	1.15662	0.570166	0.5913	-1.55791	0.103933	0.380564	-1.46153	0.156742	0.319361	-2.14798	0.0115483	0.0466054	-1.06595	0.801888	0.974427	1.46968	0.15134	0.286332	1.37876	0.224123	0.339295	-2.11313	-1.2636	-1.35573	-0.800229	-1.90321	Homo sapiens hippocalcin-like 1 (HPCAL1); transcript variant 2; mRNA
Ssc.6605.1.S1_at	NM_203346	3069	HDLBP	1.39304	0.123701	0.502175	1.55867	0.0481345	0.28927	1.92423	0.00776126	0.0371093	2.05156	0.00450804	0.0915834	1.47272	0.0780534	0.341529	1.31623	0.193726	0.353312	1.06617	0.751956	0.532488	1.1189	0.581478	0.959802	1.23454	0.310455	0.404036	1.38132	0.13245	0.255701	-0.692157	-0.213921	-0.0518452	0.252127	0.344563	Homo sapiens high density lipoprotein binding protein (vigilin) (HDLBP); transcript variant 2; mRNA
Ssc.6583.1.S1_at				1.1778	0.402918	0.685613	1.18733	0.381016	0.576297	3.40048	6.619e-05	0.00250233	1.84735	0.00834897	0.113888	1.56847	0.0371688	0.246262	1.55589	0.0400002	0.164429	-1.84074	0.00862338	0.0386704	1.00809	0.966552	0.977623	2.86399	0.00022271	0.0114091	2.88715	0.00020985	0.00645295	2.15127	2.38736	2.39898	3.91701	3.03672
Ssc.658.1.S1_at	NM_000584	3576	IL8	2.13047	0.115964	0.490621	3.16614	0.0254824	0.227562	31.7985	1.356e-05	0.00116072	2.32521	0.0837876	0.277989	1.09141	0.846221	0.745166	-1.36166	0.498407	0.541511	-13.6755	0.00014086	0.00364271	1.48612	0.388511	0.945714	10.0433	0.00037364	0.014337	14.9256	0.00010817	0.00450553	-1.83472	-0.743544	-0.171991	3.15617	-0.617355	Homo sapiens interleukin 8 (IL8); mRNA
Ssc.657.1.A1_at	NM_002982	6347	CCL2	-1.14713	0.526788	0.725207	2.03539	0.00682569	0.153196	4.07171	5.313e-05	0.00224127	-1.02715	0.900722	0.685098	1.11681	0.609157	0.683616	-2.09064	0.00550919	0.0646196	-4.18224	4.537e-05	0.00207962	2.33484	0.00231999	0.713963	2.00046	0.0078457	0.0581722	4.67076	2.415e-05	0.00236591	3.82739	3.62937	4.8527	5.85303	3.78875	Homo sapiens chemokine (C-C motif) ligand 2 (CCL2); mRNA
Ssc.6564.1.S1_at	NM_206827	387496	RASL11A	-1.21235	0.503724	0.720719	-1.32873	0.330065	0.550065	-2.52739	0.0074935	0.0362915	1.22107	0.488359	0.559501	1.48036	0.188013	0.472831	1.62247	0.111905	0.272516	3.08611	0.00228959	0.0170192	-1.096	0.748075	0.969782	-1.90211	0.0430667	0.148746	-2.08471	0.0244738	0.0948599	1.27375	0.995947	0.863702	-0.063899	1.56189	Homo sapiens RAS-like; family 11; member A (RASL11A); mRNA gb|AY439004.1| Homo sapiens Ras-like family 11 member A (RASL11A) mRNA; complete cds
Ssc.6562.1.S1_at	NM_023009	65108	MARCKSL1	1.49512	0.0519238	0.408896	1.7862	0.00979541	0.169013	1.72262	0.0137456	0.0529793	-1.37363	0.112296	0.310826	-2.05374	0.00274406	0.0868989	-2.45358	0.00060263	0.0239366	-2.36623	0.00081191	0.00942781	1.19469	0.352278	0.945208	-1.03691	0.846399	0.616095	1.15216	0.455268	0.480958	4.37626	4.95652	5.21316	5.16086	3.91827	Homo sapiens MARCKS-like 1 (MARCKSL1); mRNA
Ssc.6550.1.A1_at	NM_004615	7102	TSPAN7	1.11674	0.551735	0.731196	1.00592	0.974364	0.754659	-1.32483	0.147717	0.226386	1.53377	0.0382265	0.198647	1.37344	0.107152	0.386662	1.52474	0.0404379	0.165503	2.03199	0.00270873	0.0188661	-1.11016	0.572851	0.959025	-1.33268	0.140246	0.275475	-1.47949	0.0537988	0.154079	0.793174	0.952464	0.801696	0.387366	1.41026	Homo sapiens tetraspanin 7 (TSPAN7); mRNA
Ssc.6531.1.A1_at	NM_004684	8404	SPARCL1	-1.05732	0.893358	0.803046	-1.87329	0.15255	0.430444	-5.34578	0.002027	0.0161165	1.07394	0.863822	0.675738	1.13551	0.76035	0.724666	2.01181	0.115343	0.276302	5.74106	0.00153401	0.0134377	-1.77173	0.188601	0.933041	-2.85368	0.0270973	0.114795	-5.05595	0.00252736	0.0250689	3.28019	3.19977	2.37461	0.861787	3.3831	Homo sapiens SPARC-like 1 (mast9; hevin) (SPARCL1); mRNA
Ssc.6512.1.S1_at	NM_173833	286133	SCARA5	-1.37509	0.419648	0.690752	-1.61153	0.235957	0.491315	-4.65197	0.00227858	0.0173884	-1.21777	0.613973	0.607039	1.12919	0.754775	0.723388	1.32335	0.476124	0.532207	3.82008	0.00534273	0.0286529	-1.17195	0.683885	0.96685	-2.88667	0.0187544	0.094435	-3.38303	0.00916716	0.0524998	1.96417	1.50464	1.27574	-0.25367	1.67993	Homo sapiens scavenger receptor class A; member 5 (putative) (SCARA5); mRNA
Ssc.6478.1.A1_at				1.03767	0.879429	0.800359	-1.2203	0.42172	0.595335	-2.76484	0.00161266	0.0141942	1.16828	0.527565	0.576684	1.12586	0.628666	0.688286	1.42565	0.166486	0.329356	3.23011	0.00059243	0.00791249	-1.26627	0.343938	0.945208	-2.26571	0.00631331	0.0520196	-2.869	0.00126403	0.0167046	3.70325	3.75661	3.41602	2.23606	3.92764
Ssc.6463.2.S1_at				-2.7408	0.00660228	0.236415	-2.04698	0.0356697	0.257493	1.11638	0.717015	0.513212	-1.34502	0.339075	0.490269	2.03774	0.0366159	0.244158	1.5219	0.185335	0.346692	-1.50155	0.198601	0.266841	1.33895	0.346156	0.945208	2.2852	0.0188179	0.0944647	3.05977	0.0035555	0.0304564	-1.18267	-2.63727	-2.21616	-1.02384	-1.61029
Ssc.6454.1.S1_at				-1.21196	0.45523	0.704631	-1.41645	0.189763	0.459459	-2.06138	0.015217	0.0566189	1.26272	0.368083	0.503489	1.53036	0.116269	0.397625	1.78858	0.0406718	0.166139	2.60293	0.00313036	0.0206505	-1.16873	0.54278	0.95514	-1.45531	0.160403	0.294765	-1.70086	0.0574175	0.160022	-1.04359	-1.32093	-1.54587	-2.0872	-0.707062
Ssc.6434.1.A1_at	NM_003042	6529	SLC6A1	-1.35722	0.185018	0.56158	1.57502	0.0603058	0.31284	-3.74668	0.00010745	0.00311372	-1.06947	0.760691	0.650069	1.26906	0.292759	0.545564	-1.68444	0.0354356	0.153636	3.50331	0.00016311	0.00391039	2.13765	0.00534988	0.717605	-5.9011	8.76e-06	0.00439961	-2.76056	0.00080098	0.0129493	-0.67526	-1.11591	-0.0198889	-2.58087	-0.772156	Homo sapiens solute carrier family 6 (neurotransmitter transporter; GABA); member 1 (SLC6A1); mRNA gb|BC033904.1| Homo sapiens solute carrier family 6 (neurotransmitter transporter; GABA); member 1; mRNA (cDNA clone MGC:33804 IMAGE:5264672); complete cds
Ssc.6384.1.S1_at	NM_005613	5999	RGS4	1.16845	0.530277	0.726147	-1.08295	0.746184	0.703015	-1.93984	0.0198877	0.0668327	1.00865	0.972019	0.70058	-1.15843	0.552838	0.666133	1.09231	0.720017	0.626056	1.95662	0.0186976	0.0640053	-1.26536	0.348855	0.945208	-1.79126	0.0351913	0.133604	-2.2666	0.00657881	0.043133	1.50459	1.72918	1.38963	0.548648	1.51701	Homo sapiens regulator of G-protein signalling 4 (RGS4); mRNA
Ssc.638.1.A1_at	NM_003333	7311	UBA52	-2.30718	4.451e-05	0.0502934	-3.03099	3.79e-06	0.0120805	-1.31603	0.0481355	0.114903	-1.35773	0.0311149	0.183447	1.6993	0.00145446	0.0746213	2.23239	6.222e-05	0.0116694	-1.03169	0.803401	0.547632	-1.31372	0.0493262	0.87271	2.30313	4.53e-05	0.00632233	1.75314	0.00097883	0.014405	1.83777	0.631641	0.237987	1.44158	1.39658	Homo sapiens ubiquitin A-52 residue ribosomal protein fusion product 1 (UBA52); transcript variant 2; mRNA
Ssc.6342.1.S1_at	NM_153613	254531	AGPAT7	4.12597	0.00036081	0.090277	3.46569	0.00094345	0.0793562	2.44841	0.00759265	0.0366224	2.71523	0.00399579	0.0889198	-1.51956	0.150533	0.438572	-1.27639	0.385209	0.482188	1.10898	0.708365	0.518106	-1.19052	0.531014	0.954985	-1.41549	0.225095	0.346942	-1.68517	0.0808289	0.194331	-3.33771	-1.29298	-1.54457	-2.04587	-1.89663	Homo sapiens 1-acylglycerol-3-phosphate O-acyltransferase 7 (lysophosphatidic acid acyltransferase; eta) (AGPAT7); mRNA
Ssc.6265.1.S1_at	NM_001001872	145407	C14orf37	-1.32817	0.505512	0.721233	-2.20783	0.0827983	0.346789	-5.70024	0.0017287	0.0146104	1.00949	0.98212	0.703026	1.34077	0.491788	0.642257	2.22877	0.0797066	0.23199	5.75432	0.00166705	0.0140535	-1.6623	0.244453	0.933041	-2.58183	0.0436441	0.149628	-4.2918	0.00531351	0.0383418	-1.48264	-1.89208	-2.62526	-3.99366	-1.46901	Homo sapiens chromosome 14 open reading frame 37 (C14orf37); mRNA emb|BX161411.1|CNSLT1I8K human full-length cDNA clone CS0DC025YL05 of Neuroblastoma of Homo sapiens (human)
Ssc.6260.1.A1_at	NM_005979	6284	S100A13	-1.15739	0.530678	0.726147	1.0304	0.896788	0.738512	-2.82509	0.00095876	0.0104009	-1.00429	0.985188	0.704015	1.15244	0.542557	0.662434	-1.03482	0.88214	0.673804	2.81301	0.00098711	0.0104284	1.19258	0.452046	0.947867	-2.91097	0.00078324	0.0207005	-2.44091	0.00266505	0.0258399	1.80411	1.59323	1.84731	0.305812	1.79793	Homo sapiens S100 calcium binding protein A13 (S100A13); transcript variant 2; mRNA
Ssc.6254.1.A1_at	NM_032010	4131	MAP1B	-1.09838	0.709123	0.766984	-2.35762	0.00564831	0.143126	-1.46081	0.15212	0.230393	-1.18234	0.508814	0.568547	-1.07644	0.769354	0.726528	1.99402	0.0180652	0.109446	1.23552	0.407249	0.394873	-2.14644	0.0107932	0.801561	1.61391	0.0787028	0.204297	-1.32997	0.270507	0.374774	-0.95402	-1.0894	-2.19135	-1.50079	-1.19567	Homo sapiens microtubule-associated protein 1B (MAP1B); transcript variant 2; mRNA
Ssc.6245.1.A1_at				1.67649	0.0690075	0.430582	2.25229	0.00947941	0.167832	2.35764	0.00699119	0.0346834	1.80873	0.0416103	0.206775	1.07888	0.770839	0.727068	-1.24523	0.407524	0.494888	-1.30348	0.320714	0.348494	1.34346	0.271485	0.933041	1.04677	0.86059	0.62053	1.4063	0.208614	0.326493	-1.76978	-1.02434	-0.598383	-0.532432	-0.914801
Ssc.6236.1.S1_at				-1.68219	0.0308258	0.354437	-2.07593	0.00547151	0.142687	-1.55221	0.059692	0.130831	-1.4464	0.105024	0.303049	1.16302	0.48256	0.638136	1.43524	0.111592	0.272061	1.07315	0.740208	0.528728	-1.23407	0.333741	0.944859	1.33741	0.190606	0.321669	1.08374	0.705896	0.58539	0.935837	0.185496	-0.117923	0.301514	0.403366
Ssc.6233.1.S1_at	NM_177414	8613	PPAP2B	1.02953	0.774593	0.779408	1.3225	0.0179817	0.205264	2.40475	4.71e-06	0.00088438	1.33713	0.014862	0.140765	1.29877	0.0246175	0.207881	1.01106	0.91365	0.682309	-1.79844	0.00014444	0.00367269	1.28456	0.0297922	0.862031	1.81834	0.00012451	0.00917265	2.33577	6.37e-06	0.0013012	3.33443	3.37642	3.7377	4.60032	3.75357	Homo sapiens phosphatidic acid phosphatase type 2B (PPAP2B); transcript variant 2; mRNA
Ssc.6231.1.A1_at				1.39502	0.0471266	0.398813	1.28751	0.116577	0.391339	2.04362	0.00066293	0.00845439	1.5457	0.0142824	0.138397	1.10801	0.501552	0.645679	1.20053	0.242436	0.392183	-1.32213	0.086875	0.164159	-1.0835	0.597582	0.960472	1.58727	0.0104989	0.0679147	1.46494	0.0266989	0.100385	0.391898	0.872184	0.75648	1.42302	1.02016
Ssc.6230.2.A1_at				1.84506	0.0193679	0.310096	2.46902	0.00212474	0.105453	2.14115	0.00613745	0.0318673	1.59917	0.0587488	0.238874	-1.15376	0.530503	0.658191	-1.54393	0.0767528	0.227877	-1.33891	0.214386	0.278088	1.33817	0.215185	0.933041	-1.15313	0.532052	0.514335	1.16047	0.514318	0.509179	-1.37598	-0.492306	-0.0720402	-0.277593	-0.698652
Ssc.62.2.S1_a_at	NM_000600	3569	IL6	1.17978	0.691335	0.763994	3.02977	0.0208106	0.213271	13.1169	8.206e-05	0.0027146	1.40818	0.417179	0.527827	1.1936	0.671017	0.702112	-2.15155	0.0874373	0.242551	-9.31475	0.00025548	0.00484972	2.56808	0.0419169	0.866817	4.32933	0.00466576	0.0443839	11.1181	0.00014031	0.0052314	-1.02398	-0.785458	0.575232	2.68937	-0.530143	Homo sapiens interleukin 6 (interferon; beta 2) (IL6); mRNA gb|M18403.1|HUMIFNB2B Human hybridoma growth factor (interleukin 6) mRNA; complete cds
Ssc.6191.1.S1_at	NM_138287	151636	DTX3L	1.01621	0.959395	0.813205	1.78317	0.0899155	0.358917	2.91918	0.00594853	0.0313198	-1.21172	0.547029	0.582698	-1.23136	0.514662	0.650098	-2.16069	0.0314112	0.144222	-3.53721	0.00214265	0.016427	1.75472	0.0979507	0.917269	1.63708	0.140704	0.275802	2.8726	0.00649225	0.0429338	0.2441	0.267303	1.07854	1.78966	-0.0329512	Homo sapiens deltex 3-like (Drosophila) (DTX3L); mRNA gb|BC042191.1| Homo sapiens deltex 3-like (Drosophila); mRNA (cDNA clone MGC:47846 IMAGE:4339554); complete cds
Ssc.6189.1.A1_at	NM_014331	23657	SLC7A11	-1.51527	0.0112354	0.266472	-1.57873	0.00669306	0.152967	-1.23073	0.15243	0.230617	-2.118	0.00022789	0.0413222	-1.39777	0.0315236	0.227943	-1.34159	0.0531132	0.1909	-1.72093	0.00232209	0.0171464	-1.04188	0.765804	0.971488	1.28276	0.0928309	0.222934	1.2312	0.151752	0.27493	2.15807	1.5585	1.49931	1.85856	1.07537	Homo sapiens solute carrier family 7; (cationic amino acid transporter; y+ system) member 11 (SLC7A11); mRNA
Ssc.6169.1.S1_at	NM_004425	1893	ECM1	1.53299	0.0523367	0.409213	1.56469	0.0437577	0.277599	3.73	4.843e-05	0.00214207	1.46135	0.079142	0.271748	-1.04902	0.810225	0.736761	-1.07071	0.732123	0.629796	-2.55243	0.00069388	0.00850034	1.02068	0.918101	0.976633	2.38386	0.00118644	0.0241433	2.43316	0.00100846	0.0146268	2.0791	2.69545	2.72498	3.97828	2.62641	Homo sapiens extracellular matrix protein 1 (ECM1); transcript variant 1; mRNA
Ssc.6168.1.S1_at				1.64234	0.148674	0.52776	2.39053	0.0205133	0.213073	4.44548	0.00083417	0.00966101	1.14727	0.673954	0.625908	-1.43151	0.284233	0.540415	-2.08367	0.0430912	0.171619	-3.87482	0.00163065	0.0138903	1.45557	0.263753	0.933041	1.85962	0.0788517	0.204402	2.7068	0.0104937	0.0572152	-1.41815	-0.702401	-0.160817	0.734188	-1.21994
Ssc.6165.1.A1_at	NM_024603	79656	C1orf165	-1.64869	0.003452	0.202599	-1.81512	0.00107797	0.081885	-2.66199	2.178e-05	0.00145621	-1.4242	0.022631	0.162457	1.15762	0.291261	0.544439	1.27448	0.0946225	0.251403	1.86911	0.00076726	0.00911395	-1.10095	0.480927	0.951057	-1.46656	0.015436	0.0848509	-1.61461	0.00448506	0.0347848	2.18451	1.46318	1.32444	0.772002	1.67435	Homo sapiens chromosome 1 open reading frame 165 (C1orf165); mRNA dbj|AK021650.1| Homo sapiens cDNA FLJ11588 fis; clone HEMBA1003729
Ssc.6163.1.A1_at	NM_005239	2114	ETS2	1.03118	0.870567	0.798931	1.016	0.932841	0.745803	2.24255	0.0013412	0.0126641	-1.03216	0.866602	0.676441	-1.06435	0.741241	0.720073	-1.04868	0.801065	0.650668	-2.31468	0.00102719	0.0106621	-1.01494	0.937231	0.976633	2.20724	0.00153552	0.0272705	2.17474	0.00174409	0.0203445	2.33317	2.37747	2.35607	3.49831	2.2875	Homo sapiens v-ets erythroblastosis virus E26 oncogene homolog 2 (avian) (ETS2); mRNA
Ssc.6162.1.A1_at				-1.23155	0.306077	0.640104	-1.27495	0.236972	0.492141	-3.53135	6.604e-05	0.00250233	-1.18768	0.393976	0.51807	1.03694	0.85474	0.746758	1.07348	0.721105	0.62632	2.97333	0.0002144	0.00450593	-1.03524	0.861239	0.976633	-2.7698	0.00035961	0.0140381	-2.8674	0.00027868	0.00757708	0.0849583	-0.215519	-0.265482	-1.73526	-0.163185
Ssc.6157.1.A1_at	NM_015461	25925	ZNF521	1.08987	0.654561	0.755065	-1.32227	0.165295	0.442209	-1.79196	0.0107689	0.0454672	1.43022	0.0841617	0.278115	1.31229	0.175975	0.462391	1.89115	0.00660955	0.0693119	2.56291	0.00050428	0.0071239	-1.4411	0.078689	0.910126	-1.35522	0.134414	0.270418	-1.95301	0.00495497	0.0368028	-0.0854243	0.038731	-0.488443	-0.926965	0.430818	Homo sapiens zinc finger protein 521 (ZNF521); mRNA dbj|AK027354.1| Homo sapiens cDNA FLJ14448 fis; clone HEMBB1001482; weakly similar to ZINC FINGER PROTEIN 91
Ssc.6147.1.A1_at	NM_014991	23001	WDFY3	1.1964	0.301805	0.637816	1.62662	0.0144387	0.192658	2.01048	0.00171577	0.0145702	1.65428	0.0121222	0.129438	1.38271	0.0774684	0.340246	1.017	0.920497	0.683577	-1.21532	0.263788	0.313305	1.3596	0.0917405	0.917269	1.23598	0.227298	0.348939	1.68044	0.0103068	0.056606	0.305501	0.564204	1.00738	1.31304	1.0317	Homo sapiens WD repeat and FYVE domain containing 3 (WDFY3); transcript variant 1; mRNA
Ssc.6143.2.S1_at				2.8538	3.149e-05	0.0502934	3.29843	1.029e-05	0.0188888	2.24207	0.0002633	0.00511659	2.87184	2.993e-05	0.0345684	1.00632	0.966634	0.768313	-1.14854	0.36804	0.473331	1.28088	0.12288	0.203025	1.1558	0.34757	0.945208	-1.47115	0.0252584	0.110695	-1.27284	0.131587	0.254633	-1.77561	-0.262728	-0.0538312	-0.610778	-0.253638
Ssc.6139.1.S1_at	NM_173701	7453	WARS	-1.0425	0.827216	0.790504	1.48021	0.0609035	0.313889	4.59504	9.38e-06	0.00103359	1.06062	0.757864	0.649456	1.1057	0.600396	0.68123	-1.3956	0.102972	0.262028	-4.33239	1.325e-05	0.00113501	1.54312	0.0416636	0.866817	3.10431	0.00011593	0.00900624	4.79032	7.39e-06	0.00140711	3.00133	2.94128	3.56713	5.2014	3.08624	Homo sapiens tryptophanyl-tRNA synthetase (WARS); transcript variant 2; mRNA
Ssc.6138.1.S1_at				1.19666	0.484673	0.715037	-1.57236	0.0972858	0.370015	1.64745	0.0712331	0.145252	1.11313	0.67407	0.625953	-1.07504	0.775895	0.728481	1.75024	0.0471677	0.179956	-1.48002	0.144123	0.222105	-1.88158	0.0286182	0.862031	2.59039	0.00322705	0.0372569	1.37671	0.225352	0.340067	-2.02428	-1.76527	-2.67721	-1.30405	-1.86966
Ssc.6099.1.A1_at	NM_004655	8313	AXIN2	1.48465	0.11552	0.490116	1.41811	0.158608	0.436111	-1.33015	0.241787	0.296633	1.56427	0.0795722	0.272091	1.05363	0.824362	0.739898	1.10307	0.677849	0.611278	2.0807	0.00956336	0.0413984	-1.04692	0.845504	0.975716	-1.88629	0.019864	0.0969248	-1.9748	0.0141005	0.0686853	0.367091	0.93721	0.871058	-0.0444932	1.01258	Homo sapiens axin 2 (conductin; axil) (AXIN2); mRNA
Ssc.6093.2.A1_at				1.1987	0.46544	0.709167	-1.0087	0.971778	0.754298	-1.87839	0.0247467	0.0767426	1.08783	0.731788	0.643007	-1.10192	0.693022	0.709018	1.09729	0.705601	0.621047	2.04336	0.013523	0.0513271	-1.20912	0.444992	0.947867	-1.86219	0.0263362	0.112698	-2.25161	0.00678735	0.0438844	-0.424113	-0.162648	-0.436611	-1.33361	-0.302665
Ssc.607.1.S1_at	NM_153449	144195	SLC2A14	1.32557	0.294804	0.634959	1.62663	0.0854279	0.351575	3.37727	0.00075233	0.00905975	1.78021	0.0471823	0.218341	1.34298	0.274258	0.534729	1.09441	0.730761	0.6293	-1.89712	0.0308159	0.0869308	1.22712	0.440724	0.947867	2.07624	0.0167912	0.0891613	2.5478	0.00432724	0.034272	-1.24512	-0.838507	-0.54323	0.510742	-0.41307	Homo sapiens solute carrier family 2 (facilitated glucose transporter); member 14 (SLC2A14); mRNA gb|AF481879.1| Homo sapiens glucose transporter 14 long form (SCL2A14) mRNA; complete cds; alternatively spliced
Ssc.6058.1.S1_at	NM_004417	1843	DUSP1	1.28436	0.083645	0.449035	1.5578	0.00673883	0.153061	2.45428	4.234e-05	0.00196634	-1.18704	0.21746	0.410826	-1.52459	0.00890797	0.140828	-1.84916	0.00081756	0.0273768	-2.91333	9.39e-06	0.00092507	1.21289	0.169241	0.933041	1.57549	0.0058276	0.0496786	1.9109	0.00056068	0.0108551	2.80241	3.16346	3.44192	4.09771	2.55504	Homo sapiens dual specificity phosphatase 1 (DUSP1); mRNA
Ssc.6025.1.S1_at	NM_139266	6772	STAT1	-1.02756	0.877835	0.800079	1.43932	0.0608348	0.313889	2.94292	9.382e-05	0.00290794	-1.04379	0.808724	0.662366	-1.01579	0.929388	0.760681	-1.50235	0.0399129	0.164271	-3.0718	6.82e-05	0.00251297	1.47899	0.0465928	0.87271	2.04466	0.00198622	0.030194	3.02404	7.657e-05	0.00385703	4.48973	4.45051	5.01512	6.04698	4.4279	Homo sapiens signal transducer and activator of transcription 1; 91kDa (STAT1); transcript variant beta; mRNA
Ssc.6009.1.S1_a_at	NM_020978	280	AMY2B	-1.18774	0.469179	0.710691	-1.23178	0.383453	0.577778	-1.75046	0.0343629	0.0935189	1.75102	0.03428	0.189399	2.07976	0.00945997	0.14348	2.15688	0.00722803	0.0721086	3.06509	0.00062513	0.00806101	-1.03708	0.876681	0.976633	-1.42108	0.155392	0.290532	-1.47377	0.12077	0.243415	1.37725	1.12902	1.0765	0.569513	2.18544	Homo sapiens amylase; alpha 2B (pancreatic) (AMY2B); mRNA
Ssc.5995.1.A1_at	NM_031461	83690	CRISPLD1	-1.16386	0.408535	0.686485	1.07974	0.671973	0.683488	-1.85949	0.00547832	0.0297533	1.00683	0.969883	0.70004	1.17181	0.388583	0.596312	-1.07241	0.699374	0.618911	1.8722	0.00513616	0.0279698	1.25666	0.223148	0.933041	-2.00777	0.00267465	0.0343215	-1.5977	0.0237407	0.0932865	0.938494	0.719581	1.04918	0.0435859	0.948317	Homo sapiens cysteine-rich secretory protein LCCL domain containing 1 (CRISPLD1); mRNA emb|AL834301.1|HSM805339 Homo sapiens mRNA; cDNA DKFZp762F133 (from clone DKFZp762F133)
Ssc.5983.1.A1_at				-1.06276	0.7181	0.768596	-1.07805	0.656389	0.678623	-2.31015	0.00045824	0.00679169	-1.20701	0.27773	0.451161	-1.13573	0.45542	0.62479	-1.11962	0.506261	0.544684	1.91395	0.0026834	0.0187608	-1.01438	0.93229	0.976633	-2.14291	0.00090792	0.0218271	-2.17373	0.00079545	0.01292	0.940603	0.852785	0.832182	-0.267386	0.669169
Ssc.5966.1.A1_at	NM_024324	79174	CRELD2	1.04513	0.78799	0.782416	1.18727	0.307929	0.537327	2.26157	0.00045917	0.00679791	-1.01128	0.945417	0.695186	-1.05692	0.73619	0.718512	-1.20066	0.279073	0.418216	-2.28708	0.00041463	0.00640795	1.13601	0.443378	0.947867	1.90485	0.00238828	0.0324156	2.16392	0.00069077	0.0120306	2.37301	2.43669	2.62066	3.55033	2.35682	Homo sapiens cysteine-rich with EGF-like domains 2 (CRELD2); mRNA gb|BC050675.1| Homo sapiens cysteine-rich with EGF-like domains 2; mRNA (cDNA clone MGC:60219 IMAGE:6091291); complete cds
Ssc.5956.1.S1_at	NM_006528	7980	TFPI2	-2.63059	0.00286966	0.192126	-1.02226	0.930671	0.745468	-1.21189	0.454154	0.412532	1.05271	0.839278	0.669598	2.76926	0.0020525	0.0812084	1.07615	0.77226	0.642117	1.27578	0.346955	0.363904	2.57331	0.00331845	0.717605	-1.1855	0.506166	0.502873	2.17065	0.0105007	0.0572207	1.85774	0.462351	1.82597	1.58048	1.93185	Homo sapiens tissue factor pathway inhibitor 2 (TFPI2); mRNA gb|BC005330.1| Homo sapiens tissue factor pathway inhibitor 2; mRNA (cDNA clone MGC:12416 IMAGE:3929933); complete cds
Ssc.5955.1.A1_at				1.27269	0.1466	0.526051	1.19277	0.276689	0.520278	3.42954	1.122e-05	0.00111565	1.22017	0.223167	0.41522	-1.04304	0.78887	0.732042	1.02297	0.8851	0.674597	-2.81072	5.072e-05	0.00220546	-1.067	0.681036	0.966835	2.87528	4.228e-05	0.00627676	2.69473	7.161e-05	0.00370215	2.14844	2.49632	2.40275	3.92646	2.43552
Ssc.5954.2.S1_at				-1.17578	0.234909	0.599862	-1.18173	0.221648	0.481862	-1.92645	0.00045203	0.00673828	1.15701	0.281497	0.453676	1.36039	0.0371657	0.246262	1.36728	0.0347427	0.152274	2.22893	9.427e-05	0.00304698	-1.00506	0.969325	0.977651	-1.63019	0.00340369	0.0381871	-1.63845	0.00319137	0.0283968	2.13892	1.9053	1.89801	1.19297	2.34932
Ssc.5940.1.S1_at				-1.00272	0.990544	0.817623	-1.50134	0.0995859	0.372484	-2.82675	0.00092019	0.0102181	1.385	0.176401	0.376987	1.38877	0.173137	0.458977	2.07935	0.00843397	0.0769481	3.91504	0.0001163	0.00331762	-1.49726	0.101579	0.917269	-1.88282	0.0179661	0.0922624	-2.81907	0.00093741	0.0140639	1.02703	1.0231	0.44078	-0.472114	1.49691
Ssc.5938.1.A1_at				1.28642	0.282907	0.629696	1.32705	0.231157	0.488093	1.93145	0.0141415	0.0539801	2.16777	0.00586093	0.101744	1.68512	0.0405529	0.254846	1.63353	0.0514575	0.187791	1.12235	0.61432	0.48504	1.03158	0.891375	0.976633	1.45545	0.121696	0.256738	1.50141	0.0969886	0.214991	0.949263	1.31263	1.35748	1.89895	2.06548
Ssc.5936.1.A1_a_at	NM_000714	706	TSPO	-1.11621	0.447152	0.701695	1.09119	0.544023	0.642465	2.29367	0.00013658	0.00345698	-1.09468	0.529637	0.577437	1.01966	0.891341	0.753551	-1.1945	0.229703	0.383096	-2.51085	5.882e-05	0.00235661	1.21799	0.186208	0.933041	2.102	0.000325	0.0135596	2.56021	4.942e-05	0.00343346	2.92137	2.76276	3.04726	4.11902	2.79085	Homo sapiens translocator protein (18kDa) (TSPO); transcript variant PBR; mRNA
Ssc.591.1.S1_at				-2.64583	0.123607	0.502162	-1.22829	0.729728	0.698492	-7.57242	0.00574122	0.0306585	-3.00797	0.0861887	0.280094	-1.13687	0.829027	0.740832	-2.44891	0.152729	0.315465	2.51745	0.141702	0.219967	2.15408	0.214315	0.933041	-6.16503	0.0104542	0.0678198	-2.86202	0.0992462	0.217789	-3.15812	-4.56184	-3.45477	-6.07888	-4.74691
Ssc.5885.1.A1_at	NM_003060	6584	SLC22A5	1.1121	0.472947	0.711837	1.80141	0.00203999	0.104979	2.08723	0.00042214	0.00654362	1.34185	0.0659425	0.251232	1.20659	0.216833	0.493134	-1.34248	0.0655825	0.211896	-1.55549	0.0112312	0.0458367	1.61982	0.00693845	0.748444	1.15867	0.325611	0.413289	1.87683	0.0012957	0.0169834	-0.436406	-0.283116	0.412717	0.625185	-0.0121806	Homo sapiens solute carrier family 22 (organic cation transporter); member 5 (SLC22A5); mRNA
Ssc.5884.1.A1_at				-1.03183	0.873428	0.799199	1.62504	0.0297582	0.238167	3.39154	8.146e-05	0.0027146	1.2759	0.232595	0.422387	1.31652	0.182049	0.468583	-1.27364	0.235765	0.387628	-2.65815	0.00046494	0.00684041	1.67677	0.0224808	0.850908	2.08705	0.00328021	0.0376228	3.4995	6.615e-05	0.00362798	0.299881	0.254669	1.00036	2.06182	0.651395
Ssc.5822.1.S1_at	NM_001629	241	ALOX5AP	1.00002	0.999958	0.819382	1.25269	0.46135	0.612551	3.11311	0.00315328	0.0211902	1.44892	0.23598	0.425248	1.4489	0.235999	0.505962	1.15665	0.631416	0.593792	-2.14857	0.0264693	0.0791239	1.25267	0.461381	0.948469	2.48514	0.0113409	0.0712989	3.11306	0.00315356	0.0282819	1.6374	1.63742	1.96243	3.27575	2.17238	Homo sapiens arachidonate 5-lipoxygenase-activating protein (ALOX5AP); mRNA
Ssc.5820.1.A1_at	NM_032883	84969	TOX2	-1.33915	0.127276	0.50649	-1.59556	0.0238687	0.222398	-3.39649	3.884e-05	0.00192564	-1.5319	0.0355185	0.192477	-1.14394	0.461487	0.626705	1.04156	0.821314	0.65706	2.21717	0.00108409	0.0109466	-1.19147	0.341966	0.945208	-2.12871	0.00155535	0.0273651	-2.5363	0.00034746	0.00849877	1.41117	0.989848	0.7371	-0.35288	0.795841	Homo sapiens TOX high mobility group box family member 2 (TOX2); mRNA gb|BC007636.1| Homo sapiens cDNA clone MGC:15880 IMAGE:3529159; complete cds
Ssc.5780.1.S1_at	NM_014982	22990	PCNX	-1.14195	0.400686	0.685327	-1.03174	0.840453	0.726779	1.75832	0.00389875	0.0244022	-1.01857	0.905554	0.686097	1.12113	0.467062	0.629519	1.01293	0.933994	0.685475	-1.79098	0.00319395	0.0209269	1.10682	0.517351	0.953003	1.81413	0.00278196	0.0352013	2.00791	0.00096592	0.0142572	0.414038	0.222537	0.368958	1.22823	0.387487	Homo sapiens pecanex homolog (Drosophila) (PCNX); mRNA
Ssc.5743.1.S1_a_at	NM_002115	3101	HK3	1.03886	0.916109	0.807271	1.9388	0.0901372	0.359153	11.6403	3.927e-05	0.00192564	1.31833	0.451749	0.543629	1.26901	0.514973	0.6504	-1.47064	0.300104	0.431238	-8.82954	0.00010534	0.00322395	1.86626	0.107532	0.917269	6.00387	0.00047887	0.0159326	11.2048	4.479e-05	0.00334047	0.934414	0.989422	1.88957	4.47547	1.33313	Homo sapiens hexokinase 3 (white cell) (HK3); nuclear gene encoding mitochondrial protein; mRNA gb|U51333.1|HSU51333 Human hexokinase III (HK3) mRNA; complete cds
Ssc.5737.1.S1_at	NM_000389	1026	CDKN1A	1.27976	0.177635	0.555925	1.6538	0.0143464	0.192558	3.05355	6.369e-05	0.00248793	1.0753	0.678544	0.626818	-1.19014	0.330257	0.568829	-1.53799	0.0298307	0.140643	-2.83971	0.00011033	0.00326716	1.29228	0.162623	0.933041	1.84638	0.00480615	0.044983	2.38604	0.00045555	0.00973483	1.23141	1.58728	1.9572	2.8419	1.33616	Homo sapiens cyclin-dependent kinase inhibitor 1A (p21; Cip1) (CDKN1A); transcript variant 1; mRNA
Ssc.5735.1.A1_at	NM_015136	23166	STAB1	-1.01429	0.953177	0.812486	1.02489	0.918952	0.743203	-1.33853	0.244223	0.297669	1.7886	0.0332498	0.186918	1.81416	0.0299912	0.224722	1.74516	0.0397429	0.163851	2.3941	0.00407611	0.0243671	1.03954	0.872569	0.976633	-1.37185	0.209363	0.335652	-1.31967	0.266395	0.371447	2.01441	1.99394	2.04988	1.59376	2.85324	Homo sapiens stabilin 1 (STAB1); mRNA
Ssc.5700.1.S1_at	NM_014631	9644	SH3PXD2A	-1.00469	0.987293	0.817078	-1.46972	0.208543	0.473841	-1.8908	0.0503649	0.118323	1.39248	0.274601	0.449488	1.39901	0.268284	0.529653	2.04655	0.0314359	0.144222	2.6329	0.00700585	0.0339508	-1.46286	0.213692	0.933041	-1.28651	0.39976	0.452007	-1.88197	0.0517777	0.150517	0.992398	0.98565	0.436862	0.0734033	1.47006	Homo sapiens SH3 and PX domains 2A (SH3PXD2A); mRNA
Ssc.5696.1.S1_at	NM_016445	26499	PLEK2	1.13577	0.591319	0.740413	-1.09433	0.702786	0.692082	-1.82838	0.02521	0.0775331	1.08604	0.726638	0.641738	-1.04579	0.849241	0.745275	1.18848	0.469223	0.52892	1.98569	0.0136091	0.0515326	-1.24291	0.365791	0.945714	-1.67078	0.0493213	0.160543	-2.07663	0.00976046	0.0547274	-1.34139	-1.15772	-1.47143	-2.21196	-1.22232	Homo sapiens pleckstrin 2 (PLEK2); mRNA gb|AF228603.1| Homo sapiens pleckstrin 2 mRNA; complete cds
Ssc.5663.1.S1_at	NM_004385	1462	VCAN	-1.2151	0.391627	0.681327	1.36876	0.179699	0.452633	7.48423	3.23e-06	0.00072043	1.50165	0.0912311	0.286691	1.82466	0.0199959	0.190289	1.09709	0.679232	0.611864	-4.98399	2.364e-05	0.00150807	1.66318	0.0414786	0.866817	5.46789	1.456e-05	0.00449005	9.09407	1.39e-06	0.00086022	-0.213724	-0.494796	0.239145	2.69013	0.372828	Homo sapiens versican (VCAN); mRNA gb|U16306.1|HSU16306 Human chondroitin sulfate proteoglycan versican V0 splice-variant precursor peptide mRNA; complete cds
Ssc.5656.1.S1_at	NM_012465	7093	TLL2	1.24393	0.59093	0.740413	-2.50032	0.0419633	0.273062	2.08131	0.0918156	0.169771	1.5273	0.306642	0.468431	1.22781	0.612991	0.68443	3.81874	0.00667477	0.0693299	-1.36274	0.449359	0.415547	-3.11021	0.0162052	0.81261	5.20395	0.00184082	0.0294135	1.67318	0.219692	0.335744	-2.40765	-2.09275	-3.72977	-1.35016	-1.79667	Homo sapiens tolloid-like 2 (TLL2); mRNA
Ssc.5649.1.S1_at	NM_001679	483	ATP1B3	1.17155	0.170575	0.549125	1.25359	0.0612712	0.314316	3.69171	2.53845e-07	0.00031844	1.06341	0.579036	0.59498	-1.10169	0.387679	0.595974	-1.17884	0.155948	0.318822	-3.47156	3.99291e-07	0.00048181	1.07003	0.542064	0.95514	2.9449	1.49e-06	0.00321371	3.15112	8.49229e-07	0.00078797	4.01595	4.24437	4.34202	5.90024	4.10466	Homo sapiens ATPase; Na+/K+ transporting; beta 3 polypeptide (ATP1B3); mRNA
Ssc.5638.1.S1_at	NM_002014	2288	FKBP4	-1.07334	0.497229	0.718066	1.37552	0.00993249	0.169462	1.75509	0.0002281	0.00471337	-1.46328	0.00355019	0.0852317	-1.36329	0.0115541	0.155693	-2.01276	3.89e-05	0.0102791	-2.56819	2.83e-06	0.0006605	1.4764	0.00307035	0.717605	1.27595	0.0357275	0.134775	1.88382	8.872e-05	0.00412062	2.78098	2.67887	3.24096	3.59253	2.23178	Homo sapiens FK506 binding protein 4; 59kDa (FKBP4); mRNA
Ssc.5621.1.S1_at	NM_006366	10486	CAP2	1.37772	0.187003	0.562719	-1.26048	0.330241	0.550114	-2.7195	0.00128853	0.0123136	1.38104	0.183997	0.383397	1.00241	0.991724	0.772314	1.74078	0.0342237	0.150984	3.75574	0.00016162	0.00389388	-1.73659	0.0348522	0.862031	-2.15751	0.00677809	0.0540695	-3.74671	0.00016396	0.00561479	-0.53643	-0.0741474	-0.870407	-1.97977	-0.0706767	Homo sapiens CAP; adenylate cyclase-associated protein; 2 (yeast) (CAP2); mRNA
Ssc.5620.1.A1_at	NM_005749	10140	TOB1	-1.00745	0.950986	0.812417	1.16931	0.213737	0.476856	1.87384	0.00033235	0.00579292	-1.08225	0.517394	0.572376	-1.07425	0.556735	0.667546	-1.26549	0.0735231	0.224045	-2.02797	0.0001317	0.00355784	1.17802	0.194432	0.933041	1.60252	0.00250442	0.0332451	1.8878	0.00030386	0.00785152	2.68602	2.67531	2.91168	3.59202	2.57198	Homo sapiens transducer of ERBB2; 1 (TOB1); mRNA
Ssc.5614.1.S1_at	NM_024164	64499	TPSB2	1.28719	0.227293	0.593997	1.66735	0.0262684	0.228081	-1.8412	0.0110553	0.0461804	1.41705	0.106096	0.303904	1.10088	0.634894	0.690438	-1.17664	0.426546	0.505265	2.60906	0.00063587	0.00811942	1.29534	0.216721	0.933041	-3.06992	0.00019421	0.0110815	-2.36997	0.00134202	0.0173088	-0.0857518	0.278474	0.651806	-0.966396	0.417134	Homo sapiens tryptase beta 2 (TPSB2); mRNA
Ssc.5604.1.S1_at	NM_000313	5627	PROS1	-1.12139	0.474665	0.711965	1.01475	0.926233	0.744622	-1.74897	0.00465436	0.0270089	1.34225	0.0854252	0.279449	1.50519	0.0242597	0.206963	1.32274	0.0998323	0.257893	2.34756	0.00024997	0.00481694	1.13794	0.42172	0.946125	-1.77478	0.00397852	0.0413067	-1.55964	0.0163375	0.0748191	3.82184	3.65655	3.84297	3.01533	4.2465	Homo sapiens protein S (alpha) (PROS1); mRNA gb|M15036.1|HUMPPS Human vitamin K-dependent plasma protein S mRNA; complete cds
Ssc.5587.1.A1_at	NM_002508	4811	NID1	1.07779	0.714086	0.768348	-1.13204	0.546569	0.642863	-1.31493	0.19836	0.265564	1.74682	0.0185776	0.152382	1.62074	0.0354612	0.241592	1.97746	0.00642969	0.0685821	2.29694	0.00187452	0.0151047	-1.2201	0.340434	0.945208	-1.16156	0.468463	0.486081	-1.41722	0.109861	0.230657	2.15552	2.2636	1.9766	1.76054	2.96025	Homo sapiens nidogen 1 (NID1); mRNA
Ssc.5563.1.S1_at	NM_002899	5947	RBP1	-1.23047	0.514209	0.722462	-1.17454	0.611304	0.665329	-3.07851	0.00434165	0.0258792	1.45098	0.252714	0.435183	1.78539	0.088053	0.35747	1.70424	0.112779	0.273579	4.46687	0.00064161	0.00817106	1.04762	0.882454	0.976633	-2.62104	0.0104747	0.0678968	-2.50191	0.0135665	0.0671424	0.0957208	-0.203485	-0.136375	-1.52651	0.632752	Homo sapiens retinol binding protein 1; cellular (RBP1); mRNA
Ssc.5560.1.S1_at	NM_004839	9455	HOMER2	-1.48023	0.202288	0.573219	-1.45256	0.223107	0.482569	-2.6607	0.0067149	0.0338617	-1.63946	0.116149	0.315341	-1.10757	0.729603	0.716992	-1.12867	0.682549	0.61289	1.62292	0.122922	0.203046	1.01905	0.948942	0.976972	-1.83174	0.0614548	0.179512	-1.79749	0.0686092	0.176435	0.772473	0.206654	0.23388	-0.639333	0.0592544	Homo sapiens homer homolog 2 (Drosophila) (HOMER2); transcript variant 1; mRNA gb|BC012109.1| Homo sapiens homer homolog 2 (Drosophila); mRNA (cDNA clone MGC:20110 IMAGE:4636423); complete cds
Ssc.5557.1.S1_at	NM_152423	139221	MUM1L1	1.32958	0.616847	0.747143	-1.08576	0.884417	0.736233	-4.82976	0.0171206	0.0609502	1.67638	0.371114	0.505559	1.26083	0.683296	0.705285	1.82014	0.303149	0.433182	8.09652	0.00353859	0.0223361	-1.4436	0.520809	0.953003	-4.4483	0.0221126	0.103267	-6.42157	0.00711273	0.0450178	-2.65624	-2.24527	-2.77494	-4.92819	-1.91089	Homo sapiens melanoma associated antigen (mutated) 1-like 1 (MUM1L1); mRNA
Ssc.5547.1.A1_at	NM_005253	2355	FOSL2	-1.21859	0.704758	0.765942	1.31751	0.598436	0.65989	2.93253	0.059815	0.130985	-1.88223	0.240645	0.427419	-1.5446	0.411227	0.606607	-2.47986	0.103497	0.262444	-5.51971	0.00712686	0.034319	1.60551	0.372393	0.945714	2.22581	0.145604	0.281009	3.57356	0.0308065	0.109764	-0.884032	-1.16925	-0.486217	0.668114	-1.79648	Homo sapiens FOS-like antigen 2 (FOSL2); mRNA
Ssc.5540.1.S1_at	NM_005533	3430	IFI35	-1.14246	0.352751	0.662318	1.13751	0.36798	0.57046	2.04148	0.00038846	0.00630832	-1.14149	0.355695	0.498222	1.00085	0.995165	0.77278	-1.29846	0.0850336	0.23934	-2.33032	0.00010267	0.00319027	1.29956	0.0841654	0.917269	1.79469	0.00161224	0.0277578	2.3323	0.00010184	0.00441115	2.78856	2.59642	2.97444	3.81817	2.59764	Homo sapiens interferon-induced protein 35 (IFI35); mRNA gb|BC001356.2| Homo sapiens interferon-induced protein 35; mRNA (cDNA clone MGC:2935 IMAGE:3050452); complete cds
Ssc.5514.1.A1_at				1.02533	0.898925	0.804027	-1.00884	0.964343	0.753162	-1.75005	0.015437	0.0571687	1.25545	0.263471	0.442968	1.22443	0.316437	0.560735	1.26654	0.246602	0.395131	2.19709	0.00214573	0.0164393	-1.03439	0.863715	0.976633	-1.73471	0.016698	0.0888459	-1.79438	0.0123546	0.0631477	2.76127	2.79736	2.74857	1.95387	3.08947
Ssc.5509.1.S1_at	NM_001037164	10124	ARL4A	-1.21158	0.234986	0.599862	-1.56839	0.0142052	0.192052	-1.67766	0.00669337	0.03377	1.29965	0.115092	0.314125	1.57463	0.0135842	0.164906	2.03837	0.00085547	0.0278211	2.18038	0.00044245	0.00666531	-1.2945	0.120036	0.921997	-1.06967	0.666869	0.563854	-1.38469	0.0577302	0.160504	2.1666	1.88971	1.51732	1.42015	2.54473	Homo sapiens ADP-ribosylation factor-like 4A (ARL4A); transcript variant 3; mRNA
Ssc.5489.1.S1_at	NM_016274	51177	PLEKHO1	-3.09512	0.00119688	0.133659	-1.45485	0.168804	0.445027	-1.02515	0.923655	0.571963	-1.20716	0.473463	0.552727	2.56397	0.00394028	0.102748	1.20518	0.477237	0.53271	-1.17755	0.532422	0.452886	2.12746	0.0136444	0.81261	1.41915	0.196153	0.325563	3.01919	0.0013947	0.0177524	-1.37254	-3.00254	-1.91341	-1.40838	-1.64416	Homo sapiens pleckstrin homology domain containing; family O member 1 (PLEKHO1); mRNA
Ssc.5467.1.A1_at	NM_004230	9294	EDG5	-1.31593	0.135364	0.515533	-1.29129	0.161343	0.438818	-2.16459	0.00102784	0.0108565	-1.98671	0.00228059	0.072767	-1.50974	0.0350114	0.240217	-1.53855	0.0289081	0.138695	1.08954	0.622898	0.488132	1.01908	0.913173	0.976633	-1.67631	0.0121171	0.0738961	-1.64492	0.0146684	0.0703635	2.50885	2.11277	2.14004	1.39475	1.51847	Homo sapiens endothelial differentiation; sphingolipid G-protein-coupled receptor; 5 (EDG5); mRNA
Ssc.5464.1.A1_at	NM_001873	1363	CPE	-1.6893	0.0509298	0.40592	-1.57038	0.0854041	0.351575	-3.42591	0.00039707	0.00636833	-1.22176	0.416791	0.527697	1.38267	0.200586	0.48255	1.28534	0.313401	0.440118	2.80407	0.00142049	0.0127756	1.07572	0.763898	0.970963	-2.18158	0.00803059	0.0590165	-2.02801	0.0135723	0.0671505	3.73711	2.98069	3.086	1.96062	3.44815	Homo sapiens carboxypeptidase E (CPE); mRNA emb|X51405.1|HSCARBE Human mRNA for carboxypeptidase E (EC 3.4.17.10)
Ssc.5453.1.A1_at	NM_012413	25797	QPCT	1.18359	0.523797	0.724419	1.70792	0.0622963	0.316002	3.5537	0.00056196	0.00761639	1.24907	0.403844	0.521686	1.05532	0.837088	0.743024	-1.36735	0.248192	0.396205	-2.84508	0.00215147	0.0164745	1.443	0.181174	0.933041	2.08072	0.0166192	0.0885164	3.00248	0.00153939	0.0188858	-1.69826	-1.4551	-0.926027	0.131058	-1.37741	Homo sapiens glutaminyl-peptide cyclotransferase (glutaminyl cyclase) (QPCT); mRNA
Ssc.5409.2.S1_a_at	NM_015167	23210	JMJD6	1.26962	0.106814	0.47983	1.54283	0.00919685	0.166369	2.68567	2.502e-05	0.0015513	1.00387	0.977702	0.701911	-1.26473	0.111888	0.392646	-1.53688	0.00965498	0.0816039	-2.67532	2.588e-05	0.00157466	1.21518	0.1786	0.933041	1.74075	0.00209535	0.0307111	2.11533	0.00024032	0.00694009	0.995975	1.34038	1.62155	2.42126	1.00154	Homo sapiens jumonji domain containing 6 (JMJD6); transcript variant 2; mRNA
Ssc.5372.1.S1_at	NM_014817	9865	KIAA0644	1.00208	0.994328	0.818266	-1.56115	0.149095	0.427031	-2.4282	0.0110001	0.0460615	1.33577	0.333595	0.486565	1.333	0.336911	0.57218	2.08534	0.0274603	0.135653	3.24352	0.00204682	0.0160033	-1.56439	0.147399	0.933041	-1.55539	0.152155	0.286998	-2.43324	0.0108645	0.058399	0.712161	0.715158	0.0695532	-0.567723	1.12984	Homo sapiens KIAA0644 gene product (KIAA0644); mRNA
Ssc.5371.3.S1_a_at	NM_002692	5427	POLE2	1.04673	0.80394	0.785905	-1.09193	0.63409	0.671261	-1.97797	0.00344425	0.0224135	-1.12343	0.53054	0.577455	-1.17593	0.386945	0.595914	-1.02885	0.877006	0.672329	1.76065	0.0101995	0.0429742	-1.14295	0.472933	0.950809	-1.81145	0.00779436	0.0578685	-2.0704	0.00227828	0.0237429	0.624093	0.689982	0.497218	-0.359926	0.456181	Homo sapiens polymerase (DNA directed); epsilon 2 (p59 subunit) (POLE2); mRNA
Ssc.5274.1.S1_at	NM_001005339	6001	RGS10	-1.33722	0.0760748	0.442264	-1.2323	0.185424	0.456284	-2.09857	0.00050175	0.0071088	-1.09695	0.542816	0.581072	1.21903	0.207278	0.486852	1.12339	0.446679	0.516921	1.91309	0.00130102	0.0122058	1.08514	0.590249	0.959802	-1.70297	0.00465506	0.0443587	-1.56935	0.0118775	0.0615508	2.93446	2.51522	2.6331	1.86505	2.80095	Homo sapiens regulator of G-protein signalling 10 (RGS10); transcript variant 1; mRNA
Ssc.526.1.S1_at	NM_006823	5569	PKIA	-1.23477	0.196328	0.569622	-1.47164	0.0295383	0.237777	-2.81417	4.784e-05	0.00213169	-1.04139	0.795469	0.658727	1.1857	0.28961	0.543845	1.41315	0.0465469	0.178759	2.70233	6.669e-05	0.002489	-1.19183	0.276092	0.933041	-1.91228	0.00167351	0.0280567	-2.2791	0.00029799	0.0078371	1.57123	1.26698	1.01381	0.0785163	1.51272	Homo sapiens protein kinase (cAMP-dependent; catalytic) inhibitor alpha (PKIA); transcript variant 6; mRNA
Ssc.5239.1.S1_at	NM_004613	7052	TGM2	-1.09681	0.636233	0.751176	1.56145	0.0404871	0.269622	3.01881	0.00016557	0.00388905	1.20936	0.339314	0.490269	1.32644	0.166764	0.452657	-1.29113	0.207155	0.364936	-2.4962	0.00069311	0.00850034	1.71261	0.0175489	0.817156	1.93334	0.00592193	0.0501844	3.31105	8.682e-05	0.00411903	3.60286	3.46955	4.24575	5.19684	3.87711	Homo sapiens transglutaminase 2 (C polypeptide; protein-glutamine-gamma-glutamyltransferase) (TGM2); transcript variant 1; mRNA
Ssc.5227.1.S1_at	NM_002667	5350	PLN	1.05987	0.933714	0.810395	-1.69509	0.456795	0.611088	-18.575	0.00159696	0.0141182	1.80346	0.407322	0.523106	1.70158	0.453632	0.623635	3.05702	0.132239	0.295318	33.4991	0.00043101	0.00659358	-1.79657	0.410265	0.945714	-10.9581	0.00561632	0.04861	-19.6871	0.0013969	0.0177595	-0.015792	0.0680964	-0.777151	-4.23108	0.834973	Homo sapiens phospholamban (PLN); mRNA
Ssc.5192.2.A1_at				-1.36162	0.188461	0.563377	-1.68145	0.0388662	0.26488	-2.30265	0.003408	0.0222793	-1.34972	0.200271	0.397733	1.00882	0.968754	0.768975	1.24578	0.338652	0.456092	1.70602	0.0346999	0.0933239	-1.23489	0.357438	0.94534	-1.36944	0.181086	0.313322	-1.69111	0.0371666	0.123199	-0.887933	-1.33326	-1.63764	-2.09123	-1.32059
Ssc.5190.1.S1_at	NM_032558	84641	HIATL1	1.10906	0.481431	0.714084	1.31678	0.0805422	0.343066	2.18026	0.00025952	0.00509624	1.41056	0.0354488	0.192477	1.27186	0.120199	0.40233	1.07122	0.637442	0.596711	-1.54567	0.0117165	0.0469637	1.1873	0.253075	0.933041	1.65575	0.00516242	0.0466279	1.96587	0.00075137	0.0125775	2.39696	2.54629	2.79398	3.52146	2.89323	Homo sapiens hippocampus abundant transcript-like 1 (HIATL1); mRNA
Ssc.5182.1.A1_at	NM_003897	8870	IER3	1.31488	0.225415	0.592417	2.50354	0.00148646	0.0916244	6.25367	5.89e-06	0.00089726	1.35969	0.177638	0.378238	1.03408	0.877465	0.751296	-1.84125	0.0163535	0.104205	-4.59932	2.92e-05	0.00167761	1.904	0.012477	0.81261	2.49793	0.00151134	0.0271163	4.75608	2.425e-05	0.00236591	-0.643835	-0.248905	0.680132	2.00087	-0.200554	Homo sapiens immediate early response 3 (IER3); mRNA
Ssc.5179.1.A1_at	NM_172226	10645	CAMKK2	-1.15385	0.326006	0.64894	-1.26893	0.116348	0.39118	-2.0563	0.00039942	0.00637923	-1.37882	0.042882	0.209912	-1.19498	0.227538	0.498976	-1.0866	0.562211	0.567458	1.49135	0.0162528	0.0581205	-1.09974	0.50818	0.953003	-1.6205	0.00587985	0.0499082	-1.78212	0.00191675	0.0215548	3.35526	3.14881	3.01165	2.31522	2.89183	Homo sapiens calcium/calmodulin-dependent protein kinase kinase 2; beta (CAMKK2); transcript variant 7; mRNA
Ssc.5176.1.A1_at				-1.00338	0.983619	0.816949	-1.0897	0.603805	0.662169	-2.36859	0.0003107	0.00557935	1.30669	0.126175	0.327092	1.3111	0.121996	0.404519	1.42389	0.0520594	0.188902	3.095	3.511e-05	0.00182862	-1.08603	0.61791	0.963614	-2.17362	0.00067864	0.0191119	-2.36061	0.00032014	0.00810173	0.0189609	0.0140918	-0.104967	-1.22507	0.404874
Ssc.5166.1.A1_at				-1.2384	0.123083	0.50109	-1.14028	0.325542	0.547861	1.71598	0.00168199	0.0144918	1.34785	0.0405703	0.204347	1.66918	0.00238013	0.084484	1.53692	0.00694505	0.0706556	-1.27312	0.0863646	0.163622	1.08605	0.530259	0.954985	1.9567	0.00035422	0.0139657	2.12507	0.00014376	0.00529177	1.48357	1.1751	1.29419	2.26261	1.91423
Ssc.5154.1.A1_at	NM_001031692	10234	LRRC17	1.00211	0.99591	0.818805	-2.41514	0.0521803	0.298369	-4.84766	0.00275851	0.0194996	2.04117	0.104976	0.303014	2.03688	0.105876	0.384039	4.92971	0.00257762	0.0464319	9.89489	0.00019128	0.00420917	-2.42022	0.051718	0.87271	-2.0072	0.112356	0.245625	-4.85787	0.00273512	0.0261475	-0.401879	-0.398844	-1.67399	-2.67917	0.627517	Homo sapiens leucine rich repeat containing 17 (LRRC17); transcript variant 1; mRNA gb|BC027903.1| Homo sapiens leucine rich repeat containing 17; mRNA (cDNA clone MGC:34451 IMAGE:5229061); complete cds
Ssc.5145.1.S1_at	NM_005345	3303	HSPA1A	2.41162	0.0207923	0.314206	3.63426	0.0024457	0.109873	6.64019	0.00015208	0.00373664	1.49775	0.237013	0.425932	-1.61017	0.168825	0.454709	-2.42649	0.0201203	0.115176	-4.43346	0.00092606	0.0100907	1.50698	0.230448	0.933041	1.82711	0.0899904	0.219319	2.75342	0.0102653	0.0564937	3.02609	4.29609	4.88775	5.75731	3.60888	Homo sapiens heat shock 70kDa protein 1A (HSPA1A); mRNA
Ssc.5133.1.S1_at	NM_021902	5348	FXYD1	-1.08472	0.801398	0.785382	-1.229	0.527245	0.637269	-4.39637	0.00083671	0.00966101	1.01543	0.962172	0.698959	1.10145	0.765177	0.725895	1.24795	0.497717	0.541343	4.46419	0.00077736	0.00916626	-1.13301	0.699935	0.96685	-3.5772	0.00232801	0.0321492	-4.053	0.00124382	0.016533	1.08552	0.968197	0.788037	-1.05079	1.1076	Homo sapiens FXYD domain containing ion transport regulator 1 (phospholemman) (FXYD1); transcript variant b; mRNA
Ssc.5127.1.S1_at	NM_000507	2203	FBP1	-1.09741	0.463562	0.708689	1.39248	0.0217564	0.215906	4.24701	3.2665e-07	0.00031844	1.19049	0.183289	0.383009	1.30645	0.0531673	0.286401	-1.16967	0.227752	0.381242	-3.56744	1.08e-06	0.00050832	1.52812	0.00595213	0.735905	3.04997	3.59e-06	0.00384721	4.6607	1.81596e-07	0.00041689	0.893325	0.759224	1.37098	2.97977	1.14488	Homo sapiens fructose-1;6-bisphosphatase 1 (FBP1); mRNA
Ssc.5119.1.S1_at	NM_031212	81894	SLC25A28	1.00014	0.999336	0.81936	1.65975	0.0115441	0.178136	2.70221	0.00012321	0.00331096	-1.01564	0.926566	0.691029	-1.01579	0.925906	0.759873	-1.68572	0.00982943	0.082173	-2.74449	0.00010875	0.00324946	1.65952	0.0115609	0.81261	1.62808	0.0141045	0.0803605	2.70183	0.00012335	0.00490634	1.44309	1.44329	2.17406	2.87723	1.4207	Homo sapiens solute carrier family 25; member 28 (SLC25A28); mRNA gb|AF327403.1|AF327403 Homo sapiens putative mitochondrial solute carrier splice variant mRNA; complete cds; alternatively spliced; nuclear gene for mitochondrial product
Ssc.5107.1.A1_at	NM_033642	2258	FGF13	-1.08346	0.588916	0.740052	-1.24339	0.160189	0.437809	-2.43311	0.00010243	0.0030291	1.33577	0.0714223	0.260302	1.44726	0.027672	0.21576	1.66087	0.00541584	0.0640098	3.25007	9.39e-06	0.00092507	-1.1476	0.360252	0.945714	-1.95684	0.00087344	0.0214894	-2.24568	0.0002171	0.00658253	1.77576	1.6601	1.46148	0.492955	2.19343	Homo sapiens fibroblast growth factor 13 (FGF13); transcript variant 1B; mRNA
Ssc.5105.2.S1_a_at	NM_016235	51704	GPRC5B	1.25363	0.144754	0.524416	1.6259	0.00675257	0.153137	2.13793	0.00033892	0.00585022	1.39028	0.0438067	0.211469	1.10901	0.485615	0.639674	-1.16948	0.298915	0.43061	-1.53777	0.0130817	0.050205	1.29696	0.0988208	0.917269	1.31492	0.0843717	0.211364	1.70539	0.00387399	0.031946	1.12072	1.44682	1.82196	2.21693	1.59609	Homo sapiens G protein-coupled receptor; family C; group 5; member B (GPRC5B); mRNA gb|AF181862.1|AF181862 Homo sapiens G protein-coupled receptor mRNA; complete cds
Ssc.5087.1.A1_at	NM_005759	10152	ABI2	-1.26621	0.285793	0.631377	-1.41182	0.130427	0.407988	-1.76298	0.0219713	0.0709871	1.23874	0.330466	0.484327	1.5685	0.0570112	0.295845	1.74888	0.0234675	0.125467	2.18388	0.00389819	0.0236572	-1.115	0.614333	0.962736	-1.24873	0.313525	0.405814	-1.39234	0.144882	0.267473	0.796687	0.456175	0.299133	-0.0213323	1.10556	Homo sapiens abl interactor 2 (ABI2); mRNA
Ssc.5085.1.A1_at				-2.1184	0.00561298	0.228285	-1.26402	0.298704	0.532868	1.49107	0.0911499	0.16911	-1.4571	0.10869	0.306603	1.45385	0.110542	0.391037	-1.15275	0.521059	0.550646	-2.17264	0.00461054	0.0262012	1.67592	0.0363198	0.862031	1.88474	0.0141613	0.0805966	3.15869	0.00030963	0.00793581	3.50324	2.42026	3.16522	4.07959	2.96014
Ssc.5083.1.S1_at	NM_012328	4189	DNAJB9	1.32342	0.130733	0.50993	1.16279	0.396397	0.583728	2.06276	0.0016798	0.0144918	1.07866	0.665921	0.623026	-1.22692	0.257264	0.523176	-1.078	0.668434	0.608502	-1.91234	0.0034358	0.0218805	-1.13815	0.464677	0.949772	1.77398	0.00715029	0.0554643	1.55865	0.0261577	0.0990921	0.427313	0.831587	0.644902	1.47189	0.536549	Homo sapiens DnaJ (Hsp40) homolog; subfamily B; member 9 (DNAJB9); mRNA dbj|AB026908.1| Homo sapiens mRNA for microvascular endothelial differentiation gene 1 product; complete cds
Ssc.508.1.S1_at	NM_004106	2207	FCER1G	1.29953	0.03382	0.361278	1.51414	0.00300368	0.117335	2.50237	6.19e-06	0.00089726	1.86563	0.00016176	0.0382854	1.43563	0.00686521	0.126026	1.23214	0.0786843	0.23073	-1.3413	0.0203279	0.0672791	1.16515	0.18218	0.933041	1.65267	0.0008259	0.0212212	1.92561	0.00010888	0.00450956	2.28412	2.66211	2.88262	3.60742	3.18379	Homo sapiens Fc fragment of IgE; high affinity I; receptor for; gamma polypeptide (FCER1G); mRNA gb|M33195.1|HUMFCREA Human Fc-epsilon-receptor gamma-chain mRNA; complete cds
Ssc.5079.1.A1_at	NM_023940	65997	RASL11B	-1.04374	0.86224	0.797464	-1.24771	0.378989	0.575415	-2.04289	0.0140158	0.0537195	1.04931	0.845351	0.671489	1.0952	0.713165	0.71336	1.30923	0.288621	0.424202	2.14361	0.00996338	0.0424584	-1.19542	0.474901	0.950809	-1.63731	0.0674218	0.187827	-1.95728	0.019015	0.0822302	-0.250163	-0.311921	-0.569443	-1.28077	-0.180728	Homo sapiens RAS-like; family 11; member B (RASL11B); mRNA gb|BC001087.2| Homo sapiens RAS-like; family 11; member B; mRNA (cDNA clone MGC:2827 IMAGE:2964565); complete cds tpg|BK001672.1| TPA_exp: Homo sapiens RAS-like family 11 member B mRNA; complete c
Ssc.507.1.A1_at	NM_003332	7305	TYROBP	1.12615	0.393035	0.681799	1.23918	0.138191	0.415	2.95233	1.018e-05	0.00106688	1.80553	0.00125568	0.0644571	1.60328	0.00529668	0.113086	1.45703	0.0179107	0.109032	-1.63516	0.00414454	0.0245753	1.10038	0.488787	0.952107	2.38248	6.699e-05	0.00755244	2.62162	2.786e-05	0.00261849	3.35902	3.53042	3.66842	4.92088	4.21145	Homo sapiens TYRO protein tyrosine kinase binding protein (TYROBP); transcript variant 1; mRNA
Ssc.5053.1.S1_at	NM_203416	9332	CD163	2.00604	0.0951864	0.465017	1.75154	0.168747	0.445006	16.019	2.477e-05	0.0015424	4.68829	0.00218065	0.0726214	2.33709	0.0484305	0.274547	2.67667	0.0262188	0.132735	-3.41681	0.00868787	0.0388226	-1.1453	0.726994	0.968576	9.14567	0.00015982	0.0102456	7.9854	0.0002621	0.00731853	1.63621	2.64056	2.44483	5.63792	3.86527	Homo sapiens CD163 molecule (CD163); transcript variant 2; mRNA
Ssc.5047.1.A1_at	NM_006691	10894	XLKD1	1.18634	0.33869	0.655273	1.19334	0.323095	0.545501	3.19726	4.542e-05	0.00204944	1.27599	0.18231	0.382029	1.07558	0.677422	0.703442	1.06926	0.701983	0.620016	-2.5057	0.00030074	0.00530416	1.0059	0.973072	0.977651	2.67925	0.00017404	0.01068	2.69507	0.00016604	0.00562934	1.60384	1.85035	1.85885	3.28068	1.95546	Homo sapiens extracellular link domain containing 1 (XLKD1); mRNA
Ssc.5038.1.S1_at	NM_018490	55366	LGR4	1.50135	0.197258	0.57028	1.14011	0.665299	0.681477	-2.25962	0.0197517	0.0666555	-1.04293	0.88921	0.682043	-1.56581	0.15843	0.44616	-1.18906	0.569178	0.570373	2.1666	0.0252421	0.0769326	-1.31685	0.37151	0.945714	-2.57621	0.00922566	0.0635628	-3.3925	0.00197251	0.0219971	-0.803974	-0.21771	-0.614805	-1.98006	-0.864622	Homo sapiens leucine-rich repeat-containing G protein-coupled receptor 4 (LGR4); mRNA gb|AF257182.1|AF257182 Homo sapiens G-protein-coupled receptor 48 (GPR48) mRNA; complete cds
Ssc.4986.2.S1_at	XM_114430	202051	LOC202051	-3.38538	4.58e-05	0.0502934	-2.29626	0.0009018	0.0793562	-1.81175	0.00764894	0.0367819	-1.65493	0.01814	0.151288	2.04563	0.00248848	0.0849387	1.38752	0.0965637	0.253952	1.09476	0.6232	0.488183	1.4743	0.0548417	0.87271	1.26742	0.214028	0.339621	1.86857	0.00572197	0.0398574	-1.03168	-2.79099	-2.23096	-1.88906	-1.75845	PREDICTED: Homo sapiens hypothetical protein LOC202051; transcript variant 1 (LOC202051); mRNA
Ssc.4985.1.A1_at	NM_002203	3673	ITGA2	1.22109	0.271924	0.622985	-1.14939	0.43651	0.602095	-1.23808	0.242149	0.296789	1.6676	0.0138803	0.136283	1.36567	0.099721	0.373791	1.91673	0.00355826	0.0527712	2.06463	0.00177123	0.0145476	-1.40351	0.0767263	0.909237	-1.07716	0.674418	0.565857	-1.51181	0.036937	0.122766	-0.117492	0.170676	-0.318362	-0.425598	0.620286	Homo sapiens integrin; alpha 2 (CD49B; alpha 2 subunit of VLA-2 receptor) (ITGA2); mRNA
Ssc.4984.1.S1_at	NM_004887	9547	CXCL14	-1.03294	0.882958	0.800541	-1.33114	0.212124	0.475998	-2.75048	0.00082269	0.00959206	-1.32523	0.218771	0.411822	-1.28297	0.272536	0.532985	1.00446	0.98387	0.696063	2.07548	0.00673977	0.0330484	-1.28869	0.264584	0.933041	-2.06627	0.00697874	0.0549475	-2.66277	0.00103586	0.0148625	4.5981	4.55134	4.18544	3.13841	4.19186	Homo sapiens chemokine (C-X-C motif) ligand 14 (CXCL14); mRNA
Ssc.4981.1.S1_at	NM_013403	29888	STRN4	1.61103	0.00656667	0.235995	1.89892	0.00098495	0.0798959	1.14213	0.363246	0.368467	-1.13624	0.381441	0.51089	-1.83052	0.00148065	0.0751215	-2.15764	0.00025729	0.0185796	-1.29774	0.0912809	0.169152	1.1787	0.265864	0.933041	-1.66261	0.00450548	0.0438669	-1.41054	0.0333527	0.115004	1.52033	2.20831	2.44551	1.71206	1.33605	Homo sapiens striatin; calmodulin binding protein 4 (STRN4); transcript variant 1; mRNA
Ssc.4978.1.S1_at	NM_000591	929	CD14	-1.06892	0.798643	0.784584	1.09762	0.721866	0.696804	5.86721	3.92e-05	0.00192564	1.16633	0.558739	0.587046	1.24671	0.406335	0.604649	1.0626	0.816158	0.655203	-5.03048	8.342e-05	0.00280912	1.17326	0.543974	0.95514	5.34539	6.158e-05	0.0075087	6.27155	2.865e-05	0.00261919	-0.136351	-0.2325	-0.0019717	2.41632	0.085628
Ssc.4961.1.S1_at	NM_003792	8721	EDF1	1.97396	0.00017549	0.0799	2.00073	0.00015024	0.0456517	1.68359	0.0012647	0.0122003	1.00279	0.981511	0.702974	-1.96845	0.00018127	0.0380268	-1.99515	0.00015513	0.0168404	-1.6789	0.00131234	0.0122206	1.01356	0.91096	0.976633	-1.18837	0.17251	0.305736	-1.17247	0.205372	0.323494	-0.373442	0.607649	0.627085	0.378099	-0.369415	Homo sapiens endothelial differentiation-related factor 1 (EDF1); transcript variant alpha; mRNA gb|BC015500.1| Homo sapiens endothelial differentiation-related factor 1; mRNA (cDNA clone MGC:9058 IMAGE:3903539); complete cds
Ssc.4956.1.A1_at	NM_144508	57082	CASC5	-1.12966	0.146003	0.525554	-1.08837	0.299223	0.533357	-2.14652	1.78e-06	0.00061914	-1.55811	0.00018919	0.0393255	-1.37927	0.00195538	0.0805529	-1.4316	0.00092286	0.0286335	1.37765	0.0020034	0.0157831	1.03794	0.640508	0.964936	-1.97224	5.16e-06	0.00384721	-1.90015	8.51e-06	0.0014419	3.08378	2.90789	2.96162	1.98178	2.44399	Homo sapiens cancer susceptibility candidate 5 (CASC5); transcript variant 2; mRNA
Ssc.4953.1.A1_at				1.28591	0.271697	0.622863	-1.47306	0.103408	0.377069	-3.1477	0.00034522	0.00590036	1.16442	0.497371	0.563631	-1.10434	0.655958	0.697481	1.71526	0.0316572	0.144473	3.66524	0.00013055	0.0035455	-1.89422	0.0144049	0.81261	-2.13685	0.00560537	0.0485985	-4.04767	7.181e-05	0.00370215	0.77497	1.13776	0.216159	-0.879326	0.994582
Ssc.4939.1.A1_at	NM_004131	3002	GZMB	1.14801	0.490281	0.716914	1.8255	0.0108267	0.173545	3.834	3.841e-05	0.00192564	1.71808	0.0185408	0.152338	1.49657	0.0629417	0.312211	-1.06252	0.759506	0.638346	-2.23156	0.00193449	0.0154503	1.59013	0.0369095	0.862031	2.10025	0.00321236	0.0372054	3.33967	9.427e-05	0.00425579	-0.45649	-0.257349	0.411798	1.48236	0.324308	Homo sapiens granzyme B (granzyme 2; cytotoxic T-lymphocyte-associated serine esterase 1) (GZMB); mRNA
Ssc.4914.1.A1_at	NM_032181	84141	TMEM166	-1.70087	0.159057	0.539372	-1.1204	0.751363	0.705137	-3.55446	0.00458692	0.0267814	-1.21909	0.582855	0.596245	1.3952	0.362505	0.584577	-1.08808	0.813782	0.654696	2.91567	0.0119257	0.0474373	1.51809	0.259286	0.933041	-3.17249	0.00791045	0.0584919	-2.08979	0.0608711	0.16534	-1.37503	-2.1413	-1.53904	-3.20466	-1.66083	Homo sapiens transmembrane protein 166 (TMEM166); mRNA dbj|AK023453.1| Homo sapiens cDNA FLJ13391 fis; clone PLACE1001241
Ssc.4913.1.A1_at	NM_006208	5167	ENPP1	-1.25717	0.160812	0.541188	-1.49011	0.024748	0.224996	-2.39325	0.00017886	0.0040869	1.18143	0.295695	0.461218	1.48525	0.0256837	0.210033	1.76046	0.00382714	0.0546111	2.82745	4.304e-05	0.00202364	-1.18529	0.286854	0.933041	-1.60609	0.0105875	0.0682981	-1.90369	0.00166114	0.0197735	1.66571	1.33553	1.09029	0.406736	1.90624	Homo sapiens ectonucleotide pyrophosphatase/phosphodiesterase 1 (ENPP1); mRNA dbj|D12485.1|HUMNPP Homo sapiens mRNA for nucleotide pyrophosphatase; complete cds
Ssc.4881.1.S1_at				-1.64111	0.0847987	0.451209	-2.51989	0.00510544	0.139084	1.06593	0.81025	0.542349	-1.52049	0.136713	0.338288	1.07933	0.774176	0.728188	1.65729	0.0796475	0.23199	-1.62073	0.0918134	0.169877	-1.53547	0.128727	0.92342	2.68602	0.00339904	0.0381871	1.74931	0.056163	0.157867	-1.21392	-1.92859	-2.54727	-1.12181	-1.81845
Ssc.4878.3.S1_a_at	NM_138431	113655	MFSD3	-1.13587	0.464386	0.708863	1.41322	0.0658064	0.320711	-1.10959	0.548532	0.452	-1.45319	0.0496927	0.22167	-1.27936	0.172029	0.458271	-2.05367	0.00156878	0.03683	-1.30966	0.138292	0.217082	1.60523	0.017976	0.825874	-1.56809	0.022849	0.104963	1.02369	0.89161	0.640775	1.2824	1.09861	1.78139	1.13238	0.743184	Homo sapiens major facilitator superfamily domain containing 3 (MFSD3); mRNA gb|BC011982.1| Homo sapiens major facilitator superfamily domain containing 3; mRNA (cDNA clone MGC:9810 IMAGE:3860434); complete cds
Ssc.4871.1.S1_at	NM_002089	2920	CXCL2	1.17094	0.531073	0.726147	9.02266	3.96e-06	0.0120805	17.4035	3.5736e-07	0.00031844	1.47892	0.138722	0.340703	1.26302	0.359662	0.583619	-6.10086	2.222e-05	0.00870295	-11.7678	1.4e-06	0.00050832	7.7055	7.7e-06	0.181776	1.92887	0.0222749	0.103568	14.8629	6.07788e-07	0.00070639	-1.20916	-0.981497	1.96439	2.91215	-0.644621	Homo sapiens chemokine (C-X-C motif) ligand 2 (CXCL2); mRNA
Ssc.4863.1.S1_at	NM_003798	8727	CTNNAL1	-1.06675	0.73571	0.772324	-1.282	0.211666	0.475895	-1.76535	0.0121911	0.049283	1.31343	0.173771	0.374158	1.40111	0.100138	0.374753	1.68381	0.0188301	0.111832	2.31867	0.00111277	0.0111354	-1.20177	0.346789	0.945208	-1.37703	0.11645	0.250511	-1.65488	0.0220921	0.0892898	0.684641	0.591417	0.32625	-0.135313	1.07798	Homo sapiens catenin (cadherin-associated protein); alpha-like 1 (CTNNAL1); mRNA
Ssc.4843.1.A1_at	NM_031885	583	BBS2	-1.78822	0.0542231	0.411832	-1.68601	0.0785056	0.339531	-2.65207	0.00439903	0.0261012	-1.30185	0.345752	0.492954	1.3736	0.261255	0.525704	1.29509	0.354942	0.465324	2.03715	0.023528	0.0735346	1.06062	0.829709	0.975248	-1.57298	0.120131	0.254908	-1.48307	0.170097	0.292158	0.359396	-0.479131	-0.39422	-1.04772	-0.0211712	Homo sapiens Bardet-Biedl syndrome 2 (BBS2); mRNA
Ssc.4835.1.S1_at				1.14629	0.308726	0.640965	-1.21969	0.149829	0.427842	1.89028	0.00053614	0.00737156	-1.10488	0.451534	0.543531	-1.26651	0.0931469	0.363679	1.10391	0.455405	0.521895	-2.08853	0.00017654	0.00410608	-1.39811	0.025059	0.86109	2.30555	6.38e-05	0.0075087	1.64905	0.00282445	0.0265609	1.6623	1.85927	1.37579	2.5809	1.51841
Ssc.4819.1.S1_at	NM_007168	10351	ABCA8	-1.06819	0.636315	0.751176	-1.01085	0.937987	0.747014	-1.3353	0.0582789	0.129025	1.52606	0.0107892	0.124542	1.63013	0.0047504	0.108263	1.54262	0.0094215	0.0804225	2.03775	0.00036695	0.00592564	1.05673	0.691967	0.96685	-1.32097	0.0666398	0.186635	-1.25006	0.129984	0.25316	0.271004	0.175833	0.255434	-0.146163	0.880817	Homo sapiens ATP-binding cassette; sub-family A (ABC1); member 8 (ABCA8); mRNA
Ssc.4793.1.S1_at				1.09108	0.471789	0.711429	-1.10466	0.413156	0.591648	-2.0547	0.00010444	0.00306491	-1.25971	0.075783	0.266386	-1.37445	0.021247	0.194853	-1.14037	0.286129	0.422985	1.63108	0.00183702	0.0148937	-1.20527	0.140304	0.932495	-1.86004	0.00033584	0.013686	-2.24185	4.065e-05	0.00328296	3.3776	3.50336	3.234	2.33867	3.04451
Ssc.4767.1.S1_at	NM_002197	48	ACO1	1.03434	0.766854	0.778237	1.47566	0.00561763	0.142835	2.16065	3.935e-05	0.00192564	1.02758	0.810984	0.662784	-1.00657	0.954025	0.76622	-1.43605	0.00848859	0.0770715	-2.10265	5.318e-05	0.00223211	1.42667	0.00938266	0.780172	1.46419	0.00632017	0.0520489	2.08892	5.725e-05	0.00350583	1.1568	1.20551	1.71816	2.26827	1.19606	Homo sapiens aconitase 1; soluble (ACO1); mRNA emb|Z11559.1|HSIRF H.sapiens mRNA for iron regulatory factor
Ssc.4756.2.S1_at	NM_000677	140	ADORA3	-1.24144	0.241894	0.603356	-1.04977	0.785641	0.714133	1.2803	0.185687	0.256455	1.67662	0.0139897	0.136473	2.08143	0.00178212	0.0778554	1.76007	0.00869504	0.0777491	1.30956	0.151912	0.228705	1.18258	0.357519	0.94534	1.34402	0.119858	0.254637	1.58942	0.0236902	0.0931938	1.14058	0.828563	1.0705	1.49706	1.88614	Homo sapiens adenosine A3 receptor (ADORA3); transcript variant 2; mRNA
Ssc.4753.1.A1_at	NM_000459	7010	TEK	-1.01048	0.956179	0.81285	-1.16192	0.436172	0.602095	-1.48101	0.0597623	0.13095	1.47828	0.0607763	0.24244	1.49377	0.0552691	0.292077	1.71765	0.0152032	0.101734	2.18935	0.00172954	0.0142944	-1.14987	0.46778	0.950326	-1.27462	0.219013	0.343203	-1.46566	0.0656956	0.171913	1.68323	1.66819	1.46671	1.11664	2.24714	Homo sapiens TEK tyrosine kinase; endothelial (venous malformations; multiple cutaneous and mucosal) (TEK); mRNA
Ssc.4737.1.S1_at	NM_020350	57085	AGTRAP	-1.43745	0.124998	0.503419	-1.04162	0.854528	0.730371	3.62519	0.00014263	0.0035802	-1.04203	0.853147	0.672666	1.37948	0.168519	0.454529	-1.00039	0.998592	0.699459	-3.77754	0.00011082	0.00327476	1.38002	0.168049	0.933041	3.77606	0.00011108	0.00888572	5.21102	1.805e-05	0.00206775	0.853527	0.330016	0.794702	2.71158	0.794137	Homo sapiens angiotensin II receptor-associated protein (AGTRAP); transcript variant 1; mRNA
Ssc.4729.1.S1_at	NM_014423	27125	AFF4	2.64295	0.00953662	0.256464	1.56941	0.16898	0.445252	1.51401	0.202347	0.268525	1.92778	0.056182	0.235654	-1.37098	0.323726	0.564877	1.22834	0.514018	0.548105	1.27329	0.445181	0.413671	-1.68404	0.117194	0.918719	-1.03659	0.90823	0.632725	-1.74566	0.0967341	0.214828	-3.0237	-1.62155	-2.37348	-2.42533	-2.07676	Homo sapiens AF4/FMR2 family; member 4 (AFF4); mRNA
Ssc.4711.1.A1_at				1.50988	0.13082	0.50993	1.30052	0.318602	0.542779	2.22378	0.00961483	0.0423372	1.09844	0.71545	0.638494	-1.37456	0.232572	0.503279	-1.18397	0.515251	0.548415	-2.02448	0.0182435	0.0630018	-1.16098	0.564273	0.957469	1.70991	0.0577622	0.17411	1.47282	0.153005	0.275792	-0.559796	0.034638	-0.180704	0.593216	-0.424335
Ssc.4707.1.A1_at	NM_003994	4254	KITLG	1.0961	0.578388	0.738054	-1.02805	0.86598	0.732882	-2.37191	0.00029859	0.00543029	1.23411	0.217289	0.410692	1.12591	0.474932	0.633784	1.26873	0.167088	0.329927	2.92721	5.211e-05	0.00222909	-1.12684	0.471938	0.950809	-2.3072	0.00038237	0.0145306	-2.59986	0.00013549	0.00512317	2.76063	2.89301	2.72072	1.51457	3.0641	Homo sapiens KIT ligand (KITLG); transcript variant a; mRNA
Ssc.4705.1.S1_at				-1.32481	0.367788	0.670239	-1.22196	0.516661	0.633132	-3.0778	0.00366088	0.0233752	1.06119	0.846117	0.671678	1.40587	0.279896	0.538026	1.29673	0.403962	0.492777	3.26614	0.0026464	0.0185658	1.08416	0.791904	0.973431	-2.51874	0.0112916	0.0711167	-2.32321	0.017948	0.0796961	-1.47244	-1.87822	-1.76164	-3.09434	-1.38675
Ssc.47.1.S1_at	NM_000597	3485	IGFBP2	-1.03554	0.789531	0.782772	1.34747	0.0412326	0.271232	-2.00913	0.00026999	0.00513961	1.21839	0.151966	0.354389	1.26169	0.097958	0.370555	-1.10594	0.447522	0.517438	2.44791	3.588e-05	0.00182954	1.39535	0.0257876	0.862031	-2.70724	1.437e-05	0.00449005	-1.94018	0.00039907	0.00914807	-0.392746	-0.443125	0.0375025	-1.39932	-0.107768	Homo sapiens insulin-like growth factor binding protein 2; 36kDa (IGFBP2); mRNA
Ssc.4698.1.A1_at				1.47313	0.0623558	0.422532	1.12035	0.552119	0.644425	-1.44372	0.0748497	0.14972	1.12069	0.551097	0.583944	-1.31449	0.169556	0.455345	1.0003	0.998746	0.699515	1.61795	0.0262633	0.0786705	-1.31488	0.169134	0.933041	-1.61747	0.026336	0.112698	-2.12678	0.00219496	0.0233285	-0.296045	0.262837	-0.132092	-0.825833	-0.131663
Ssc.4696.1.S1_at	NM_018003	55075	UACA	1.00908	0.958538	0.813085	-1.33804	0.116812	0.391733	-2.18862	0.00095464	0.0103665	1.56404	0.0248804	0.166698	1.54996	0.0272636	0.21478	2.09274	0.00143647	0.0359729	3.42308	2.746e-05	0.00162977	-1.35019	0.107171	0.917269	-1.63569	0.0158166	0.0860133	-2.2085	0.00088011	0.0136427	0.570189	0.583236	0.15007	-0.559832	1.21546	Homo sapiens uveal autoantigen with coiled-coil domains and ankyrin repeats (UACA); transcript variant 1; mRNA
Ssc.4692.1.A1_at				-1.79828	0.205491	0.575039	-4.06533	0.0089237	0.165565	-2.0584	0.126697	0.206469	-1.52904	0.350243	0.49501	1.17608	0.716025	0.713908	2.65874	0.0476517	0.180903	1.3462	0.508294	0.442587	-2.26068	0.0891956	0.917269	1.97499	0.147379	0.282781	-1.14465	0.761627	0.603178	-0.519085	-1.3657	-2.54246	-1.56061	-1.13172
Ssc.4661.1.S1_at				-1.24105	0.199476	0.571754	-1.08661	0.608705	0.663908	-1.91217	0.00206367	0.0162652	1.18121	0.314293	0.473823	1.46594	0.0352433	0.241119	1.28352	0.143379	0.306878	2.25867	0.00041096	0.00638482	1.14213	0.417624	0.945714	-1.75975	0.00488351	0.0452676	-1.54076	0.0204736	0.085768	-0.418959	-0.730523	-0.538798	-1.35417	-0.178697
Ssc.4657.1.S1_at	NM_014399	27075	TSPAN13	1.18171	0.276073	0.625645	1.13052	0.417049	0.593461	2.04507	0.00058996	0.00785404	1.07601	0.624163	0.610298	-1.09824	0.532442	0.658449	-1.05066	0.74013	0.632501	-1.90061	0.00127156	0.0120499	-1.04528	0.766196	0.971551	1.80896	0.00217828	0.0313922	1.7306	0.00357438	0.0305205	4.53546	4.77633	4.71245	5.56761	4.64114	Homo sapiens tetraspanin 13 (TSPAN13); mRNA
Ssc.4651.1.S1_at	NM_173454	5151	PDE8A	1.30405	0.0943635	0.464205	1.49631	0.0186271	0.207792	2.06094	0.00051126	0.00718177	1.21068	0.212805	0.407112	-1.07712	0.616296	0.685695	-1.23592	0.171138	0.333207	-1.7023	0.0040881	0.0244106	1.14743	0.360997	0.945714	1.37735	0.0499619	0.161287	1.58041	0.00972211	0.0545886	1.16332	1.54632	1.74472	2.20662	1.43914	Homo sapiens phosphodiesterase 8A (PDE8A); transcript variant 2; mRNA
Ssc.4626.3.S1_at	NM_024658	79711	IPO4	1.24583	0.327908	0.649935	1.84853	0.0165243	0.199557	2.09077	0.00621242	0.0321395	1.69105	0.0337685	0.188466	1.35736	0.183261	0.469656	-1.09313	0.685721	0.613845	-1.23637	0.344169	0.36221	1.48377	0.0945884	0.917269	1.13104	0.577189	0.531513	1.67821	0.0358937	0.120632	-2.13936	-1.82224	-1.25298	-1.07532	-1.38144	Homo sapiens importin 4 (IPO4); mRNA
Ssc.4580.1.A1_at	NM_152277	92181	UBTD2	1.24352	0.179625	0.557209	1.32572	0.0915046	0.36106	3.20386	1.627e-05	0.00125415	1.57159	0.0135038	0.135112	1.26382	0.152162	0.440226	1.18546	0.286328	0.423098	-2.03862	0.00082195	0.00949116	1.0661	0.680707	0.966835	2.41669	0.00016339	0.0103488	2.57644	9.314e-05	0.00424001	0.164803	0.479237	0.571582	1.84462	0.817027	Homo sapiens ubiquitin domain containing 2 (UBTD2); mRNA
Ssc.4578.1.A1_at	NM_003567	8412	BCAR3	1.20329	0.249249	0.607498	-1.18931	0.278441	0.521365	-1.45476	0.0326612	0.0907252	1.43185	0.0390811	0.200691	1.18994	0.27706	0.536109	1.70291	0.00554744	0.0648323	2.08299	0.00067056	0.00833992	-1.43109	0.0393157	0.866817	-1.22319	0.212488	0.337948	-1.7505	0.0041003	0.0332447	1.48185	1.74883	1.23172	0.941067	1.99972	Homo sapiens breast cancer anti-estrogen resistance 3 (BCAR3); mRNA
Ssc.455.1.S1_at	NM_001623	199	AIF1	-1.1525	0.322571	0.647686	1.04443	0.7565	0.706842	2.41909	7.104e-05	0.00255763	1.74325	0.00223401	0.072767	2.0091	0.00045393	0.053569	1.66909	0.00374806	0.0541627	-1.38769	0.0371834	0.0974862	1.20371	0.203913	0.933041	2.31618	0.00010721	0.0087154	2.78801	2.023e-05	0.00218137	4.0688	3.86403	4.13151	5.34326	4.87058	Homo sapiens allograft inflammatory factor 1 (AIF1); transcript variant 3; mRNA
Ssc.4543.1.S1_at	NM_004460	2191	FAP	-1.18171	0.261028	0.614725	-1.37142	0.047877	0.288247	-1.6342	0.00568272	0.030439	1.27968	0.108963	0.306968	1.51221	0.0145097	0.169573	1.75498	0.00246461	0.0455633	2.09126	0.00036581	0.00591844	-1.16054	0.31305	0.938887	-1.19161	0.239451	0.357271	-1.38292	0.043267	0.134825	1.18169	0.940813	0.726014	0.4731	1.53747	Homo sapiens fibroblast activation protein; alpha (FAP); mRNA
Ssc.4538.1.S1_at	NM_007173	11098	PRSS23	-1.12702	0.48536	0.715037	-1.30759	0.135243	0.412312	1.05988	0.731864	0.517309	1.66638	0.011366	0.12635	1.87804	0.00338175	0.0969883	2.17893	0.00081777	0.0273768	1.57223	0.0207747	0.0681663	-1.16022	0.389073	0.945714	1.38589	0.0762144	0.20056	1.19451	0.306822	0.397766	2.56	2.38749	2.17309	2.6439	3.29671	Homo sapiens protease; serine; 23 (PRSS23); mRNA
Ssc.4483.1.A1_at				-4.24996	0.00256549	0.185585	-1.3245	0.456443	0.611071	1.28586	0.504036	0.434706	1.21812	0.598425	0.602304	5.17697	0.00108735	0.0704913	1.61341	0.216701	0.372164	-1.05561	0.884377	0.570804	3.20872	0.00927206	0.779207	1.70313	0.172899	0.3061	5.46486	0.00086543	0.013476	-3.82821	-5.91566	-4.23366	-3.46548	-3.54355
Ssc.4479.1.S1_at	NM_001004019	2199	FBLN2	1.2491	0.178454	0.55645	-1.01909	0.904503	0.73986	-1.88646	0.00204536	0.0162125	1.44602	0.0373387	0.196611	1.15764	0.363323	0.584934	1.47362	0.0302474	0.141543	2.72786	6.644e-05	0.002489	-1.27295	0.147431	0.933041	-1.85112	0.00249172	0.0331613	-2.35639	0.00023514	0.00688442	1.21218	1.53308	1.1849	0.296499	1.74427	Homo sapiens fibulin 2 (FBLN2); transcript variant 1; mRNA
Ssc.4434.1.S1_at	NM_033429	91860	CALML4	-1.19884	0.315053	0.644984	-1.31687	0.139474	0.416555	-2.81713	0.00012511	0.00332625	1.86306	0.00461927	0.0928472	2.2335	0.00085851	0.0659563	2.4534	0.00038177	0.0204561	5.24847	2.16e-06	0.00056869	-1.09846	0.595903	0.960392	-2.13926	0.00126344	0.0249379	-2.34988	0.00055087	0.0108136	0.0276201	-0.234016	-0.369493	-1.4666	0.925292	Homo sapiens calmodulin-like 4 (CALML4); transcript variant 1; mRNA
Ssc.443.1.S1_at	NM_001627	214	ALCAM	1.30852	0.313288	0.643648	-1.81847	0.0398599	0.267851	1.26207	0.379682	0.376722	1.25827	0.385648	0.512936	-1.03994	0.880186	0.752198	2.28811	0.00845092	0.0770532	-1.00302	0.990733	0.598089	-2.37949	0.00651247	0.748444	2.29503	0.00828244	0.0597803	-1.0368	0.889341	0.640331	-1.83381	-1.44588	-2.69653	-1.49802	-1.50237	Homo sapiens activated leukocyte cell adhesion molecule (ALCAM); mRNA
Ssc.4410.1.S1_at				1.08561	0.69965	0.765173	-1.67164	0.0323378	0.24708	-1.41998	0.120939	0.200995	1.31775	0.211848	0.406633	1.21383	0.37097	0.588042	2.2028	0.0033874	0.0516585	1.87118	0.0127033	0.0493411	-1.81475	0.0163639	0.81261	1.17723	0.448579	0.47697	-1.54155	0.0629101	0.168128	-0.824911	-0.706401	-1.56617	-1.33078	-0.426833
Ssc.44.1.S1_at	NM_000212	3690	ITGB3	1.12323	0.526411	0.725205	1.56039	0.0307483	0.241599	2.16062	0.00144048	0.0131825	1.93915	0.0038431	0.0878079	1.72641	0.0115578	0.155693	1.24273	0.247769	0.396025	-1.11421	0.554942	0.462293	1.38921	0.0930086	0.917269	1.38466	0.0958709	0.225695	1.92358	0.00414238	0.0334341	-0.391784	-0.224136	0.250124	0.71966	0.56364	Homo sapiens integrin; beta 3 (platelet glycoprotein IIIa; antigen CD61) (ITGB3); mRNA
Ssc.4368.3.S1_at	NM_058229	114907	FBXO32	-1.41551	0.234819	0.599862	-1.52547	0.155452	0.433584	-5.71519	8.441e-05	0.00276033	-1.02083	0.941703	0.694245	1.38664	0.261815	0.525731	1.49435	0.1746	0.336608	5.5986	9.3e-05	0.00302077	-1.07768	0.791024	0.973392	-3.7465	0.00071784	0.0198264	-4.03754	0.00047952	0.00996898	-0.642452	-1.14378	-1.25171	-3.15725	-0.672188	Homo sapiens F-box protein 32 (FBXO32); transcript variant 1; mRNA
Ssc.4355.1.S1_at	NM_015503	25970	SH2B1	1.30402	0.133295	0.513527	1.76473	0.00576049	0.14387	1.30882	0.128583	0.208428	-1.13784	0.445115	0.5408	-1.48377	0.0355123	0.241592	-2.00799	0.00158276	0.0370525	-1.48923	0.0341647	0.0925376	1.3533	0.0921502	0.917269	-1.34834	0.095631	0.225538	1.00368	0.982403	0.662417	1.04386	1.42682	1.86331	1.43212	0.857553	Homo sapiens SH2B adaptor protein 1 (SH2B1); mRNA emb|AL713760.1|HSM803012 Homo sapiens mRNA; cDNA DKFZp727I201 (from clone DKFZp727I201)
Ssc.4345.1.S2_at	NM_001845	1282	COL4A1	-1.17773	0.291539	0.633347	-1.23832	0.176341	0.449779	1.69223	0.00500618	0.028157	1.08243	0.601586	0.603018	1.27481	0.129409	0.415933	1.34039	0.074113	0.224446	-1.56336	0.0124302	0.0485803	-1.05144	0.73983	0.969473	2.09551	0.00050989	0.0162125	1.99299	0.00084904	0.0132853	3.72154	3.48553	3.41316	4.48046	3.83581	Homo sapiens collagen; type IV; alpha 1 (COL4A1); mRNA
Ssc.4306.1.A1_at	NM_022566	59274	MESDC1	1.16524	0.0171681	0.295596	1.5137	1.583e-05	0.0241456	1.91354	2.68979e-07	0.00031844	-1.067	0.254183	0.436267	-1.24331	0.00227716	0.0829006	-1.61512	4.38e-06	0.00672216	-2.04175	1.09205e-07	0.00029979	1.29904	0.00064149	0.576649	1.26415	0.00139355	0.0260205	1.64218	3.22e-06	0.00109048	1.99181	2.21244	2.58989	2.92805	1.89825	Homo sapiens mesoderm development candidate 1 (MESDC1); mRNA gb|AY007810.1| Homo sapiens MESDC1 (MESDC1) mRNA; complete cds
Ssc.4289.1.S1_at	NM_004525	4036	LRP2	-1.16679	0.589165	0.740052	-1.78122	0.0633438	0.318317	-2.27222	0.0140816	0.0538293	1.22302	0.483227	0.5575	1.42701	0.227397	0.49882	2.17847	0.0182819	0.110205	2.77897	0.00413121	0.0245365	-1.52659	0.157002	0.933041	-1.27565	0.399237	0.451631	-1.9474	0.0366467	0.122281	-1.24089	-1.46345	-2.07376	-2.425	-0.950447	Homo sapiens low density lipoprotein-related protein 2 (LRP2); mRNA
Ssc.428.22.A1_a_at	XR_019222	648859	LOC648859	4.94238	0.0121946	0.268093	2.59104	0.0989478	0.372232	6.77879	0.00441549	0.0261424	3.53092	0.0366681	0.195317	-1.39975	0.535005	0.659462	1.36274	0.567443	0.569827	-1.91984	0.241119	0.297496	-1.90749	0.24549	0.933041	2.61624	0.0960014	0.225757	1.37156	0.559528	0.529411	-4.71588	-2.41067	-3.34235	-1.95485	-2.89584	PREDICTED: Homo sapiens hypothetical LOC648859 (LOC648859); mRNA
Ssc.427.1.S1_at				1.05799	0.730981	0.771425	1.10499	0.545169	0.642603	-1.15381	0.390561	0.382249	1.80338	0.00411549	0.0893599	1.70453	0.00742301	0.129043	1.63203	0.0117864	0.0899358	2.08075	0.00098547	0.0104234	1.04443	0.790656	0.973392	-1.27494	0.158552	0.293067	-1.22071	0.239385	0.351441	3.532	3.61332	3.67603	3.32559	4.3827
Ssc.4253.1.S1_at	NM_003243	7049	TGFBR3	-1.27078	0.312085	0.642709	-1.73104	0.0349792	0.255327	1.13469	0.586909	0.467912	1.46804	0.11888	0.318328	1.86555	0.0197776	0.189997	2.54124	0.00200064	0.041167	1.29379	0.279143	0.323257	-1.36219	0.199689	0.933041	1.96419	0.0133623	0.0776846	1.44193	0.135017	0.258477	-0.435755	-0.781468	-1.2274	-0.253462	0.118136	Homo sapiens transforming growth factor; beta receptor III (TGFBR3); mRNA
Ssc.4235.1.S1_at	NM_002810	5710	PSMD4	1.64021	0.0109613	0.265508	1.58559	0.015777	0.196911	1.86929	0.00278213	0.0196083	-1.10673	0.537539	0.579122	-1.81526	0.00376067	0.101465	-1.75481	0.00535211	0.063887	-2.06879	0.00101557	0.0105947	-1.03445	0.835445	0.975248	1.17892	0.324472	0.412707	1.13967	0.42965	0.468221	1.79188	2.50576	2.4569	2.69437	1.64559	Homo sapiens proteasome (prosome; macropain) 26S subunit; non-ATPase; 4 (PSMD4); transcript variant 1; mRNA
Ssc.4234.1.S1_at	NM_133640	6837	SURF5	1.35375	0.0306122	0.353383	1.3147	0.046364	0.284283	-1.2567	0.0869319	0.164184	-1.4941	0.00755308	0.111072	-2.02263	0.00016144	0.0358837	-1.96429	0.00022527	0.0182727	-1.18891	0.181197	0.253428	-1.0297	0.812856	0.974498	-1.65218	0.00191658	0.0297769	-1.70125	0.0013072	0.0170646	0.950479	1.38744	1.34521	0.62084	0.371205	Homo sapiens surfeit 5 (SURF5); transcript variant b; mRNA
Ssc.4231.1.A1_at	NM_181435	114899	C1QTNF3	-1.76657	0.0739065	0.437959	-2.97845	0.00333061	0.12084	-4.5111	0.00035569	0.0060016	-1.72792	0.08406	0.278102	1.02237	0.939689	0.762742	1.72372	0.0852545	0.239686	2.61071	0.00717387	0.0344766	-1.68601	0.0968485	0.917269	-1.51458	0.176061	0.308966	-2.55359	0.00817684	0.0491557	-1.58608	-2.40704	-3.16065	-3.75956	-2.37512	Homo sapiens C1q and tumor necrosis factor related protein 3 (C1QTNF3); transcript variant 2; mRNA
Ssc.4203.1.S1_at	NM_001982	2065	ERBB3	1.65117	0.100665	0.472807	1.36799	0.284873	0.525318	2.54012	0.00722235	0.0354601	2.32804	0.0123095	0.129754	1.40993	0.243692	0.512029	1.70179	0.0841843	0.238289	-1.0911	0.75968	0.534643	-1.207	0.512881	0.953003	1.85683	0.0496996	0.161076	1.53838	0.151414	0.274708	-0.380622	0.342866	0.0714379	0.964276	0.838494	Homo sapiens v-erb-b2 erythroblastic leukemia viral oncogene homolog 3 (avian) (ERBB3); transcript variant 1; mRNA
Ssc.4141.1.A1_at	NM_138444	115207	KCTD12	1.348	0.196608	0.569736	1.29508	0.258547	0.507362	1.36923	0.176085	0.248699	2.04032	0.00796184	0.111919	1.51359	0.0837662	0.351138	1.57543	0.0614699	0.2059	1.49012	0.0943655	0.172658	-1.04086	0.856515	0.976629	1.05725	0.801697	0.604748	1.01575	0.943724	0.653479	3.60995	4.04077	3.98299	4.06331	4.63874	Homo sapiens potassium channel tetramerisation domain containing 12 (KCTD12); mRNA gb|AF359381.1| Homo sapiens C13orf2 mRNA; complete cds
Ssc.4127.2.A1_at	NM_005168	390	RND3	1.43369	0.048855	0.40024	1.38121	0.0722067	0.331215	-1.31119	0.1227	0.202663	1.58849	0.0163906	0.145205	1.10797	0.537795	0.660392	1.15007	0.404656	0.493227	2.08281	0.00103292	0.0106688	-1.038	0.821169	0.974947	-1.81103	0.00413774	0.0421273	-1.87984	0.00283048	0.0265685	1.31247	1.8322	1.7784	0.921593	1.98012	Homo sapiens Rho family GTPase 3 (RND3); mRNA
Ssc.4122.1.S1_at	NM_183049	7117	TMSL3	-3.35214	0.0031033	0.196215	-3.1921	0.00401078	0.130183	-1.00518	0.987135	0.587936	-1.32508	0.38886	0.515047	2.52975	0.0140379	0.16694	2.40898	0.0183556	0.110374	-1.31826	0.3973	0.39012	1.05013	0.878711	0.976633	3.17566	0.0041216	0.0420716	3.33487	0.00318807	0.0283968	1.97729	0.232206	0.302779	1.96983	1.5712	Homo sapiens thymosin-like 3 (TMSL3); mRNA
Ssc.4114.1.A1_at	NM_178450	115123	3255724800	-1.12682	0.632814	0.75042	1.4664	0.145219	0.42268	2.67031	0.00231041	0.0175596	1.21925	0.43234	0.535004	1.37388	0.219192	0.494338	-1.2027	0.46381	0.526214	-2.19011	0.00893884	0.0395462	1.65237	0.0649958	0.888305	1.821	0.0328973	0.128732	3.00896	0.00106432	0.0151358	-0.404864	-0.577124	0.147413	1.01214	-0.118865	Homo sapiens membrane-associated ring finger (C3HC4) 3 (MARCH3); mRNA gb|BC047569.1| Homo sapiens membrane-associated ring finger (C3HC4) 3; mRNA (cDNA clone MGC:48332 IMAGE:4819831); complete cds
Ssc.4104.1.S1_at	NM_019058	54541	DDIT4	-1.00752	0.968586	0.814765	1.35094	0.135871	0.412987	1.25855	0.243286	0.297263	-1.53877	0.0424849	0.208989	-1.52729	0.0455074	0.267548	-2.07879	0.00274823	0.0475269	-1.93662	0.00514723	0.0280011	1.36109	0.127418	0.92295	-1.07341	0.710455	0.577219	1.26801	0.229315	0.343626	5.00756	4.99676	5.44153	5.33932	4.38579	Homo sapiens DNA-damage-inducible transcript 4 (DDIT4); mRNA
Ssc.4093.1.A1_at	NM_000619	3458	IFNG	-1.2708	0.544721	0.729222	1.25815	0.561349	0.647893	28.8304	5.09e-06	0.00089626	-1.19211	0.655542	0.619996	1.06601	0.870508	0.75002	-1.49984	0.31385	0.44049	-34.3689	3.22e-06	0.00068564	1.59885	0.247649	0.933041	22.915	9.54e-06	0.00439961	36.6377	2.74e-06	0.00109048	-0.0072054	-0.352946	0.324093	4.84231	-0.260718	Homo sapiens interferon; gamma (IFNG); mRNA
Ssc.4003.1.S1_at	NM_001101	60	ACTB	-2.86269	0.00079905	0.125979	-2.74768	0.00105884	0.0814458	-1.00083	0.997108	0.590379	1.10872	0.652205	0.61883	3.17391	0.000402	0.051059	3.0464	0.0005262	0.0224283	1.10963	0.649636	0.497315	1.04186	0.857255	0.976633	2.74541	0.00106491	0.023246	2.86032	0.00080355	0.0129743	1.50636	-0.0110149	0.0481419	1.50516	1.65525	Homo sapiens actin; beta (ACTB); mRNA
Ssc.3937.1.S1_at	NM_007029	11075	STMN2	-1.13691	0.552428	0.731353	-1.21664	0.369601	0.570912	-2.63036	0.0009309	0.0102571	1.26787	0.281991	0.453723	1.44146	0.110336	0.390455	1.54254	0.0645575	0.210393	3.33496	0.00017997	0.00412331	-1.07013	0.752069	0.969782	-2.16199	0.00414814	0.0421872	-2.31361	0.00244269	0.0245182	2.37072	2.1856	2.08782	0.97546	2.71313	Homo sapiens stathmin-like 2 (STMN2); mRNA gb|BC006302.2| Homo sapiens stathmin-like 2; mRNA (cDNA clone MGC:12784 IMAGE:4100671); complete cds
Ssc.3935.1.S1_at	NM_017842	55652	FLJ20489	1.6419	0.0033202	0.198694	-1.01752	0.895944	0.738484	-1.42351	0.02129	0.0695817	1.20373	0.182615	0.382245	-1.36401	0.0374673	0.246433	1.22482	0.148352	0.311363	1.71352	0.00195035	0.0155256	-1.67067	0.00266953	0.713963	-1.39899	0.0268024	0.113995	-2.33726	6.415e-05	0.00359579	0.331526	1.0469	0.306468	-0.177922	0.599037	Homo sapiens hypothetical protein FLJ20489 (FLJ20489); mRNA dbj|AK000496.1| Homo sapiens cDNA FLJ20489 fis; clone KAT08285
Ssc.3930.3.S1_at	NM_013975	3980	LIG3	1.14748	0.605821	0.743647	-1.00605	0.981835	0.756151	-1.03343	0.901188	0.567019	-2.05688	0.0190216	0.15374	-2.36024	0.00767226	0.130699	-2.04452	0.019799	0.114406	-1.99035	0.0236686	0.0737513	-1.15442	0.590351	0.959802	-1.02722	0.919222	0.63556	-1.18584	0.524083	0.513578	-1.20025	-1.00178	-1.20895	-1.24769	-2.24071	Homo sapiens ligase III; DNA; ATP-dependent (LIG3); nuclear gene encoding mitochondrial protein; transcript variant alpha; mRNA
Ssc.393.1.S1_at	NM_003305	7222	TRPC3	-2.04677	0.0266477	0.338291	-1.74499	0.0711821	0.330155	-1.70491	0.0818803	0.158405	1.41409	0.237644	0.426037	2.89432	0.00319841	0.0935992	2.46757	0.00836828	0.0766387	2.4109	0.00965182	0.0416072	1.17294	0.575869	0.959641	1.02351	0.93454	0.639104	1.20051	0.522626	0.513199	-1.82721	-2.86056	-2.63043	-2.59691	-1.32734	Homo sapiens transient receptor potential cation channel; subfamily C; member 3 (TRPC3); mRNA emb|Y13758.1|HSY13758 Homo sapiens mRNA for transient receptor potential related channel 3 protein
Ssc.3927.2.S1_at	NM_000543	6609	SMPD1	1.43358	0.13737	0.517983	1.69485	0.0395587	0.267069	2.05241	0.00911048	0.0410676	1.32897	0.231025	0.421097	-1.07871	0.74108	0.719993	-1.27531	0.301075	0.431911	-1.54436	0.0799008	0.156009	1.18226	0.470099	0.950809	1.21097	0.410798	0.458336	1.43167	0.138671	0.261582	-1.44925	-0.929632	-0.688091	-0.41193	-1.03894	Homo sapiens sphingomyelin phosphodiesterase 1; acid lysosomal (acid sphingomyelinase) (SMPD1); transcript variant 1; mRNA
Ssc.3918.1.S1_at				-1.23161	0.42059	0.690901	-1.30907	0.303039	0.535614	-2.82292	0.00187547	0.0154034	1.17968	0.520328	0.573257	1.45291	0.162947	0.450142	1.54429	0.110312	0.270523	3.33016	0.00067103	0.00833992	-1.06289	0.810719	0.974427	-2.15644	0.0112838	0.0711167	-2.29206	0.00743778	0.046417	0.793599	0.493058	0.405061	-0.70359	1.032
Ssc.3909.1.A1_at	NM_194298	220963	SLC16A9	-1.01649	0.943474	0.81198	-1.33171	0.231711	0.488462	-1.60937	0.0605252	0.131851	1.30073	0.26964	0.446768	1.32218	0.242795	0.511179	1.7322	0.0347312	0.152264	2.09335	0.00823687	0.0376576	-1.31011	0.257573	0.933041	-1.20849	0.419603	0.46268	-1.58326	0.0683781	0.17615	-0.871444	-0.895042	-1.28473	-1.55794	-0.492122	Homo sapiens solute carrier family 16; member 9 (monocarboxylic acid transporter 9) (SLC16A9); mRNA dbj|AK125791.1| Homo sapiens cDNA FLJ43803 fis; clone TESTI4000724; weakly similar to Homo sapiens solute carrier family 16 (monocarboxylic acid transporte
Ssc.3901.1.A1_at				1.25846	0.269043	0.620397	1.77501	0.0152764	0.194939	2.53797	0.00079086	0.00935776	-1.02531	0.901284	0.685098	-1.29031	0.223607	0.496938	-1.81994	0.0122905	0.091536	-2.60221	0.0006533	0.00823104	1.41047	0.110557	0.917269	1.42983	0.0987572	0.228748	2.01673	0.00508883	0.0373239	-1.03414	-0.702485	-0.206314	0.309534	-1.0702
Ssc.3898.1.S1_at	NM_014745	9780	FAM38A	1.12112	0.663458	0.756457	1.23096	0.434134	0.601328	2.31666	0.0080878	0.0378616	1.15958	0.574363	0.592751	1.0343	0.897414	0.754504	-1.06156	0.819513	0.656429	-1.99785	0.0217858	0.070164	1.09797	0.721628	0.968576	1.882	0.0325604	0.127931	2.06637	0.0173633	0.0780271	-0.0546087	0.110338	0.245172	1.15744	0.15899	Homo sapiens family with sequence similarity 38; member A (FAM38A); mRNA dbj|D87071.1| Homo sapiens mRNA for KIAA0233 gene; complete cds
Ssc.3835.1.S1_at	NM_014476	27295	PDLIM3	-1.16947	0.203262	0.573482	-1.17436	0.192429	0.461397	-2.78697	4.51e-06	0.00085808	-1.28507	0.0541389	0.231042	-1.09885	0.431473	0.615302	-1.09427	0.451525	0.519858	2.16873	5.154e-05	0.00222197	-1.00418	0.971764	0.977651	-2.37317	2.026e-05	0.00494505	-2.3831	1.944e-05	0.00215407	0.514713	0.288857	0.282836	-0.963982	0.152866	Homo sapiens PDZ and LIM domain 3 (PDLIM3); mRNA gb|AF039018.1|AF039018 Homo sapiens actinin-associated LIM protein mRNA; complete cds
Ssc.3828.1.S1_at				-1.00606	0.940983	0.811576	1.10979	0.219826	0.480632	1.43229	0.00111786	0.011409	-1.45212	0.000858	0.0586308	-1.44337	0.00096325	0.0676112	-1.61155	0.00013278	0.0154558	-2.07985	3.39e-06	0.00069091	1.11652	0.196205	0.933041	1.29059	0.00940361	0.0641999	1.44097	0.00099468	0.0144916	4.06972	4.061	4.22	4.58804	3.53156
Ssc.3825.1.S1_at	NM_199512	151887	CCDC80	-1.30149	0.269002	0.620397	-1.56793	0.0736962	0.333205	-2.26967	0.00453506	0.0266094	1.50305	0.100434	0.298245	1.95621	0.0138045	0.165578	2.35667	0.00344446	0.0518883	3.41142	0.00028084	0.00512246	-1.20471	0.427447	0.946252	-1.44756	0.131466	0.267455	-1.7439	0.0331107	0.1145	3.49127	3.1111	2.84241	2.30879	4.07916	Homo sapiens coiled-coil domain containing 80 (CCDC80); transcript variant 2; mRNA
Ssc.3823.1.A1_at				-1.11532	0.710648	0.767192	-1.14637	0.643094	0.674986	-2.8138	0.00470224	0.0271765	1.52392	0.171384	0.372317	1.69966	0.0932423	0.363747	1.74697	0.0795825	0.231914	4.28802	0.00046956	0.00688181	-1.02784	0.925396	0.976633	-2.45454	0.0104989	0.0679147	-2.52286	0.0089198	0.0516333	2.24922	2.09177	2.05216	0.756704	2.85701
Ssc.3811.1.S1_at	NM_181306	122704	MRPL52	-1.09318	0.694122	0.764434	1.23965	0.351969	0.561908	2.19671	0.00504402	0.0282695	1.04148	0.857171	0.673666	1.13852	0.568594	0.670674	-1.19028	0.446986	0.516976	-2.10922	0.00686903	0.0334557	1.35516	0.197335	0.933041	1.77204	0.0264964	0.113023	2.40139	0.00259689	0.025538	-0.67047	-0.798996	-0.360535	0.464875	-0.611838	Homo sapiens mitochondrial ribosomal protein L52 (MRPL52); nuclear gene encoding mitochondrial protein; transcript variant 6; mRNA
Ssc.3796.1.S1_at	NM_033201	89927	C16orf45	-1.07444	0.738118	0.772913	-1.32789	0.204328	0.470285	-1.32584	0.206601	0.27177	1.74837	0.0232826	0.163817	1.87852	0.0129169	0.162384	2.32164	0.00238728	0.0448708	2.31807	0.00241577	0.0175714	-1.23589	0.334419	0.945178	1.00154	0.994262	0.65234	-1.23399	0.337781	0.41748	0.03572	-0.0678617	-0.373413	-0.371191	0.841733	Homo sapiens chromosome 16 open reading frame 45 (C16orf45); mRNA dbj|AK057180.1| Homo sapiens cDNA FLJ32618 fis; clone STOMA2000289
Ssc.3791.1.S1_at	NM_003793	8722	CTSF	1.28403	0.336197	0.654954	-1.07043	0.788889	0.715114	-1.73873	0.0493973	0.116917	1.13373	0.623022	0.610212	-1.13257	0.625815	0.687549	1.21358	0.45221	0.520328	1.97124	0.0207445	0.068098	-1.37446	0.227663	0.933041	-1.62433	0.0784029	0.203971	-2.23257	0.00878664	0.0512165	1.24406	1.60473	1.14586	0.446023	1.42513	Homo sapiens cathepsin F (CTSF); mRNA
Ssc.3778.1.S1_at	NM_000435	4854	NOTCH3	1.34841	0.452867	0.703656	1.07517	0.853582	0.730177	-6.82176	0.00052408	0.0072613	1.21133	0.627265	0.611016	-1.11317	0.785092	0.730907	1.12664	0.761786	0.638951	8.2634	0.00025531	0.00484972	-1.25414	0.567208	0.957909	-7.33458	0.00039764	0.014748	-9.19855	0.00017343	0.00573922	0.39272	0.823982	0.497289	-2.37742	0.66931	Homo sapiens Notch homolog 3 (Drosophila) (NOTCH3); mRNA
Ssc.3734.1.S1_at				-1.03327	0.851725	0.795603	1.14898	0.434634	0.601481	-1.1396	0.461454	0.416075	-1.81552	0.00577224	0.101364	-1.75706	0.00796732	0.133271	-2.086	0.00153907	0.036649	-1.59312	0.021216	0.0690518	1.18721	0.33825	0.945208	-1.30938	0.145234	0.280573	-1.1029	0.578621	0.537227	-0.46786	-0.515077	-0.267502	-0.656382	-1.32824
Ssc.373.1.S1_at	NM_000900	4256	MGP	-1.21163	0.0718876	0.434582	-1.08276	0.423983	0.596328	-2.35839	4.16e-06	0.00081286	1.10508	0.319559	0.477204	1.33894	0.0120483	0.158065	1.19654	0.089376	0.245053	2.60621	1.53e-06	0.00050832	1.11902	0.26576	0.933041	-2.17812	9.89e-06	0.00439961	-1.94646	3.798e-05	0.00309792	6.34571	6.06876	6.23099	5.1079	6.48986	Homo sapiens matrix Gla protein (MGP); mRNA
Ssc.3719.1.S1_at	NM_052864	92610	TIFA	1.30683	0.0550944	0.412881	1.62488	0.00278469	0.114303	2.45744	2.621e-05	0.00159684	1.23155	0.122008	0.321741	-1.06113	0.640651	0.692649	-1.31938	0.0483168	0.182199	-1.99541	0.00022638	0.00462581	1.24337	0.107673	0.917269	1.51239	0.00729343	0.0559777	1.88046	0.00044883	0.00963199	1.60479	1.99087	2.30513	2.90195	1.90527	Homo sapiens TRAF-interacting protein with a forkhead-associated domain (TIFA); mRNA
Ssc.3706.1.S2_at	NM_001024465	6648	SOD2	1.10143	0.744178	0.774188	2.07586	0.0295374	0.237777	10.5205	9.76e-06	0.00104613	1.16371	0.609992	0.605614	1.05655	0.85232	0.746331	-1.78383	0.0721736	0.221914	-9.0405	1.746e-05	0.00130288	1.8847	0.0523483	0.87271	5.06802	0.00021648	0.0112914	9.55172	1.409e-05	0.00190242	2.41447	2.55384	3.46818	5.8096	2.6332	Homo sapiens superoxide dismutase 2; mitochondrial (SOD2); nuclear gene encoding mitochondrial protein; transcript variant 2; mRNA
Ssc.37.1.S1_at	NM_005143	3240	HP	-5.16158	0.0196938	0.312065	-5.01305	0.0214338	0.214655	1.29187	0.67445	0.499151	-7.59721	0.00648416	0.105571	-1.47188	0.528465	0.657347	-1.51549	0.498478	0.541511	-9.81464	0.00316831	0.0208344	1.02963	0.961628	0.977236	6.47622	0.0102267	0.0672572	6.66811	0.00940499	0.0533862	-1.18022	-3.54804	-3.50591	-0.81076	-4.1057	Homo sapiens haptoglobin (HP); mRNA
Ssc.3699.1.S1_at	NM_178140	23037	PDZD2	-1.03563	0.866295	0.798314	-1.18317	0.425961	0.596647	-1.80358	0.0155642	0.0575057	1.19973	0.390057	0.515822	1.24247	0.309244	0.556294	1.41948	0.114615	0.275598	2.1638	0.00343771	0.0218805	-1.14246	0.525916	0.953501	-1.52436	0.0641856	0.183512	-1.74153	0.0209306	0.086694	0.561707	0.511196	0.31905	-0.289157	0.824411	Homo sapiens PDZ domain containing 2 (PDZD2); mRNA
Ssc.3681.1.S1_at	NM_015488	25953	PNKD	1.17015	0.34523	0.659839	1.33941	0.0952365	0.36605	2.26277	0.00043265	0.00661168	1.03793	0.819188	0.665627	-1.12739	0.467117	0.629519	-1.29046	0.138995	0.30221	-2.18008	0.00061082	0.00796602	1.14465	0.414318	0.945714	1.68938	0.00793586	0.058538	1.93374	0.00195665	0.0218506	0.121823	0.348519	0.54342	1.29991	0.175529	Homo sapiens paroxysmal nonkinesiogenic dyskinesia (PNKD); transcript variant 1; mRNA
Ssc.3659.1.S1_at	NM_005933	4297	MLL	-1.67561	0.0255097	0.336168	-1.2404	0.29946	0.533357	1.21153	0.352691	0.3624	-1.35485	0.153942	0.356024	1.23675	0.305779	0.554406	-1.09227	0.663485	0.60708	-1.64145	0.0305244	0.086302	1.35086	0.157588	0.933041	1.50279	0.0653865	0.184967	2.03005	0.00487439	0.036586	3.31408	2.56939	3.00327	3.59091	2.87594	Homo sapiens myeloid/lymphoid or mixed-lineage leukemia (trithorax homolog; Drosophila) (MLL); mRNA
Ssc.3649.1.A1_at				-1.40109	0.0374324	0.373236	-1.4565	0.0233319	0.221854	-2.10665	0.00034833	0.00591245	-1.47719	0.0196421	0.15464	-1.05432	0.714684	0.71336	-1.0142	0.922093	0.683749	1.42612	0.0301729	0.0856492	-1.03955	0.788297	0.973218	-1.44638	0.0254041	0.111024	-1.50359	0.0158268	0.0733857	3.55223	3.06568	3.00972	2.47728	2.98938
Ssc.3648.1.S1_a_at				1.31849	0.38167	0.67794	1.6738	0.119034	0.394229	2.65987	0.00890087	0.0404849	1.51197	0.201168	0.398421	1.14675	0.660075	0.698914	-1.10703	0.743406	0.633351	-1.75921	0.0910688	0.168975	1.26949	0.447987	0.947867	1.58912	0.156273	0.291419	2.01736	0.0425693	0.133557	-1.24621	-0.847327	-0.503081	0.165144	-0.649782
Ssc.3645.1.S1_at				1.53866	0.0453804	0.393244	1.32868	0.162708	0.439787	-1.58193	0.0353107	0.0949564	1.27523	0.226301	0.418266	-1.20658	0.342794	0.57547	-1.04191	0.832005	0.660635	2.01732	0.00396447	0.023949	-1.15804	0.454505	0.947867	-2.10187	0.00277758	0.0351843	-2.43405	0.00081949	0.0130135	3.33863	3.9603	3.74861	2.67694	3.68938
Ssc.3630.1.S1_at	NM_017980	55679	LIMS2	-1.07203	0.765208	0.778237	-1.05803	0.808484	0.719954	-2.00655	0.0117842	0.0482121	1.17768	0.487065	0.558937	1.26251	0.327942	0.567523	1.24602	0.354687	0.46522	2.36307	0.00351783	0.0222608	1.01324	0.954875	0.977096	-1.8965	0.018039	0.0924424	-1.87172	0.019927	0.0844247	1.80488	1.70453	1.7235	0.800168	2.04083	Homo sapiens LIM and senescent cell antigen-like domains 2 (LIMS2); mRNA
Ssc.3625.3.S1_at				1.3596	0.192887	0.567153	1.44269	0.126734	0.403664	2.44792	0.00225469	0.0172464	1.90256	0.0152151	0.141348	1.39935	0.157721	0.446041	1.31876	0.237138	0.388311	-1.28664	0.278684	0.322957	1.06111	0.792953	0.973693	1.69677	0.0371247	0.137276	1.80047	0.023388	0.0925946	-1.95303	-1.50985	-1.42427	-0.661479	-1.02509
Ssc.3607.1.S1_at	NM_207585	3455	IFNAR2	1.15963	0.0846589	0.450925	1.12875	0.148619	0.426182	2.06247	2.92e-06	0.00070652	1.25371	0.01525	0.141348	1.08113	0.337205	0.572261	1.1107	0.204682	0.362639	-1.64509	7.509e-05	0.00265206	-1.02736	0.734502	0.968939	1.82721	1.486e-05	0.00449005	1.77855	2.208e-05	0.00228901	1.55151	1.76517	1.72624	2.59588	1.87771	Homo sapiens interferon (alpha; beta and omega) receptor 2 (IFNAR2); transcript variant 1; mRNA
Ssc.3600.1.S1_at				-1.29794	0.331878	0.652713	-1.77502	0.048684	0.29038	-1.80267	0.0439306	0.108311	1.28931	0.343813	0.492247	1.67345	0.071761	0.330057	2.28855	0.00890634	0.078664	2.3242	0.00804065	0.037174	-1.36757	0.248971	0.933041	-1.01558	0.952989	0.642966	-1.38887	0.227908	0.342196	-0.481345	-0.857568	-1.30918	-1.33148	-0.114744
Ssc.3579.1.A1_at				1.14863	0.717104	0.768596	1.05259	0.893064	0.738152	1.04036	0.917335	0.570929	-4.03	0.00378735	0.0873538	-4.62896	0.00206982	0.0813576	-4.24195	0.00302269	0.0497425	-4.19266	0.00318157	0.02088	-1.09123	0.819047	0.974947	-1.01176	0.975533	0.648372	-1.10406	0.795405	0.613728	-0.764743	-0.564834	-0.690794	-0.707658	-2.77552
Ssc.3577.2.S1_at	XM_376814	84771	MGC13005	-1.31597	0.125089	0.503419	-1.04535	0.792357	0.715936	1.34658	0.0997316	0.179063	-1.67011	0.0107482	0.124541	-1.26911	0.176895	0.463412	-1.59766	0.0170605	0.106101	-2.24893	0.00058635	0.0078687	1.25888	0.190741	0.933041	1.40764	0.0637147	0.182929	1.77205	0.00584222	0.0402396	0.6032	0.207079	0.539214	1.0325	-0.136743	PREDICTED: Homo sapiens hypothetical protein MGC13005 (MGC13005); mRNA
Ssc.3566.2.A1_at	NM_002052	2626	GATA4	-1.09315	0.777505	0.780112	-1.76304	0.0943074	0.364903	-2.70714	0.00877711	0.0401245	-2.69223	0.00904893	0.116846	-2.46281	0.0148399	0.171348	-1.52704	0.197695	0.356688	1.00554	0.985989	0.597088	-1.6128	0.150295	0.933041	-1.5355	0.192384	0.322358	-2.47645	0.0143897	0.0695456	-1.63348	-1.76198	-2.45155	-3.07025	-3.06228	Homo sapiens GATA binding protein 4 (GATA4); mRNA
Ssc.3556.1.A1_at	NM_203281	660	BMX	1.31102	0.164682	0.544392	1.15368	0.447026	0.606567	-1.01749	0.925417	0.572541	2.02845	0.00288566	0.0802371	1.54724	0.0362748	0.243674	1.75825	0.0107933	0.0855686	2.06393	0.00247061	0.0178011	-1.13638	0.49522	0.952107	-1.17386	0.395659	0.449686	-1.33395	0.141726	0.264304	-1.61765	-1.22696	-1.41141	-1.64266	-0.59727	Homo sapiens BMX non-receptor tyrosine kinase (BMX); mRNA
Ssc.3550.1.S1_at	NM_014220	4071	TM4SF1	-1.65738	0.0187964	0.306275	-1.36703	0.113836	0.387874	1.62236	0.0230293	0.0732925	-1.22226	0.292047	0.458501	1.35599	0.122364	0.405146	1.11844	0.548912	0.561815	-1.98295	0.00352098	0.0222637	1.21239	0.310907	0.938887	2.21781	0.00130584	0.0252378	2.68886	0.00026866	0.00744076	2.61995	1.89105	2.16891	3.31805	2.3304	Homo sapiens transmembrane 4 L six family member 1 (TM4SF1); mRNA
Ssc.3530.1.A1_at				1.05541	0.768875	0.778237	1.15642	0.434776	0.601481	2.62918	0.00029628	0.00540892	1.45009	0.0641302	0.248645	1.37395	0.105654	0.38378	1.25394	0.233884	0.386114	-1.81312	0.0075984	0.0356877	1.09571	0.619953	0.964005	2.27354	0.00098242	0.0225524	2.49114	0.00045718	0.00974372	1.09775	1.17556	1.30742	2.49237	1.63389
Ssc.3517.1.S1_at	NM_006227	5360	PLTP	2.04668	0.0276521	0.341608	1.64104	0.105282	0.378103	-1.42253	0.233832	0.291024	1.99015	0.032861	0.18599	-1.0284	0.921787	0.759	1.21274	0.503804	0.543846	2.83104	0.00383756	0.0233971	-1.24718	0.44554	0.947867	-2.33442	0.0122946	0.0743461	-2.91145	0.00325385	0.0287547	0.860176	1.89346	1.57478	0.351721	1.85305	Homo sapiens phospholipid transfer protein (PLTP); transcript variant 1; mRNA
Ssc.3509.1.S1_at				1.42272	0.0904404	0.458983	1.39568	0.106842	0.380164	2.07814	0.00302168	0.0206317	-1.20083	0.353674	0.496892	-1.70845	0.0173557	0.182515	-1.67596	0.0206752	0.117051	-2.49549	0.00066125	0.0082614	-1.01938	0.920759	0.976633	1.48899	0.0604554	0.178077	1.46068	0.0717278	0.181121	0.359567	0.868224	0.84053	1.41486	0.0955394
Ssc.3503.1.A1_at	NM_080792	140885	SIRPA	1.15831	0.29638	0.635651	1.38562	0.0345504	0.253534	3.22437	5.18e-06	0.00089726	1.53221	0.00950821	0.119871	1.3228	0.0623676	0.310998	1.1058	0.468263	0.528547	-2.10438	0.00023483	0.00469739	1.19624	0.208871	0.933041	2.32703	8.551e-05	0.00797947	2.78368	1.69e-05	0.00204204	1.27123	1.48325	1.74175	2.96024	1.88684	Homo sapiens signal-regulatory protein alpha (SIRPA); transcript variant 3; mRNA
Ssc.3502.1.S1_at	NM_006145	3337	DNAJB1	1.3442	0.271757	0.622863	2.03071	0.0192625	0.209253	3.14553	0.00113175	0.0114595	-1.05157	0.847224	0.671678	-1.41351	0.203421	0.484068	-2.13543	0.013728	0.0967473	-3.30773	0.00083624	0.00957977	1.51073	0.135767	0.929596	1.54898	0.116023	0.250139	2.34008	0.0074493	0.0464647	2.63073	3.05748	3.65272	4.28404	2.55819	Homo sapiens DnaJ (Hsp40) homolog; subfamily B; member 1 (DNAJB1); mRNA dbj|D49547.1|HUMHSP40 Homo sapiens mRNA for heat-shock protein 40; complete cds
Ssc.3477.2.S1_at	NM_015571	26054	SENP6	-1.85705	0.0210003	0.315578	-1.52445	0.0920288	0.361691	1.0148	0.949525	0.578263	1.17754	0.486728	0.558889	2.18674	0.0061483	0.120202	1.79509	0.027164	0.135009	1.16037	0.525845	0.450068	1.21818	0.403594	0.945714	1.547	0.0826913	0.209494	1.88453	0.0187867	0.0816605	-0.89725	-1.79026	-1.50554	-0.876059	-0.661478	Homo sapiens SUMO1/sentrin specific peptidase 6 (SENP6); mRNA gb|AF196304.1|AF196304 Homo sapiens SUMO-1-specific protease (SSP1) mRNA; complete cds
Ssc.3458.3.A1_a_at	NM_203380	51703	ACSL5	-1.18222	0.218713	0.586899	-1.03396	0.798762	0.717451	1.56393	0.00566804	0.0303942	-1.31389	0.0580082	0.238114	-1.11137	0.427049	0.613799	-1.27073	0.0897543	0.245691	-2.05483	0.00021351	0.00450593	1.14339	0.318191	0.939831	1.61704	0.0036737	0.0397329	1.84891	0.00070378	0.012174	3.28073	3.03923	3.23255	3.92591	2.88689	Homo sapiens acyl-CoA synthetase long-chain family member 5 (ACSL5); transcript variant 3; mRNA
Ssc.3451.1.S1_at	NM_000617	4891	SLC11A2	-1.89319	0.00397691	0.206506	1.00029	0.998676	0.758621	1.19973	0.313538	0.3403	-1.48848	0.042911	0.209958	1.27189	0.191288	0.475394	-1.48892	0.0427869	0.170955	-1.78578	0.00701031	0.033961	1.89374	0.00396579	0.717605	1.19938	0.314275	0.406317	2.27131	0.00074462	0.0124905	1.02502	0.104206	1.02544	1.28773	0.45118	Homo sapiens solute carrier family 11 (proton-coupled divalent metal ion transporters); member 2 (SLC11A2); mRNA dbj|AB004857.1| Homo sapiens mRNA for NRAMP2; complete cds
Ssc.3410.1.S1_a_at	NM_006045	10079	ATP9A	1.03516	0.826561	0.790356	1.25236	0.173669	0.448421	2.23702	0.00037805	0.00621713	1.22451	0.216735	0.410285	1.18292	0.299788	0.550528	-1.02274	0.886519	0.674833	-1.82687	0.00285303	0.0194589	1.20982	0.243297	0.933041	1.78625	0.00362283	0.0392812	2.16105	0.00052448	0.0105544	-0.386512	-0.336663	-0.0618663	0.775067	-0.09431	Homo sapiens ATPase; Class II; type 9A (ATP9A); mRNA
Ssc.3409.1.A1_at				-1.01355	0.822946	0.789591	1.33534	0.00059242	0.0699705	1.99593	3.44438e-07	0.00031844	-1.09478	0.153381	0.355509	-1.08014	0.217774	0.493169	-1.4619	7.082e-05	0.0124511	-2.18511	1.0759e-07	0.00029979	1.35344	0.00042295	0.558957	1.4947	4.418e-05	0.00627676	2.02298	2.87332e-07	0.00057717	3.86034	3.84092	4.27755	4.8574	3.7297
Ssc.3408.1.A1_at	NM_001009955	23648	SSBP3	2.36911	0.0188317	0.306275	2.83599	0.00697267	0.153352	-1.37167	0.329289	0.34946	1.12591	0.708422	0.636157	-2.10417	0.0364321	0.244158	-2.51884	0.0133958	0.0955228	1.54438	0.188779	0.259643	1.19707	0.572353	0.959025	-3.89004	0.0013184	0.0253079	-3.24963	0.00334959	0.0293018	-0.324046	0.920298	1.1798	-0.779979	-0.152955	Homo sapiens single stranded DNA binding protein 3 (SSBP3); transcript variant 3; mRNA
Ssc.3348.1.S1_at	NM_001025160	976	CD97	1.07226	0.458333	0.705925	1.24465	0.0360876	0.258159	2.11864	8.52e-06	0.00103359	1.17182	0.11015	0.30841	1.09285	0.349442	0.57869	-1.06215	0.520107	0.550389	-1.80798	6.496e-05	0.00247268	1.16077	0.130326	0.923926	1.70219	0.00015507	0.0101313	1.97586	1.996e-05	0.00217234	1.81384	1.9145	2.12959	2.89698	2.0426	Homo sapiens CD97 molecule (CD97); transcript variant 3; mRNA
Ssc.3343.1.S1_at	NM_133477	171024	SYNPO2	-1.06941	0.822178	0.78931	-1.83295	0.0638492	0.318828	-4.93834	0.0002652	0.00511659	1.06671	0.828753	0.66748	1.14075	0.660382	0.699123	1.95523	0.0438582	0.172963	5.26778	0.00019485	0.00423629	-1.71398	0.0936579	0.917269	-2.69421	0.00668586	0.0536049	-4.61781	0.00036803	0.00878776	2.51255	2.41573	1.63838	0.208522	2.60572	Homo sapiens synaptopodin 2 (SYNPO2); mRNA emb|AL833547.1|HSM804860 Homo sapiens mRNA; cDNA DKFZp686M023 (from clone DKFZp686M023)
Ssc.3330.1.A1_at	XM_945273	84133	ZNRF3	1.56502	0.0499731	0.402069	1.14104	0.526349	0.637162	-1.47997	0.0796884	0.155857	1.20807	0.36914	0.50424	-1.29547	0.226755	0.498488	1.05874	0.782194	0.644867	1.7879	0.0160818	0.0576684	-1.37157	0.147025	0.933041	-1.6887	0.0261794	0.112437	-2.31617	0.00189098	0.0214106	-1.6797	-1.03352	-1.48935	-2.24526	-1.40699	PREDICTED: Homo sapiens zinc and ring finger 3; transcript variant 6 (ZNRF3); mRNA
Ssc.3327.1.A1_at	NM_145056	147906	DACT3	1.34228	0.234765	0.599862	-1.02047	0.932374	0.745756	-1.63246	0.0615504	0.133108	1.15769	0.543495	0.581309	-1.15945	0.539396	0.661052	1.18138	0.490404	0.538572	1.88988	0.0210485	0.0687822	-1.36975	0.206343	0.933041	-1.59972	0.0712116	0.193771	-2.19122	0.00712792	0.0450746	0.00765398	0.432336	-0.021574	-0.699396	0.218898	Homo sapiens dapper; antagonist of beta-catenin; homolog 3 (Xenopus laevis) (DACT3); mRNA gb|BC016161.1| Homo sapiens dapper; antagonist of beta-catenin; homolog 3 (Xenopus laevis); mRNA (cDNA clone MGC:15476 IMAGE:2967514); complete cds
Ssc.3313.1.S1_at				1.30367	0.0385554	0.375961	1.54377	0.0029677	0.117089	1.99902	9.898e-05	0.00299971	-1.07563	0.527515	0.576666	-1.40226	0.0125601	0.160873	-1.66052	0.00105314	0.0301961	-2.15021	4.332e-05	0.00202952	1.18418	0.160038	0.933041	1.2949	0.0427534	0.148318	1.53339	0.00327571	0.0289231	1.88378	2.26635	2.51023	2.88307	1.7786
Ssc.3311.1.S1_at	NM_006743	5935	RBM3	1.03718	0.795447	0.784057	-1.08051	0.584628	0.656091	-3.41477	4.31e-06	0.00083134	-1.17682	0.262423	0.442603	-1.22057	0.176631	0.46303	-1.08913	0.547364	0.561252	2.9017	1.518e-05	0.00120398	-1.12068	0.425314	0.946252	-3.16032	7.71e-06	0.00439961	-3.54172	3.31e-06	0.00109048	4.61548	4.66814	4.50376	2.84369	4.38059	Homo sapiens RNA binding motif (RNP1; RRM) protein 3 (RBM3); transcript variant 1; mRNA
Ssc.3284.1.S1_at	NM_000994	6161	RPL32	-3.56792	0.00044429	0.0986736	-3.45504	0.00053721	0.0678401	1.01587	0.950631	0.578689	-1.04897	0.850981	0.6722	3.40137	0.00058977	0.0567594	3.29376	0.00071567	0.0257559	-1.06561	0.802932	0.547589	1.03267	0.899408	0.976633	3.50986	0.00048936	0.016047	3.62453	0.0004052	0.00918409	1.69904	-0.136039	-0.0896567	1.72176	1.63008	Homo sapiens ribosomal protein L32 (RPL32); transcript variant 1; mRNA
Ssc.3240.1.A1_at	NM_198576	375790	AGRN	1.58241	0.110536	0.483618	1.40236	0.226087	0.484313	-1.78559	0.0514185	0.119625	-1.30225	0.337461	0.489378	-2.06071	0.0201891	0.191265	-1.82623	0.0444455	0.174406	1.37115	0.256258	0.308038	-1.1284	0.654787	0.965167	-2.50404	0.00571104	0.0490562	-2.82555	0.00267587	0.0258501	0.725753	1.38788	1.21361	-0.11065	0.344741	Homo sapiens agrin (AGRN); mRNA
Ssc.324.1.S1_a_at	NM_004972	3717	JAK2	-1.20514	0.250204	0.608671	1.065	0.68907	0.687923	2.04834	0.00085354	0.00978275	-1.11085	0.507264	0.568169	1.08488	0.605697	0.682936	-1.18305	0.297244	0.429617	-2.2754	0.00031079	0.00543508	1.28347	0.133595	0.927883	1.92333	0.00161458	0.0277581	2.46854	0.00014876	0.00539624	2.91442	2.64521	3.00527	3.94887	2.76275	Homo sapiens Janus kinase 2 (a protein tyrosine kinase) (JAK2); mRNA
Ssc.3235.1.S1_at				-1.01429	0.960046	0.813205	1.13569	0.654902	0.67822	-1.63558	0.10522	0.185079	1.47829	0.187403	0.38615	1.49942	0.173237	0.458981	1.30167	0.362336	0.470087	2.41787	0.00955054	0.0413676	1.15192	0.619755	0.964005	-1.85751	0.0488498	0.159764	-1.61254	0.114344	0.236211	-0.843814	-0.864283	-0.660245	-1.55362	-0.279882
Ssc.3219.1.S1_at	NM_002332	4035	LRP1	1.6828	0.00900893	0.254763	1.53198	0.0244003	0.224113	2.8652	6.602e-05	0.00250233	1.90938	0.00245841	0.0744744	1.13465	0.451125	0.62306	1.24635	0.201559	0.360078	-1.50059	0.0304188	0.0860955	-1.09845	0.572887	0.959025	1.87026	0.00302711	0.0362214	1.70264	0.00796559	0.0483883	0.206658	0.957519	0.822055	1.72529	1.13976	Homo sapiens low density lipoprotein-related protein 1 (alpha-2-macroglobulin receptor) (LRP1); mRNA
Ssc.3210.1.A1_at				-1.33053	0.0879378	0.456756	-1.22915	0.201838	0.469085	-2.10957	0.0005849	0.00780855	-1.37693	0.0602459	0.241561	-1.03487	0.825037	0.740077	-1.12022	0.469555	0.529104	1.53209	0.0180116	0.0624186	1.08248	0.611192	0.962592	-1.71629	0.00504093	0.046033	-1.58551	0.0122151	0.062836	2.75742	2.34542	2.45976	1.68047	2.29597
Ssc.3196.1.S1_at	NM_000521	3074	HEXB	-1.1355	0.465126	0.708958	-1.07659	0.668576	0.682968	1.9648	0.00237533	0.0179003	1.30322	0.144563	0.347595	1.47981	0.0411876	0.256564	1.40303	0.0705355	0.21959	-1.50765	0.0340498	0.0923993	1.05472	0.756736	0.969835	2.11528	0.00118392	0.0241433	2.23103	0.0007283	0.0123849	2.65366	2.47034	2.5472	3.62804	3.03574	Homo sapiens hexosaminidase B (beta polypeptide) (HEXB); mRNA
Ssc.3152.1.A1_at				1.35736	0.029099	0.347746	1.22394	0.123212	0.400179	-1.55784	0.00415735	0.0252451	1.02456	0.843844	0.670812	-1.32482	0.041121	0.256517	-1.1946	0.169359	0.331735	1.59611	0.0029852	0.0199836	-1.10901	0.408933	0.945714	-1.9067	0.00031177	0.013246	-2.11455	9.653e-05	0.00434229	1.82261	2.26342	2.11415	1.18307	1.85763
Ssc.314.1.S1_at	NM_001124	133	ADM	1.1278	0.587962	0.739824	1.55289	0.067683	0.323845	2.95557	0.00050378	0.0071088	1.08439	0.713978	0.638243	-1.04003	0.858717	0.747833	-1.43204	0.125603	0.287718	-2.72555	0.00088519	0.00982945	1.37693	0.16741	0.933041	1.90327	0.0134494	0.0778944	2.62066	0.0011716	0.0158881	0.962545	1.13605	1.5975	2.52598	1.07943	Homo sapiens adrenomedullin (ADM); mRNA dbj|D14874.1|HUMAPAA Homo sapiens mRNA for adrenomedullin precursor; complete cds
Ssc.3139.1.A1_at	NM_002923	5997	RGS2	1.11307	0.546288	0.729888	1.63986	0.0162889	0.19836	2.35198	0.00054862	0.00749966	1.25662	0.21253	0.407026	1.12897	0.495613	0.6431	-1.30498	0.151758	0.314448	-1.87167	0.00443098	0.0255927	1.47328	0.0474522	0.87271	1.43425	0.0618211	0.180088	2.11306	0.00141799	0.017961	2.5276	2.68214	3.24117	3.76147	2.85715	Homo sapiens regulator of G-protein signalling 2; 24kDa (RGS2); mRNA
Ssc.31176.1.A1_at	NM_000355	6948	TCN2	1.15419	0.511565	0.721639	1.14259	0.541155	0.641465	-1.46595	0.0995127	0.178925	1.56459	0.0595658	0.240475	1.35557	0.179348	0.466364	1.36934	0.166585	0.329512	2.29361	0.00277487	0.0191787	-1.01016	0.962691	0.977623	-1.67497	0.0343688	0.13196	-1.69199	0.0316592	0.111592	1.95402	2.16091	2.14633	1.40219	2.59981	Homo sapiens transcobalamin II; macrocytic anemia (TCN2); mRNA
Ssc.31172.1.S1_at	NM_001006946	6382	SDC1	1.18867	0.64348	0.752162	1.19323	0.636235	0.671756	3.67953	0.00487278	0.0276136	1.16375	0.684298	0.628604	-1.02142	0.954492	0.766296	-1.02534	0.946288	0.687659	-3.16179	0.00984891	0.0421058	1.00383	0.991778	0.978799	3.08367	0.0110766	0.070183	3.09549	0.0108791	0.058399	-0.295008	-0.0456556	-0.0401345	1.58451	-0.0762309	Homo sapiens syndecan 1 (SDC1); transcript variant 1; mRNA
Ssc.31166.1.S1_at	NM_080284	23460	ABCA6	-1.14748	0.666019	0.756921	-1.4988	0.22013	0.480861	-3.05521	0.00476761	0.0273327	-1.25967	0.472723	0.552258	-1.09777	0.769196	0.726528	1.18983	0.586602	0.578501	2.4254	0.0168451	0.0596214	-1.30617	0.408175	0.945714	-2.03843	0.0441017	0.150479	-2.66253	0.0100664	0.0558579	-1.02141	-1.21989	-1.60522	-2.63268	-1.35446	Homo sapiens ATP-binding cassette; sub-family A (ABC1); member 6 (ABCA6); mRNA
Ssc.31164.1.S1_at	NM_012223	4430	MYO1B	-1.40903	0.0438885	0.38884	-1.35269	0.0697326	0.328003	1.59519	0.0105283	0.0447645	1.24929	0.165512	0.366927	1.76028	0.00348042	0.0977159	1.6899	0.005477	0.0644211	-1.27688	0.131429	0.211413	1.04165	0.789467	0.973364	2.1578	0.00041934	0.0148509	2.24766	0.0002833	0.00758753	0.542185	0.0474858	0.10635	1.21591	0.863288	Homo sapiens myosin IB (MYO1B); mRNA
Ssc.31160.1.A1_s_at	NM_144583	245973	ATP6V1C2	-2.99002	0.007108	0.241112	-2.66572	0.0129448	0.18514	-2.11622	0.0437101	0.108047	-1.78955	0.103523	0.301589	1.67082	0.145208	0.433476	1.4896	0.248088	0.396166	1.18254	0.617031	0.485921	1.12166	0.731155	0.968576	1.25966	0.493635	0.497693	1.4129	0.31241	0.401533	-0.0213051	-1.60146	-1.43583	-1.1028	-0.860904	Homo sapiens ATPase; H+ transporting; lysosomal 42kDa; V1 subunit C2 (ATP6V1C2); transcript variant 2; mRNA
Ssc.31153.1.A1_at				-2.02778	0.175275	0.554674	-9.22181	0.00100348	0.0798959	-1.13767	0.795509	0.536865	1.01158	0.981511	0.702974	2.05126	0.168977	0.454859	9.32861	0.00096762	0.0293366	1.15085	0.777785	0.540195	-4.54773	0.0107686	0.801561	8.10587	0.00151681	0.0271163	1.7824	0.260508	0.367355	-2.68949	-3.7094	-5.89454	-2.87558	-2.67288
Ssc.31143.1.A1_at				1.68283	0.0259236	0.336171	2.33151	0.00169153	0.0976863	2.15054	0.00324553	0.0215996	1.70343	0.0233438	0.164146	1.01224	0.952505	0.76601	-1.36872	0.146209	0.309523	-1.26248	0.269138	0.316505	1.38547	0.132753	0.927438	-1.08415	0.693604	0.572226	1.27793	0.246471	0.357545	-2.0398	-1.28891	-0.818539	-0.935102	-1.27136
Ssc.31133.1.A1_at				1.01359	0.945037	0.812134	1.01708	0.931046	0.74554	2.25622	0.00165667	0.0143912	1.49768	0.0604401	0.241828	1.47761	0.0680527	0.323319	1.47253	0.0701368	0.219094	-1.50647	0.0573987	0.127367	1.00345	0.98596	0.978799	2.21832	0.00190672	0.0297432	2.22597	0.00185283	0.0211318	0.715921	0.73539	0.740358	1.88983	1.29865
Ssc.31124.1.S1_at	NM_021110	7373	COL14A1	-1.09889	0.66587	0.756921	-1.29579	0.249539	0.500469	-1.53784	0.0697415	0.143467	1.65466	0.0388779	0.200322	1.81828	0.0181332	0.185919	2.14409	0.00485987	0.0610903	2.5446	0.00132155	0.0122746	-1.17918	0.45479	0.947867	-1.1868	0.437882	0.472077	-1.39945	0.143903	0.266355	4.39919	4.26315	4.02536	3.77829	5.12573	Homo sapiens collagen; type XIV; alpha 1 (undulin) (COL14A1); mRNA
Ssc.311.1.S1_at				-1.05231	0.898541	0.803904	-2.62247	0.0329399	0.249494	1.94399	0.119002	0.199006	1.06731	0.87064	0.677897	1.12314	0.771906	0.72751	2.79898	0.0247342	0.129081	-1.8214	0.155076	0.231232	-2.49211	0.0411894	0.866817	5.09807	0.00189385	0.0296559	2.04569	0.0962546	0.214059	-2.9872	-3.06076	-4.37813	-2.02818	-2.89323
Ssc.31096.1.A1_at	NM_198524	374618	TEX9	-1.04288	0.84003	0.793694	-1.48851	0.0780529	0.339004	-2.45635	0.00126458	0.0122003	-1.18184	0.428886	0.533353	-1.13325	0.550821	0.665236	1.25948	0.281469	0.419599	2.0784	0.00476536	0.0267244	-1.42731	0.109651	0.917269	-1.65021	0.0329978	0.128876	-2.35536	0.00175024	0.0203445	-1.0089	-1.06946	-1.58276	-2.30541	-1.24993	Homo sapiens testis expressed 9 (TEX9); mRNA gb|BC028119.1| Homo sapiens testis expressed 9; mRNA (cDNA clone MGC:40181 IMAGE:5172473); complete cds
Ssc.31095.1.A1_at				-1.10155	0.713372	0.768087	-1.57922	0.104484	0.377779	-1.87033	0.0344562	0.0936655	2.0751	0.0171728	0.148809	2.28583	0.00901239	0.14152	3.27705	0.0009246	0.028635	3.88113	0.00034792	0.00580338	-1.43364	0.18957	0.933041	-1.18433	0.52349	0.510595	-1.6979	0.0654281	0.171436	-0.515478	-0.655014	-1.17469	-1.41877	0.537705
Ssc.31081.1.A1_at				-1.19227	0.450806	0.703009	-1.30517	0.262126	0.510462	1.67419	0.0442944	0.10885	1.35111	0.209031	0.40405	1.61089	0.0592715	0.30236	1.76343	0.0298104	0.140589	-1.23912	0.361274	0.370748	-1.09469	0.694935	0.96685	2.1851	0.00584363	0.0497315	1.99609	0.0115578	0.0606061	-1.61565	-1.86937	-1.99989	-0.872192	-1.18151
Ssc.31071.1.A1_at	NM_001033047	255743	NPNT	1.09025	0.780874	0.781429	-1.61577	0.143591	0.42063	-3.20221	0.00321487	0.0215001	1.66054	0.12439	0.324897	1.52309	0.19421	0.477674	2.68306	0.00850988	0.0771402	5.3174	0.0002521	0.00483501	-1.76159	0.0905888	0.917269	-1.98184	0.0471699	0.156524	-3.49119	0.00202703	0.0224185	0.0173102	0.141964	-0.674914	-1.66176	0.748966	Homo sapiens nephronectin (NPNT); mRNA
Ssc.31067.1.S1_at	NM_006609	10746	MAP3K2	1.52107	0.0334622	0.361035	1.6958	0.0112027	0.176804	2.57915	0.00023884	0.00481024	1.28086	0.176588	0.377228	-1.18754	0.336454	0.572071	-1.32396	0.130275	0.2933	-2.01362	0.00210523	0.0163015	1.11488	0.537321	0.95514	1.52091	0.0334972	0.129893	1.69562	0.0112144	0.0595154	-1.74782	-1.14274	-0.985854	-0.380921	-1.39071	Homo sapiens mitogen-activated protein kinase kinase kinase 2 (MAP3K2); mRNA
Ssc.31060.1.A1_at	NM_024678	79731	NARS2	-1.64053	0.187435	0.562831	-3.5408	0.00473475	0.135892	-5.52497	0.00063617	0.00825382	-1.42718	0.333222	0.486264	1.14949	0.698819	0.709762	2.48098	0.0266081	0.13357	3.87125	0.00311279	0.0205814	-2.15833	0.0525126	0.87271	-1.56037	0.23221	0.35237	-3.3678	0.00601065	0.0410497	-2.59367	-3.30783	-4.41775	-5.05964	-3.10684	Homo sapiens asparaginyl-tRNA synthetase 2; mitochondrial (putative) (NARS2); mRNA gb|BC007800.2| Homo sapiens asparaginyl-tRNA synthetase 2; mitochondrial (putative); mRNA (cDNA clone MGC:14242 IMAGE:4128365); complete cds
Ssc.31033.1.A1_at				1.04778	0.916734	0.807302	-3.06083	0.0278927	0.231999	-5.22301	0.00349952	0.0226819	-1.34166	0.514862	0.571457	-1.40576	0.452101	0.62306	2.28138	0.0873733	0.242437	3.89295	0.0108294	0.0445739	-3.20708	0.0232048	0.857546	-1.7064	0.247694	0.362568	-5.47256	0.00293788	0.0271173	-2.92545	-2.85811	-4.53937	-5.31033	-3.34947
Ssc.31019.1.S1_at	NM_153705	143888	KDELC2	-1.07129	0.572486	0.735822	1.26519	0.0742387	0.333844	1.69601	0.00118595	0.0117182	1.92005	0.00025188	0.0426517	2.05693	0.00011402	0.0304126	1.5176	0.00540653	0.0640098	1.1321	0.317854	0.347077	1.35538	0.0275779	0.862031	1.34052	0.0323688	0.127524	1.81692	0.00049219	0.0101403	-0.0962735	-0.195622	0.243079	0.665869	0.844872	Homo sapiens KDEL (Lys-Asp-Glu-Leu) containing 2 (KDELC2); mRNA
Ssc.30999.1.A1_at				-1.45003	0.213013	0.582241	1.21608	0.499705	0.626792	2.03729	0.0289953	0.0843562	1.32524	0.337217	0.48929	1.92163	0.0414706	0.257579	1.08976	0.76462	0.640039	-1.5373	0.154742	0.230932	1.76335	0.0697533	0.897562	1.67529	0.0945015	0.224391	2.95412	0.00307148	0.0278138	0.494497	-0.0415816	0.776739	1.52115	0.900752
Ssc.30965.1.A1_at				1.27515	0.649347	0.753431	-1.58835	0.393261	0.582332	-6.29298	0.00529612	0.0291499	1.90247	0.243234	0.428824	1.49196	0.458277	0.62571	3.02178	0.0587915	0.20116	11.9722	0.00073795	0.00889718	-2.02538	0.203437	0.933041	-3.96196	0.0241196	0.108052	-8.0245	0.00245614	0.0245921	0.210343	0.561011	-0.457184	-2.4434	1.13822
Ssc.30956.1.A1_s_at				-1.31359	0.486653	0.715373	2.96858	0.0163465	0.198708	3.54318	0.00736593	0.0358931	1.00236	0.995142	0.705682	1.31669	0.482989	0.638317	-2.96159	0.0165223	0.10469	-3.53484	0.00744382	0.0352475	3.89949	0.00481823	0.717605	1.19356	0.64943	0.558755	4.65427	0.00224202	0.0236095	2.46399	2.07047	4.03376	4.28903	2.46739
Ssc.30925.1.A1_at	NM_014421	27123	DKK2	-1.5934	0.0612327	0.421994	-1.53737	0.0802551	0.342646	-4.02739	8.861e-05	0.00283898	-1.13778	0.572079	0.591808	1.40044	0.158482	0.446163	1.3512	0.203071	0.361525	3.53969	0.00019293	0.00422239	1.03644	0.874556	0.976633	-2.61966	0.00142566	0.0264514	-2.52755	0.00184032	0.0210189	0.116841	-0.555264	-0.503626	-1.89301	-0.0693847	Homo sapiens dickkopf homolog 2 (Xenopus laevis) (DKK2); mRNA
Ssc.30907.1.S1_at	NM_002942	6092	ROBO2	-1.19334	0.813029	0.788227	-1.39805	0.655101	0.678221	-12.2609	0.00629326	0.0324584	1.04704	0.95089	0.696651	1.24947	0.765878	0.725906	1.46381	0.612017	0.587495	12.8376	0.00566223	0.0295842	-1.17154	0.83218	0.975248	-8.77	0.0137314	0.078822	-10.2744	0.00947955	0.0536957	-0.408049	-0.663057	-0.891462	-4.02404	-0.341735	Homo sapiens roundabout; axon guidance receptor; homolog 2 (Drosophila) (ROBO2); mRNA gb|DQ533874.1| Homo sapiens ROBO2 isoform b mRNA; complete cds; alternatively spliced
Ssc.30893.1.A1_at	NM_016315	51454	GULP1	1.07743	0.650658	0.753773	1.05852	0.729264	0.698492	-2.8976	5.645e-05	0.002292	1.66878	0.00940628	0.118833	1.54886	0.0208849	0.193631	1.57653	0.0172688	0.106846	4.83547	1.8e-06	0.00050832	-1.01786	0.91395	0.976633	-3.06716	3.649e-05	0.00587174	-3.12195	3.195e-05	0.00274577	-1.186	-1.07841	-1.10395	-2.72086	-0.447198	Homo sapiens GULP; engulfment adaptor PTB domain containing 1 (GULP1); mRNA
Ssc.30887.1.S1_at	NM_007115	7130	TNFAIP6	-9.57704	0.0120924	0.268093	2.41699	0.259903	0.508765	14.4372	0.00474341	0.0272708	1.00504	0.994708	0.705582	9.62528	0.011953	0.157383	-2.40488	0.262454	0.407119	-14.3648	0.00479723	0.0268408	23.1476	0.00168413	0.709597	5.9732	0.0361367	0.135513	138.265	5.563e-05	0.00350579	-4.59401	-7.85359	-3.32079	-0.742291	-4.58676	Homo sapiens tumor necrosis factor; alpha-induced protein 6 (TNFAIP6); mRNA
Ssc.30881.1.A1_at	NM_023073	65250	FLJ13231	-1.54067	0.216825	0.585168	-1.198	0.593745	0.658154	-2.14504	0.0422249	0.105701	1.46393	0.272066	0.447702	2.25542	0.0325086	0.231397	1.75378	0.117419	0.278758	3.14018	0.0058234	0.0301496	1.28603	0.460667	0.948469	-1.79052	0.106012	0.23778	-1.39228	0.336608	0.416606	-1.37175	-1.9953	-1.63238	-2.47275	-0.821906	Homo sapiens hypothetical protein FLJ13231 (FLJ13231); mRNA
Ssc.30869.1.S1_at				1.22827	0.488987	0.716146	1.90914	0.0474293	0.287321	2.57701	0.00791548	0.037407	-1.42333	0.245668	0.43068	-1.74824	0.0795311	0.344517	-2.71734	0.00579832	0.065639	-3.66794	0.00107374	0.0108878	1.55433	0.154367	0.933041	1.34983	0.319288	0.409484	2.09807	0.026999	0.101111	2.49005	2.78668	3.42297	3.85575	1.98078
Ssc.30861.1.A1_at	NM_198391	23767	FLRT3	1.57683	0.0474407	0.398919	-1.45459	0.0926934	0.362974	-2.16662	0.00329005	0.0217759	1.24339	0.305244	0.467619	-1.26817	0.26588	0.528335	1.80862	0.0147999	0.100523	2.69395	0.00060852	0.00796602	-2.29363	0.00208397	0.713963	-1.48951	0.0763143	0.200656	-3.41639	0.00011655	0.00472949	-1.72823	-1.0712	-2.26884	-2.84367	-1.41395	Homo sapiens fibronectin leucine rich transmembrane protein 3 (FLRT3); transcript variant 2; mRNA
Ssc.30847.1.A1_at				-1.1435	0.712719	0.767986	-1.46938	0.302419	0.535253	-3.50934	0.00529488	0.0291499	1.02177	0.952684	0.696933	1.16839	0.669511	0.702054	1.50137	0.277636	0.417175	3.58573	0.00478544	0.0268059	-1.28499	0.494852	0.952107	-2.38831	0.033695	0.13034	-3.06895	0.0100196	0.0556751	0.306721	0.113268	-0.248487	-1.50448	0.337788
Ssc.30843.1.A1_at				-1.09917	0.697873	0.765173	-1.07477	0.766843	0.709158	-2.09263	0.0108676	0.0457216	1.60505	0.0734601	0.26349	1.76423	0.0373806	0.246433	1.72506	0.0439459	0.173143	3.35878	0.00045085	0.00675812	1.02271	0.92629	0.976633	-1.94705	0.0182969	0.0933123	-1.90382	0.0215318	0.0879543	3.44327	3.30685	3.33924	2.37795	4.12589
Ssc.30841.1.A1_at				-1.43029	0.11706	0.492167	-1.57008	0.0559002	0.303487	1.32501	0.207148	0.272187	-1.25861	0.296112	0.461338	1.1364	0.553643	0.666292	1.24747	0.314155	0.440663	-1.66766	0.0341869	0.0925804	-1.09774	0.664439	0.965574	2.08036	0.00562202	0.04861	1.89514	0.0119609	0.0618247	-0.30803	-0.824334	-0.958866	0.0979676	-0.639857
Ssc.30833.1.S1_at	NM_001001437	414062	CCL3L3	2.35713	0.0732571	0.437331	3.00827	0.0278752	0.231959	10.6676	0.00025296	0.0050162	1.87638	0.172646	0.373156	-1.25621	0.606118	0.683081	-1.60323	0.296448	0.428913	-5.6852	0.00230217	0.0170864	1.27624	0.581745	0.959802	3.54608	0.0144312	0.0814461	4.52567	0.00550686	0.0391206	-1.68637	-0.449338	-0.0974342	1.72879	-0.77842	Homo sapiens chemokine (C-C motif) ligand 3-like 3 (CCL3L3); mRNA
Ssc.30823.2.A1_at	NM_001077693	641700	ECSM2	1.302	0.189264	0.564133	1.41982	0.0908484	0.360418	2.20934	0.00174027	0.0146474	1.31255	0.177217	0.377625	1.0081	0.966488	0.768313	-1.08173	0.683835	0.613255	-1.68325	0.0194657	0.0656485	1.09049	0.653681	0.965167	1.55607	0.0399388	0.142632	1.69689	0.018079	0.0800129	0.120285	0.501011	0.625991	1.2639	0.512654	Homo sapiens endothelial cell-specific molecule 2 (ECSM2); mRNA
Ssc.308.1.S2_at	NM_003299	7184	HSP90B1	1.11802	0.4007	0.685327	1.2068	0.169957	0.445922	2.07133	0.0001905	0.00422947	1.05891	0.662069	0.622165	-1.05582	0.678172	0.703761	-1.13966	0.327914	0.449185	-1.9561	0.00035819	0.00585935	1.07941	0.561076	0.957469	1.71639	0.00168857	0.0280567	1.85268	0.0006698	0.0119595	5.32224	5.48318	5.59343	6.3728	5.40482	Homo sapiens heat shock protein 90kDa beta (Grp94); member 1 (HSP90B1); mRNA emb|X15187.1|HSTRA1 Homo sapiens tra1 mRNA for human homologue of murine tumor rejection antigen gp96
Ssc.30759.1.A1_at				-1.39167	0.292621	0.63397	-1.36721	0.317873	0.542537	-2.86425	0.00538389	0.0294338	1.10538	0.74327	0.645496	1.53832	0.178339	0.465254	1.51128	0.195276	0.35456	3.16608	0.00309042	0.0204709	1.01789	0.953655	0.977096	-2.09496	0.0322271	0.12722	-2.05815	0.0356874	0.120134	1.54179	1.06498	1.09056	0.023633	1.68633
Ssc.30734.1.S1_at				-1.20232	0.448397	0.702194	-1.3742	0.203315	0.469912	-1.83108	0.0269286	0.0806273	1.32826	0.252038	0.435018	1.59699	0.0728181	0.332329	1.8253	0.0275622	0.135868	2.43216	0.00345111	0.0219405	-1.14296	0.579804	0.959802	-1.33247	0.247134	0.362312	-1.52296	0.101814	0.220891	0.055158	-0.210657	-0.403435	-0.81754	0.464696
Ssc.30686.1.S1_at				1.16518	0.573167	0.735925	1.04685	0.86501	0.732724	-1.74847	0.0591428	0.130192	1.69559	0.071962	0.260782	1.45522	0.183397	0.469818	1.61971	0.0960155	0.253268	2.96469	0.00201008	0.0158185	-1.11304	0.691863	0.96685	-1.83038	0.0440135	0.150276	-2.03728	0.0218877	0.0888885	-1.4006	-1.18005	-1.33455	-2.20669	-0.638813
Ssc.30613.1.A1_at				-1.17805	0.645777	0.752335	-1.64215	0.181983	0.454295	-2.6794	0.0172437	0.0611592	1.89414	0.0944736	0.290852	2.23138	0.0426938	0.260582	3.11046	0.00826626	0.0760759	5.07514	0.00084484	0.0096259	-1.39396	0.359435	0.945714	-1.63164	0.187211	0.318757	-2.27444	0.0388532	0.126262	-0.861404	-1.0978	-1.57699	-2.28331	0.0601355
Ssc.30557.1.A1_at	NM_005668	7903	ST8SIA4	1.28216	0.0767194	0.443711	1.08608	0.526867	0.637269	-1.6589	0.0024441	0.0182221	1.21053	0.16026	0.361896	-1.05918	0.657806	0.697946	1.11458	0.409282	0.495784	2.00814	0.00024912	0.00481694	-1.18054	0.21699	0.933041	-1.8017	0.00087523	0.0214908	-2.12698	0.00013355	0.00510967	1.13073	1.48931	1.24986	0.400502	1.40636	Homo sapiens ST8 alpha-N-acetyl-neuraminide alpha-2;8-sialyltransferase 4 (ST8SIA4); transcript variant 1; mRNA
Ssc.30550.1.A1_at				-1.21017	0.341857	0.657704	-1.04248	0.832103	0.72458	-2.48925	0.00075612	0.00909771	1.24827	0.27296	0.448252	1.51062	0.0562994	0.294043	1.3013	0.198341	0.357002	3.10726	0.00014491	0.00367269	1.16086	0.453293	0.947867	-2.38782	0.00105311	0.023246	-2.05694	0.00364415	0.0308512	2.34744	2.07224	2.28743	1.03173	2.66738
Ssc.30527.1.A1_at				1.52777	0.055876	0.414375	1.20965	0.354368	0.562895	1.67614	0.02493	0.0770375	2.25789	0.00196241	0.0708042	1.4779	0.0742317	0.335338	1.86656	0.00974571	0.081838	1.34708	0.159426	0.235633	-1.26298	0.261043	0.933041	1.38564	0.12704	0.262815	1.09712	0.646416	0.563691	-1.53829	-0.92686	-1.26369	-0.793141	-0.36331
Ssc.30512.1.A1_at				-1.17613	0.586051	0.739399	-1.08194	0.790287	0.715601	-1.64369	0.11551	0.195435	1.52313	0.175159	0.375499	1.79141	0.0707424	0.328722	1.64794	0.113855	0.274687	2.50356	0.00977142	0.0418781	1.08706	0.778105	0.971773	-1.5192	0.177582	0.310041	-1.39754	0.272654	0.376045	-1.22892	-1.46298	-1.34255	-1.94586	-0.621884
Ssc.30492.1.A1_at	NM_006735	3199	HOXA2	-1.00022	0.999631	0.81936	-2.86372	0.0446078	0.279572	1.18829	0.714512	0.512459	1.73978	0.254806	0.43668	1.74016	0.254632	0.520659	4.98224	0.00569393	0.0652892	1.46411	0.424976	0.403864	-2.86309	0.0446438	0.87271	3.40292	0.0234247	0.106309	1.18855	0.71417	0.58844	-2.09575	-2.09607	-3.61364	-1.84687	-1.29685	Homo sapiens homeobox A2 (HOXA2); mRNA
Ssc.30481.1.A1_at				-1.14762	0.151316	0.53195	-1.43606	0.00220133	0.10718	-2.3335	2.39e-06	0.00065631	-1.09712	0.320232	0.477383	1.04603	0.622629	0.687233	1.30894	0.0125097	0.0924457	2.12693	6.79e-06	0.00083263	-1.25134	0.0298696	0.862031	-1.62493	0.00027004	0.0123443	-2.03334	1.167e-05	0.00168999	-1.18458	-1.38322	-1.7067	-2.40707	-1.3183
Ssc.30474.1.A1_at				1.09274	0.882112	0.80041	-2.19056	0.20833	0.473772	1.76431	0.353106	0.362617	-7.43175	0.00632777	0.104007	-8.121	0.00490891	0.109632	-3.39262	0.0625662	0.207507	-13.1119	0.00130589	0.0122058	-2.39372	0.165238	0.933041	3.86482	0.0428568	0.14848	1.61457	0.430398	0.46831	-2.33136	-2.2034	-3.46266	-1.51226	-5.22506
Ssc.30453.1.A1_at				-2.1469	0.429975	0.693503	-2.44923	0.357625	0.56464	-5.47475	0.0971368	0.176093	-27.7391	0.0050358	0.0956902	-12.9206	0.0203163	0.191478	-11.3256	0.0259162	0.132075	-5.06674	0.111243	0.190672	-1.14082	0.890029	0.976633	-2.23529	0.406827	0.455711	-2.55008	0.337333	0.417279	-3.4357	-4.53795	-4.72803	-5.88849	-8.22955
Ssc.30450.1.A1_at				-1.05795	0.863997	0.797701	-1.28328	0.454468	0.610433	-1.24159	0.514887	0.439331	2.53624	0.0157325	0.14306	2.6832	0.0116508	0.15606	3.25471	0.00423278	0.0571723	3.14897	0.00502096	0.0275601	-1.21299	0.560286	0.957469	1.03358	0.919959	0.635706	-1.17358	0.628302	0.556261	-1.85226	-1.93353	-2.21211	-2.16445	-0.509576
Ssc.30448.1.A1_at				-4.65281	0.00103544	0.131021	-2.10494	0.0516028	0.296977	-1.08228	0.819154	0.545468	-1.67508	0.156671	0.358504	2.77767	0.0126167	0.161205	1.25662	0.513081	0.547674	-1.54773	0.223866	0.284925	2.21043	0.0403174	0.866817	1.94491	0.0765331	0.200894	4.29908	0.00149079	0.0185487	-1.15678	-3.37489	-2.23056	-1.27086	-1.90101
Ssc.30418.1.A1_at				-1.34592	0.0674408	0.428057	-1.14391	0.375227	0.57344	1.40842	0.0396884	0.102033	-1.57747	0.0103976	0.122618	-1.17204	0.298882	0.550166	-1.37901	0.0508443	0.186683	-2.22173	0.00025806	0.004891	1.17659	0.287868	0.933041	1.6111	0.00812293	0.0593484	1.89561	0.00130525	0.0170646	-1.02407	-1.45266	-1.21805	-0.529998	-1.68168
Ssc.30385.1.A1_at				2.01038	0.0226683	0.323981	1.23585	0.433533	0.600896	2.38278	0.00741966	0.0360563	3.16364	0.00125864	0.0644571	1.57366	0.111208	0.391912	2.5599	0.00467476	0.0602275	1.32771	0.300345	0.336935	-1.62672	0.0902844	0.917269	1.92805	0.0298869	0.121978	1.18524	0.527351	0.514786	-2.16293	-1.15547	-1.85743	-0.910291	-0.501347
Ssc.30374.1.A1_at				-1.6326	0.0775358	0.443924	-1.04053	0.876491	0.734557	1.45382	0.164113	0.239353	1.02108	0.934945	0.692703	1.66701	0.0674341	0.322004	1.06247	0.812804	0.654253	-1.42381	0.186635	0.258001	1.569	0.100811	0.917269	1.51275	0.127698	0.263575	2.3735	0.0060362	0.0411717	-0.255415	-0.962585	-0.312741	0.28443	-0.225322
Ssc.30373.1.A1_at				1.05836	0.810288	0.78731	-1.08936	0.717715	0.695776	-2.13538	0.00805935	0.0378232	-1.08526	0.729571	0.642225	-1.1486	0.560555	0.668492	1.00378	0.987256	0.696735	1.96762	0.0147581	0.0544593	-1.15294	0.550132	0.955648	-1.96022	0.0151777	0.0839282	-2.26002	0.00532903	0.038402	1.03502	1.11686	0.911545	-0.0594733	0.916982
Ssc.30371.1.A1_at				1.34622	0.181589	0.558995	-1.10084	0.6526	0.677636	-1.55744	0.0580652	0.128775	1.26486	0.282952	0.454315	-1.06432	0.769526	0.726528	1.3924	0.140967	0.304185	1.96993	0.00836738	0.0380291	-1.48196	0.0866527	0.917269	-1.41478	0.12473	0.259902	-2.09665	0.00504932	0.0371187	-1.56841	-1.1395	-1.70701	-2.20758	-1.22944
Ssc.3037.3.A1_at				-1.55127	0.143644	0.523029	-2.66935	0.00528327	0.13992	-1.17151	0.579907	0.46492	-1.03911	0.892488	0.682776	1.49289	0.178193	0.465245	2.56888	0.00666217	0.0693299	1.12742	0.673903	0.505629	-1.72075	0.0782407	0.909237	2.27855	0.0138972	0.0794089	1.32416	0.334162	0.415042	2.64691	2.01346	1.23042	2.41854	2.59156
Ssc.3037.1.S1_at	NM_021626	59342	SCPEP1	1.02435	0.91418	0.8069	-1.67291	0.0396769	0.267376	1.72429	0.031284	0.0882898	1.99686	0.00986458	0.121626	1.94939	0.0119061	0.157319	3.34057	0.00024706	0.0183143	1.15808	0.515424	0.445212	-1.71365	0.0328455	0.862031	2.88458	0.00065444	0.0186128	1.6833	0.0377965	0.124133	0.519113	0.55382	-0.223249	1.30511	1.51685	Homo sapiens serine carboxypeptidase 1 (SCPEP1); mRNA gb|AF282618.1|AF282618 Homo sapiens serine carboxypeptidase 1 precursor protein (HSCP1) mRNA; complete cds
Ssc.30369.1.A1_at	NM_033124	85478	CCDC65	-1.5146	0.0181666	0.30497	-1.67544	0.00567597	0.143126	-2.1847	0.00034358	0.00590036	-1.34923	0.0692819	0.256716	1.12257	0.450474	0.62306	1.24178	0.172095	0.33423	1.61923	0.00838031	0.038041	-1.10619	0.508611	0.953003	-1.30396	0.101603	0.232544	-1.44243	0.0320889	0.112345	-0.129557	-0.728493	-0.874094	-1.25699	-0.56169	Homo sapiens coiled-coil domain containing 65 (CCDC65); mRNA
Ssc.3035.1.S1_at	NM_022092	63922	CHTF18	1.01652	0.927688	0.809462	1.10577	0.580672	0.655173	-1.26371	0.213367	0.276588	-1.85036	0.00578085	0.101364	-1.88094	0.00495031	0.110074	-2.04607	0.0022674	0.0439573	-1.46423	0.0556068	0.124801	1.08779	0.643045	0.965062	-1.39737	0.0866348	0.214287	-1.28459	0.185434	0.305777	-0.0406859	-0.0170402	0.104362	-0.378349	-0.928495	Homo sapiens CTF18; chromosome transmission fidelity factor 18 homolog (S. cerevisiae) (CHTF18); mRNA gb|BC018184.1| Homo sapiens CTF18; chromosome transmission fidelity factor 18 homolog (S. cerevisiae); mRNA (cDNA clone MGC:16775 IMAGE:4156341); complet
Ssc.30346.1.A1_at				-1.21284	0.698921	0.765173	-4.70338	0.00958512	0.167892	1.21469	0.696677	0.507014	1.04477	0.929793	0.691634	1.26714	0.635762	0.690563	4.91394	0.00822504	0.0759625	-1.16264	0.762261	0.535357	-3.87799	0.0189199	0.836458	5.71316	0.00488446	0.0452676	1.47323	0.442659	0.474673	-2.88441	-3.1628	-5.11811	-2.60382	-2.82123
Ssc.30319.1.A1_at				1.45865	0.445757	0.70111	1.15343	0.770219	0.710221	-2.99466	0.0437865	0.108124	1.72413	0.27873	0.451791	1.18201	0.732438	0.717274	1.49478	0.417749	0.499825	5.16319	0.00620944	0.0313831	-1.26461	0.632228	0.964199	-3.45413	0.026203	0.112477	-4.36814	0.0112504	0.0596213	-1.25275	-0.708116	-1.04681	-2.83514	-0.466875
Ssc.30290.1.S1_at	NM_012309	22941	SHANK2	-1.3293	0.572965	0.735925	1.03696	0.942231	0.748133	-6.7887	0.00286151	0.0199021	-1.12722	0.811286	0.66287	1.17927	0.742654	0.720675	-1.16888	0.755942	0.637321	6.02253	0.0042754	0.0250841	1.37843	0.525975	0.953536	-7.03963	0.0025373	0.0334294	-5.10699	0.00751212	0.0466815	-1.57764	-1.9883	-1.52527	-4.34077	-1.7504	Homo sapiens SH3 and multiple ankyrin repeat domains 2 (SHANK2); transcript variant 1; mRNA
Ssc.30288.1.A1_at				-1.60601	0.0413132	0.382946	-1.83064	0.0136419	0.189356	-1.29325	0.232716	0.290292	1.37666	0.145385	0.348589	2.21094	0.00286864	0.0888781	2.52016	0.00103226	0.03004	1.78036	0.017265	0.0606349	-1.13986	0.532393	0.954985	1.41554	0.116791	0.250868	1.24185	0.30976	0.399726	-1.2613	-1.94479	-2.13365	-1.6323	-0.800131
Ssc.30278.1.A1_at				1.00041	0.997979	0.819116	-1.94264	0.0017802	0.100378	-1.03442	0.834163	0.549603	1.10807	0.529311	0.577437	1.10761	0.53092	0.658208	2.15257	0.00065296	0.0246557	1.14621	0.406493	0.3946	-1.94343	0.00177289	0.709597	1.878	0.00251002	0.0332645	-1.03484	0.832193	0.623751	-1.29071	-1.29012	-2.24873	-1.33953	-1.14267
Ssc.30240.1.A1_at				-1.94039	0.00233944	0.180525	-2.02637	0.00153616	0.0932147	-1.20909	0.27345	0.31649	-1.45448	0.0452786	0.214222	1.33408	0.109042	0.388805	1.3932	0.0705279	0.21959	-1.20295	0.285769	0.327783	-1.04431	0.79668	0.974427	1.67594	0.0103058	0.0673558	1.60483	0.016192	0.0744498	3.41629	2.45994	2.39739	3.14236	2.87579
Ssc.30236.1.A1_at				2.51874	0.123064	0.50109	-1.10967	0.85332	0.730136	-3.43092	0.048377	0.115248	2.36414	0.147805	0.351059	-1.06539	0.91035	0.757467	2.62342	0.109193	0.269103	8.11118	0.00339445	0.0217389	-2.79498	0.0904351	0.917269	-3.09183	0.066625	0.186635	-8.64159	0.00281243	0.0265122	-3.56057	-2.22787	-3.71071	-5.33917	-2.31926
Ssc.30233.1.A1_at				2.24334	0.135833	0.516026	2.21148	0.142143	0.419641	-3.62099	0.0272557	0.0813157	2.52961	0.0920169	0.28718	1.12761	0.814333	0.737813	1.14385	0.792773	0.647767	9.15967	0.00124147	0.01185	-1.01441	0.977657	0.978005	-8.00776	0.00189711	0.0296559	-8.12311	0.00181255	0.0207958	-2.957	-1.79135	-1.81198	-4.81338	-1.61809
Ssc.30226.1.A1_at				1.49754	0.332379	0.653064	-2.61892	0.0355359	0.25683	1.87298	0.144513	0.22326	-1.27054	0.559303	0.587092	-1.90268	0.135731	0.423121	2.06128	0.0980373	0.255753	-2.37969	0.0536122	0.12196	-3.92194	0.00625502	0.738713	4.90519	0.00247189	0.0330089	1.2507	0.584981	0.539622	-3.79409	-3.2115	-5.18306	-2.88876	-4.13953
Ssc.30225.1.A1_at				-1.20538	0.700573	0.765173	-2.54275	0.076201	0.335747	-16.2972	0.0001483	0.00368376	-1.12831	0.803294	0.660777	1.0683	0.891444	0.753551	2.25359	0.115872	0.277115	14.4439	0.00021015	0.00447506	-2.1095	0.144819	0.933041	-6.40928	0.0027917	0.0352498	-13.5204	0.00025531	0.00724808	-0.39183	-0.661318	-1.73822	-4.41838	-0.565998
Ssc.30194.1.A1_at	NM_207015	254827	NAALADL2	-1.0334	0.91273	0.806729	-1.07135	0.818363	0.721579	-1.96898	0.042942	0.106844	1.36883	0.308051	0.469436	1.41456	0.262883	0.526159	1.4665	0.219559	0.374766	2.6952	0.00686632	0.0334539	-1.03672	0.904252	0.976633	-1.83784	0.0639931	0.183228	-1.90533	0.0519744	0.150816	-1.71119	-1.75859	-1.81062	-2.68863	-1.25824	Homo sapiens N-acetylated alpha-linked acidic dipeptidase-like 2 (NAALADL2); mRNA
Ssc.30190.1.A1_at				-1.18169	0.398502	0.684187	-1.43996	0.0829522	0.346789	1.18808	0.384004	0.379137	1.49888	0.0582261	0.238283	1.77121	0.0128952	0.162245	2.15833	0.00227096	0.0439573	1.26159	0.247711	0.301943	-1.21856	0.320954	0.9403	1.7108	0.0176489	0.0914134	1.40395	0.10332	0.222945	-1.73259	-1.97344	-2.25862	-1.48395	-1.1487
Ssc.30184.1.A1_at				2.25749	0.00547445	0.227531	2.16692	0.00737015	0.154376	1.66206	0.0523825	0.120746	1.03435	0.886614	0.681341	-2.18253	0.00699443	0.126669	-2.09497	0.00943804	0.0804225	-1.60687	0.067014	0.140572	-1.04179	0.862772	0.976633	-1.30376	0.277315	0.383582	-1.35825	0.214232	0.3314	-0.535405	0.639313	0.580243	0.197564	-0.486687
Ssc.30183.1.A1_at				-1.45268	0.187571	0.562941	-1.46277	0.18021	0.453063	-5.9472	5.016e-05	0.00218977	-1.72161	0.0666091	0.252371	-1.18513	0.534411	0.659128	-1.17695	0.55089	0.562669	3.45444	0.00084651	0.00962887	-1.00695	0.979585	0.97821	-4.06571	0.00034097	0.0137882	-4.09396	0.00032844	0.00819067	-2.19774	-2.73645	-2.74645	-4.76995	-2.9815
Ssc.30179.1.A1_at	NM_201997	7536	SF1	-1.23158	0.297165	0.635759	1.10101	0.622394	0.66835	-1.28287	0.217758	0.279775	-2.72748	0.00034848	0.0438668	-2.21462	0.00183378	0.0785272	-3.00298	0.0001715	0.0171079	-2.12607	0.00258932	0.0183342	1.35598	0.138921	0.929596	-1.41246	0.0982226	0.228203	-1.04165	0.83373	0.624348	2.42905	2.12854	2.56788	2.06967	0.981483	Homo sapiens splicing factor 1 (SF1); transcript variant 4; mRNA
Ssc.30178.1.A1_at				-1.13915	0.54574	0.729599	1.19248	0.417872	0.593754	1.86089	0.0137801	0.0530872	-1.06304	0.775185	0.653414	1.07159	0.746801	0.721573	-1.26765	0.281477	0.419599	-1.97819	0.00836479	0.0380291	1.35841	0.172215	0.933041	1.56052	0.0584102	0.175161	2.11982	0.00479562	0.0362146	-1.43561	-1.62357	-1.18165	-0.539623	-1.52381
Ssc.30162.1.A1_at	NM_000125	2099	ESR1	-3.92493	0.0146381	0.285608	-4.72037	0.0074473	0.154752	-3.4535	0.0234855	0.0742967	-2.22076	0.116377	0.315562	1.76738	0.247944	0.515867	2.12557	0.135326	0.298733	1.5551	0.363893	0.372025	-1.20266	0.699296	0.96685	1.36684	0.516041	0.507687	1.13651	0.788407	0.611552	-1.9962	-3.96887	-4.2351	-3.78426	-3.14725	Homo sapiens estrogen receptor 1 (ESR1); mRNA
Ssc.3016.1.S1_at				1.33159	0.175687	0.554697	2.14472	0.00304376	0.118055	4.77305	1.238e-05	0.00113161	1.52471	0.0573901	0.237774	1.14503	0.506345	0.647636	-1.40664	0.113136	0.273941	-3.13046	0.00017118	0.0040303	1.61065	0.0357134	0.862031	2.22549	0.00224589	0.0317795	3.58448	6.923e-05	0.00366504	1.55837	1.97151	2.65916	3.81328	2.1669
Ssc.30144.1.S1_at	NM_024783	79841	AGBL2	-1.24718	0.370244	0.672316	-1.68994	0.049957	0.292836	-1.52356	0.103994	0.183758	1.30305	0.28713	0.455686	1.62514	0.0661035	0.319408	2.20208	0.0073283	0.0724489	1.98528	0.0154911	0.0562609	-1.35501	0.225938	0.933041	1.1092	0.669137	0.564485	-1.22161	0.4151	0.461457	-0.670276	-0.988946	-1.42725	-1.27773	-0.288384	Homo sapiens ATP/GTP binding protein-like 2 (AGBL2); mRNA
Ssc.3012.1.S1_at	NM_181597	7378	UPP1	-1.17044	0.647762	0.753032	-1.03588	0.91808	0.742894	4.15609	0.00165477	0.0143864	-1.02523	0.942027	0.694245	1.14164	0.700132	0.709998	1.01038	0.975949	0.694654	-4.26096	0.00147161	0.0130996	1.12991	0.722353	0.968576	4.3052	0.00140208	0.026106	4.86447	0.00079917	0.012933	-0.524229	-0.751283	-0.57508	1.531	-0.560179	Homo sapiens uridine phosphorylase 1 (UPP1); transcript variant 2; mRNA
Ssc.30115.1.S1_a_at	NM_018262	55764	IFT122	1.22279	0.36981	0.672094	-1.26961	0.291118	0.529504	1.02548	0.908804	0.568769	1.5838	0.0573639	0.237774	1.29523	0.254912	0.520947	2.01081	0.00855334	0.077368	1.54444	0.0698729	0.144105	-1.55247	0.0670989	0.889171	1.30197	0.246125	0.361681	-1.19241	0.43045	0.46831	-1.37658	-1.0864	-1.72097	-1.34027	-0.713188	Homo sapiens intraflagellar transport 122 homolog (Chlamydomonas) (IFT122); transcript variant 3; mRNA
Ssc.30108.1.A1_at				1.4198	0.107928	0.480365	1.82553	0.012641	0.183373	2.39185	0.00135044	0.0126926	1.35691	0.155221	0.357442	-1.04635	0.824093	0.739692	-1.34536	0.165962	0.328781	-1.76272	0.0170941	0.0602525	1.28577	0.23417	0.933041	1.31022	0.203398	0.331321	1.68464	0.0252875	0.0971255	-1.61607	-1.11039	-0.747755	-0.357948	-1.17575
Ssc.30105.1.A1_at				1.46144	0.232265	0.597159	1.12749	0.696007	0.689858	-1.16537	0.619146	0.479619	-2.29579	0.0192687	0.153902	-3.35514	0.00229701	0.0830658	-2.58848	0.00969247	0.0817569	-1.97001	0.0463687	0.111421	-1.29618	0.404964	0.945714	-1.31394	0.381671	0.443004	-1.70311	0.104641	0.224718	-1.49867	-0.951286	-1.32555	-1.71945	-2.69766
Ssc.30102.1.A1_at				-1.32518	0.298022	0.635814	-2.31404	0.00841118	0.163537	-1.08028	0.769501	0.528964	1.01076	0.967533	0.699679	1.33944	0.281042	0.538771	2.33894	0.00783853	0.0742029	1.09191	0.738817	0.528191	-1.74621	0.0548405	0.87271	2.14207	0.0140402	0.0800808	1.2267	0.444134	0.475372	-1.19074	-1.59693	-2.40115	-1.30215	-1.17529
Ssc.30083.1.A1_at				-1.12245	0.57451	0.73605	-1.77507	0.0162963	0.19836	-2.04824	0.00482882	0.0274737	-1.75729	0.0177728	0.150041	-1.56559	0.0479984	0.27347	1.01012	0.960642	0.69103	1.16557	0.459224	0.420274	-1.58143	0.0440426	0.87271	-1.15389	0.48849	0.495521	-1.8248	0.0128513	0.0647597	0.383919	0.217272	-0.44396	-0.650468	-0.429431
Ssc.30053.1.A1_at				-1.00846	0.970997	0.814794	-1.08821	0.716158	0.6954	-5.72239	1.608e-05	0.00125248	1.8463	0.0218038	0.160336	1.86192	0.0204524	0.192059	2.00916	0.0114922	0.0888154	10.5653	1.08e-06	0.00050832	-1.07908	0.743232	0.969782	-5.25854	2.468e-05	0.00511591	-5.67438	1.677e-05	0.00204204	-2.14248	-2.15463	-2.26443	-4.65909	-1.25784
Ssc.30039.1.A1_at	NM_022763	64778	FNDC3B	-1.16753	0.335082	0.654342	-1.37279	0.0651155	0.320212	1.71601	0.00544174	0.0296478	1.3709	0.066105	0.251501	1.60057	0.0117356	0.15662	1.88195	0.00203092	0.0413601	-1.25174	0.172837	0.246674	-1.1758	0.314576	0.938887	2.35571	0.00022703	0.0114755	2.00349	0.00106934	0.0151535	-1.07754	-1.30101	-1.53465	-0.298489	-0.622422	Homo sapiens fibronectin type III domain containing 3B (FNDC3B); mRNA dbj|AB098597.1| Homo sapiens fad104 mRNA for FAD104; complete cds
Ssc.30030.1.A1_at	NM_019845	56475	RPRM	-1.26783	0.507308	0.721531	-1.36278	0.390838	0.580941	-6.73835	0.00025161	0.00499653	-1.03478	0.923042	0.690003	1.22522	0.569197	0.670921	1.31698	0.443485	0.514709	6.51187	0.00028921	0.00520217	-1.07489	0.838432	0.975248	-4.94454	0.00093422	0.0220548	-5.31486	0.00068083	0.0119965	-0.226242	-0.568605	-0.6728	-2.97864	-0.275566	Homo sapiens reprimo; TP53 dependent G2 arrest mediator candidate (RPRM); mRNA
Ssc.30027.1.A1_at				1.63563	0.342447	0.658006	2.25767	0.130066	0.407539	14.3019	0.00030626	0.00551364	1.18203	0.741811	0.645135	-1.38375	0.525461	0.656058	-1.90999	0.219251	0.374561	-12.0994	0.00049924	0.00708724	1.3803	0.528583	0.954429	6.3348	0.00385109	0.0405979	8.74394	0.00135158	0.0173757	0.834388	1.54424	2.00922	4.67252	1.07565
Ssc.30014.1.A1_at				1.44567	0.110542	0.483618	1.38421	0.153517	0.431641	2.47831	0.00153434	0.0137849	1.10586	0.642955	0.615958	-1.30728	0.231879	0.502301	-1.25171	0.311282	0.438719	-2.24107	0.00330169	0.0213527	-1.0444	0.840662	0.975248	1.79041	0.0198995	0.096999	1.7143	0.0283556	0.104153	2.30077	2.8325	2.76983	3.61012	2.44593
Ssc.300.1.S1_at	NM_000578	6556	SLC11A1	1.32443	0.521796	0.723779	2.48505	0.056999	0.306094	16.7941	5.603e-05	0.00229072	1.8234	0.186243	0.385221	1.37674	0.467443	0.629705	-1.36287	0.481291	0.534548	-9.21036	0.00037565	0.00599719	1.87632	0.167894	0.933041	6.75805	0.00111806	0.0236053	12.6803	0.0001319	0.0050725	-1.72937	-1.324	-0.416095	2.34051	-0.862745	Homo sapiens solute carrier family 11 (proton-coupled divalent metal ion transporters); member 1 (SLC11A1); mRNA
Ssc.29992.1.A1_at	NM_024581	79632	C6orf60	1.16607	0.753405	0.776479	-1.02855	0.953989	0.750776	-3.91105	0.0167693	0.0601652	-1.36233	0.53042	0.577455	-1.58857	0.353598	0.580258	-1.32451	0.567824	0.569854	2.87087	0.0509858	0.11837	-1.19936	0.710394	0.967569	-3.8025	0.0185597	0.0938801	-4.56056	0.00966378	0.0543411	0.0882723	0.309926	0.0476641	-1.87929	-0.357799	Homo sapiens chromosome 6 open reading frame 60 (C6orf60); mRNA gb|BC060769.1| Homo sapiens chromosome 6 open reading frame 60; mRNA (cDNA clone MGC:71514 IMAGE:30337859); complete cds
Ssc.29980.1.S1_at	NM_004734	9201	DCLK1	-1.24964	0.20214	0.573219	-1.20808	0.273797	0.518257	-2.05109	0.00133423	0.0126406	-1.28738	0.152821	0.355173	-1.0302	0.859048	0.747947	-1.06563	0.705144	0.620827	1.59324	0.0171597	0.0603677	1.0344	0.84003	0.975248	-1.69781	0.00883248	0.0618525	-1.64134	0.0125632	0.0637678	0.753739	0.432224	0.481018	-0.282654	0.389306	Homo sapiens doublecortin-like kinase 1 (DCLK1); mRNA
Ssc.29974.1.A1_at				-1.44538	0.336467	0.654954	-4.76852	0.00160811	0.0949658	-1.9587	0.0951894	0.173734	-2.42076	0.0358691	0.19333	-1.67483	0.18788	0.472768	1.96984	0.092794	0.248885	-1.2359	0.574418	0.469843	-3.29914	0.00840691	0.752627	2.43453	0.034928	0.132989	-1.35515	0.424311	0.465655	-0.380082	-0.911531	-2.63362	-1.34998	-1.65554
Ssc.29946.1.A1_at				-2.11093	0.0533723	0.410638	-2.40874	0.0275873	0.231881	-6.14931	0.00033625	0.00581152	-2.03207	0.0644124	0.24894	1.03881	0.913359	0.757895	1.18537	0.629005	0.592684	3.02613	0.00879322	0.0391051	-1.14108	0.707024	0.967327	-2.55291	0.0205935	0.0989993	-2.91308	0.0106269	0.0575602	-0.896934	-1.97482	-2.16522	-3.51736	-1.91988
Ssc.29939.1.S1_at				-1.10228	0.625541	0.748591	-1.19539	0.377862	0.575214	-1.64249	0.0281046	0.0829294	1.53051	0.0523992	0.227734	1.68705	0.0221631	0.199325	1.82957	0.0108144	0.0855818	2.51386	0.00076161	0.00910648	-1.08448	0.683871	0.96685	-1.37402	0.131456	0.267455	-1.49009	0.0661563	0.172693	-0.819872	-0.960358	-1.07736	-1.53576	-0.205855
Ssc.29932.1.A1_at	NM_016448	51514	DTL	1.01145	0.937487	0.810981	-1.14454	0.362686	0.567615	-1.59578	0.00798823	0.0375894	-2.40858	0.00010009	0.0370724	-2.43615	9.016e-05	0.0259705	-2.10441	0.00036988	0.0202439	-1.50935	0.0156058	0.0565431	-1.15764	0.325408	0.941506	-1.39425	0.0407725	0.144421	-1.61405	0.00697564	0.0445361	-0.782706	-0.766283	-0.977471	-1.45697	-2.05089	Homo sapiens denticleless homolog (Drosophila) (DTL); mRNA gb|AF195765.1|AF195765 Homo sapiens L2DTL protein (L2DTL) mRNA; complete cds
Ssc.2991.2.S1_at				1.15842	0.57322	0.735925	1.29231	0.333819	0.5518	2.35736	0.00681782	0.0341801	1.58953	0.0963462	0.292936	1.37215	0.238753	0.508344	1.22999	0.431454	0.508367	-1.48305	0.149664	0.226855	1.11558	0.674124	0.966798	1.82414	0.038584	0.140182	2.03497	0.0183628	0.0806911	-2.01172	-1.79956	-1.64177	-0.774549	-1.34312
Ssc.29905.1.A1_at				1.24464	0.342137	0.65785	1.65995	0.0435477	0.277465	3.08252	0.00044409	0.00669333	1.66337	0.042856	0.209905	1.33643	0.215752	0.492111	1.00207	0.992683	0.697666	-1.85318	0.0184348	0.063366	1.33367	0.218789	0.933041	1.857	0.0181399	0.0928527	2.47664	0.00203501	0.0224757	-0.305491	0.0102388	0.425645	1.31862	0.428621
Ssc.29880.1.A1_s_at				-1.24151	0.175875	0.554697	-1.41746	0.0407027	0.270104	-2.01763	0.00080849	0.00949538	-1.01573	0.918392	0.688636	1.22229	0.206282	0.486216	1.39551	0.0486705	0.182723	1.98639	0.00094857	0.0101737	-1.14172	0.393135	0.945714	-1.42342	0.0387868	0.140587	-1.62514	0.00843339	0.0501751	3.80221	3.49011	3.29891	2.78955	3.7797
Ssc.29855.1.A1_at	NM_031942	83879	CDCA7	-1.22746	0.130554	0.509685	-1.32297	0.0482297	0.289491	-2.1227	0.00012372	0.00331096	-1.92265	0.00037136	0.0446003	-1.56637	0.0047945	0.108636	-1.45328	0.0132436	0.0949189	1.10405	0.444772	0.413556	-1.07782	0.560402	0.957469	-1.6045	0.00348611	0.0385339	-1.72935	0.00133047	0.017246	4.24399	3.94832	3.84021	3.15809	3.30089	Homo sapiens cell division cycle associated 7 (CDCA7); transcript variant 1; mRNA
Ssc.29842.1.A1_at	NM_000408	2820	GPD2	1.22716	0.383253	0.678559	-1.05099	0.829112	0.724487	2.2619	0.00456583	0.026702	1.08314	0.729385	0.642225	-1.13297	0.590331	0.677585	1.13837	0.576463	0.573157	-2.08828	0.00828401	0.0377923	-1.28974	0.283442	0.933041	2.37724	0.00317206	0.0369466	1.84319	0.0214056	0.0876167	-1.51297	-1.21765	-1.58473	-0.33544	-1.39775	Homo sapiens glycerol-3-phosphate dehydrogenase 2 (mitochondrial) (GPD2); nuclear gene encoding mitochondrial protein; transcript variant 2; mRNA
Ssc.29841.1.A1_s_at				-1.75197	0.0234991	0.328722	-1.082	0.71533	0.695228	1.25354	0.307245	0.336562	1.07384	0.741486	0.644973	1.88133	0.0131395	0.163054	1.16189	0.491315	0.539043	-1.16734	0.478224	0.42896	1.6192	0.0446617	0.87271	1.35632	0.177383	0.309795	2.19616	0.00381044	0.0316286	0.290806	-0.518173	0.177111	0.61681	0.393581
Ssc.29815.1.A1_at				1.12632	0.344538	0.659508	1.10476	0.425411	0.596647	2.02583	0.00015354	0.00375398	1.16233	0.238163	0.426187	1.03197	0.798298	0.73393	1.05211	0.680788	0.612183	-1.7429	0.0009314	0.0101252	-1.01952	0.875149	0.976633	1.83373	0.00049415	0.0160846	1.79862	0.00062702	0.0115818	1.40611	1.57773	1.54985	2.42463	1.62313
Ssc.29812.1.A1_at				1.04952	0.877137	0.799923	-1.29359	0.418011	0.593754	1.39908	0.296277	0.330272	2.03232	0.0422495	0.208596	1.93643	0.0552988	0.292125	2.62898	0.00995447	0.0826927	1.45261	0.248565	0.302406	-1.35764	0.339357	0.945208	1.80983	0.0801813	0.206097	1.33307	0.367713	0.435249	-2.86491	-2.79518	-3.23629	-2.38043	-1.84178
Ssc.29809.1.A1_at				1.73226	0.0363672	0.369518	2.22702	0.00554412	0.142835	2.61646	0.00174998	0.0147031	1.48543	0.112605	0.311074	-1.16617	0.514536	0.65008	-1.49925	0.105419	0.264836	-1.76142	0.0320766	0.0891497	1.28561	0.295317	0.934916	1.17487	0.494892	0.498009	1.51042	0.0999613	0.218523	-1.03125	-0.238589	0.123865	0.356365	-0.460373
Ssc.29769.1.A1_at				-1.35496	0.281488	0.62869	-1.23314	0.450448	0.608294	-3.4561	0.00091144	0.0101777	-1.48032	0.172303	0.372798	-1.09252	0.747024	0.721573	-1.20045	0.509113	0.545977	2.3347	0.00986084	0.0421444	1.09879	0.731381	0.968576	-2.80268	0.003149	0.0368687	-2.55071	0.00563976	0.0395936	3.54941	3.11116	3.24707	1.76026	2.9835
Ssc.29764.1.A1_at				1.88494	0.113127	0.487012	1.46919	0.316741	0.541824	-1.96362	0.0942756	0.172726	2.0552	0.0767141	0.26825	1.09033	0.817521	0.738603	1.39886	0.379481	0.479072	4.03563	0.00336324	0.0216444	-1.28298	0.51036	0.953003	-2.88494	0.0157693	0.0859045	-3.7013	0.0049704	0.036859	-3.09056	-2.17605	-2.53554	-4.06408	-2.05129
Ssc.29737.1.A1_at				1.97442	0.13922	0.519017	1.6247	0.278404	0.521365	-3.85433	0.00971331	0.0425999	1.09814	0.829465	0.667673	-1.79797	0.196018	0.478812	-1.4795	0.376703	0.477452	4.23259	0.0066863	0.0329085	-1.21525	0.655063	0.965167	-6.26213	0.00148351	0.0268612	-7.61008	0.00073127	0.0124091	-0.563654	0.417778	0.13652	-2.51013	-0.428591
Ssc.29681.1.A1_at				1.00804	0.970871	0.814794	-1.41049	0.138827	0.415706	-1.78722	0.0217303	0.0705441	1.39419	0.151221	0.353956	1.38308	0.160318	0.448218	1.96649	0.0101165	0.0833347	2.49172	0.00163833	0.0139056	-1.42182	0.130821	0.924139	-1.26709	0.294199	0.395106	-1.80158	0.0203778	0.0856123	-0.861706	-0.850156	-1.3579	-1.69942	-0.382276
Ssc.29672.1.A1_at				-1.07661	0.702325	0.765173	-1.21615	0.321645	0.544793	-2.1571	0.0021578	0.0167479	-1.08916	0.658767	0.6211	-1.01166	0.951979	0.765877	1.11659	0.569831	0.570495	1.98051	0.00452874	0.0259093	-1.12961	0.530744	0.954985	-1.77371	0.0121793	0.0740181	-2.00359	0.00408943	0.03319	-0.0872631	-0.193765	-0.369585	-1.19635	-0.210484
Ssc.29670.1.A1_at				1.39026	0.102753	0.475091	1.07243	0.711091	0.694564	-1.95585	0.00441697	0.0261424	-1.01699	0.928641	0.691411	-1.41388	0.0884054	0.357889	-1.09065	0.646403	0.600165	1.92317	0.005144	0.0280011	-1.29636	0.187535	0.933041	-2.09751	0.00237156	0.03241	-2.71914	0.00028008	0.00757708	-1.99455	-1.5192	-1.89367	-2.96235	-2.01886
Ssc.29646.1.A1_at				1.26033	0.612778	0.746006	1.05083	0.913087	0.741747	-6.92837	0.00139891	0.0129681	1.18523	0.709252	0.636533	-1.06337	0.892432	0.75371	1.1279	0.791354	0.647392	8.21173	0.00077582	0.0091654	-1.19937	0.690135	0.96685	-7.28054	0.00117533	0.0241012	-8.73207	0.00063014	0.011626	-0.547898	-0.21409	-0.476368	-3.34041	-0.302728
Ssc.29638.1.A1_at				1.03923	0.868306	0.798684	-1.114	0.643406	0.674986	-1.63169	0.0556719	0.125527	2.02183	0.0110149	0.124973	1.9455	0.0147271	0.170964	2.25232	0.00493125	0.0615626	3.299	0.00035915	0.00586301	-1.15771	0.531937	0.954985	-1.46471	0.122432	0.257479	-1.69571	0.0417105	0.132029	1.30415	1.35967	1.1484	0.597782	2.31981
Ssc.29636.1.A1_at	NM_153267	256691	MAMDC2	1.00062	0.998662	0.819206	-1.17419	0.663835	0.680986	-4.09211	0.00282268	0.0197283	1.88334	0.107958	0.305961	1.88218	0.10826	0.387908	2.2114	0.0512829	0.187559	7.70683	0.00019972	0.00430989	-1.17492	0.662636	0.965574	-3.48505	0.00590485	0.0500665	-4.09464	0.00281482	0.0265122	-1.7215	-1.72061	-1.95317	-3.75435	-0.808209	Homo sapiens MAM domain containing 2 (MAMDC2); mRNA gb|BC063634.1| Homo sapiens MAM domain containing 2; mRNA (cDNA clone MGC:75273 IMAGE:4399866); complete cds
Ssc.29623.1.A1_at	NM_014746	9781	RNF144	-1.12617	0.477165	0.713008	-1.27025	0.167897	0.444067	-2.02648	0.00135627	0.0127137	-1.00815	0.96076	0.698605	1.11707	0.507044	0.647792	1.25999	0.181434	0.342775	2.0101	0.00146762	0.0130857	-1.12794	0.471521	0.950809	-1.59533	0.0157502	0.085881	-1.79944	0.00445221	0.0347143	2.83721	2.66578	2.49209	1.81823	2.8255	Homo sapiens ring finger protein 144 (RNF144); mRNA
Ssc.29622.1.A1_at	NM_000875	3480	IGF1R	-1.08337	0.709313	0.766984	-1.31541	0.218448	0.479509	-2.42491	0.00170811	0.0145374	1.03871	0.859265	0.674176	1.12531	0.58418	0.6759	1.36633	0.16575	0.328781	2.51879	0.00128406	0.0121114	-1.21418	0.374467	0.945714	-1.84347	0.0150441	0.0835703	-2.2383	0.00316291	0.0283153	2.03785	1.92233	1.64234	0.759923	2.09265	Homo sapiens insulin-like growth factor 1 receptor (IGF1R); mRNA
Ssc.29606.1.A1_at	NM_001037325	201134	CCDC46	-1.01551	0.94073	0.811562	1.14353	0.521426	0.634609	-1.52153	0.0642657	0.136802	1.33214	0.185792	0.384878	1.3528	0.165257	0.45109	1.16494	0.466875	0.52761	2.02689	0.00572468	0.0298286	1.16126	0.475909	0.950809	-1.73991	0.0206965	0.0992674	-1.49829	0.0730066	0.182784	-1.51375	-1.53595	-1.32026	-2.11927	-1.1	Homo sapiens coiled-coil domain containing 46 (CCDC46); transcript variant 2; mRNA
Ssc.29593.1.A1_at				-1.57335	0.0445185	0.39123	1.24314	0.29593	0.532101	1.30194	0.210838	0.274576	-1.12208	0.572377	0.591922	1.40217	0.117519	0.399154	-1.3949	0.122596	0.284942	-1.46088	0.0837163	0.160707	1.95589	0.00677859	0.748444	1.0473	0.819577	0.609171	2.0484	0.00458581	0.0351724	-1.86697	-2.5208	-1.55298	-1.48631	-2.03314
Ssc.29591.1.A1_at	NM_017910	55006	FLJ20628	-1.36556	0.124681	0.503419	-1.25136	0.255516	0.505046	-2.02979	0.00343982	0.0223949	-1.12282	0.547153	0.582698	1.21619	0.317189	0.561168	1.11448	0.572777	0.571579	1.80777	0.00973658	0.0418257	1.09126	0.648577	0.965167	-1.62208	0.0264031	0.112875	-1.48642	0.0588078	0.162376	-0.398682	-0.848174	-0.722175	-1.42002	-0.565803	Homo sapiens hypothetical protein FLJ20628 (FLJ20628); mRNA gb|BC000952.1| Homo sapiens hypothetical protein FLJ20628; mRNA (cDNA clone MGC:4955 IMAGE:3450078); complete cds
Ssc.29569.1.A1_at				1.31634	0.18565	0.562178	2.02956	0.00438731	0.134311	2.00219	0.00492883	0.0278538	-1.03177	0.874751	0.678836	-1.35816	0.144496	0.432912	-2.09403	0.00336277	0.0515914	-2.06579	0.00377296	0.0231528	1.54182	0.0490937	0.87271	-1.01367	0.945409	0.641475	1.52103	0.05529	0.156503	-0.873559	-0.477026	0.147608	0.12802	-0.918675
Ssc.29549.1.A1_a_at	NM_016073	50810	HDGFRP3	1.3326	0.542796	0.728827	1.06161	0.898226	0.73871	-1.0098	0.983344	0.587074	-4.53817	0.00776257	0.111919	-6.04757	0.00273522	0.0868989	-4.81777	0.0062258	0.0678302	-4.49411	0.00804821	0.0371847	-1.25526	0.628676	0.964199	-1.07202	0.881752	0.626056	-1.34566	0.529445	0.515735	-2.79561	-2.38136	-2.70935	-2.80968	-4.97772	Homo sapiens hepatoma-derived growth factor; related protein 3 (HDGFRP3); mRNA dbj|AK001280.1| Homo sapiens cDNA FLJ10418 fis; clone NT2RP1000130; moderately similar to HEPATOMA-DERIVED GROWTH FACTOR
Ssc.29500.1.A1_at				-5.19683	0.00056871	0.109136	-1.62219	0.175939	0.449579	-2.1795	0.040952	0.103969	1.15093	0.681109	0.627566	5.98118	0.000308	0.0475058	1.86703	0.0895765	0.245392	2.50845	0.0198307	0.0665006	3.20359	0.00567764	0.728432	-1.34356	0.394844	0.449211	2.38441	0.0257719	0.0980735	-2.14687	-4.5245	-2.84481	-3.27086	-1.94407
Ssc.295.2.A1_at	NM_014905	2744	GLS	-1.01937	0.927572	0.809462	1.00665	0.974956	0.754766	-1.88669	0.0115647	0.047642	1.1535	0.503676	0.566483	1.17585	0.449589	0.622754	1.14588	0.523245	0.551671	2.1763	0.00361662	0.0226607	1.02615	0.902688	0.976633	-1.89924	0.0109477	0.06981	-1.85084	0.0135592	0.0671266	1.19412	1.16644	1.20368	0.278261	1.40014	Homo sapiens glutaminase (GLS); mRNA gb|AF327434.1|AF327434 Homo sapiens glutaminase mRNA; complete cds; nuclear gene for mitochondrial product
Ssc.29495.1.A1_at				-1.6387	0.0297074	0.349566	-1.02074	0.91824	0.742894	-1.80338	0.0127995	0.050891	1.33963	0.164587	0.36652	2.19525	0.00238838	0.0845663	1.36741	0.139583	0.302559	2.41587	0.00110143	0.0110665	1.6054	0.035576	0.862031	-1.76675	0.0153241	0.0844415	-1.1005	0.633906	0.558331	-0.273368	-0.985916	-0.30298	-1.12407	0.14847
Ssc.29492.1.A1_at				-1.28774	0.142341	0.522305	-1.78414	0.00449286	0.134907	-2.18938	0.00059163	0.00786161	-1.04843	0.771929	0.652517	1.22825	0.224505	0.496938	1.70172	0.00738962	0.0727693	2.08825	0.00092614	0.0100907	-1.38548	0.0671358	0.889171	-1.22714	0.226412	0.348114	-1.70018	0.00746126	0.0465081	1.6951	1.33026	0.85987	0.564572	1.62687
Ssc.29467.1.A1_at				1.5406	0.00010829	0.062956	1.62129	4.315e-05	0.0306785	-1.21352	0.0203376	0.067712	-1.27273	0.00641654	0.10496	-1.96076	2.35e-06	0.0138341	-2.06347	1.2e-06	0.0055106	-1.0488	0.513141	0.44421	1.05238	0.484153	0.951651	-1.96746	2.24e-06	0.00321371	-1.86954	4.56e-06	0.00115002	1.64361	2.2671	2.34076	1.36442	1.29568
Ssc.29457.1.A1_at				2.67683	0.0124471	0.269505	3.20801	0.00484996	0.137007	2.70913	0.0116848	0.0479163	1.93559	0.068707	0.255977	-1.38295	0.340319	0.57451	-1.65738	0.149758	0.312449	-1.39964	0.323586	0.350187	1.19844	0.588449	0.959802	-1.18414	0.613058	0.54583	1.01207	0.971174	0.660407	-3.75543	-2.33491	-2.07375	-2.3176	-2.80265
Ssc.29456.1.A1_at				-1.65929	0.0256738	0.336171	-1.95743	0.00599452	0.145682	-2.02298	0.00451453	0.0265326	1.14001	0.513434	0.570679	1.89161	0.00807043	0.134057	2.23149	0.00197945	0.0410446	2.30623	0.00151191	0.0133166	-1.17968	0.412898	0.945714	-1.03349	0.86815	0.622334	-1.21919	0.329654	0.412319	-0.899853	-1.63042	-1.86881	-1.91634	-0.710802
Ssc.29428.1.A1_at				1.46738	0.00481381	0.216742	1.10335	0.37706	0.574816	-1.37875	0.0129239	0.0511004	-1.35409	0.0172769	0.148817	-1.98696	7.317e-05	0.0255647	-1.49403	0.00364079	0.0532971	1.01821	0.868693	0.566589	-1.32993	0.0230974	0.857546	-1.52124	0.00276105	0.0350312	-2.02315	5.906e-05	0.00351984	1.34792	1.90116	1.4898	0.884555	0.910591
Ssc.29410.1.A1_at	NM_182797	5332	PLCB4	-1.05956	0.746875	0.774941	-1.20682	0.306257	0.536711	-1.66208	0.0154576	0.0572155	1.38051	0.0941324	0.290401	1.46273	0.0541306	0.288428	1.66603	0.0151013	0.101573	2.29452	0.00076454	0.00910648	-1.13898	0.47261	0.950809	-1.37724	0.0962558	0.225964	-1.56865	0.0273124	0.101849	0.161087	0.0776215	-0.110126	-0.571902	0.626289	Homo sapiens phospholipase C; beta 4 (PLCB4); transcript variant 2; mRNA
Ssc.29359.1.A1_at				-2.5769	0.0197888	0.312065	1.35479	0.39512	0.583258	1.50297	0.260675	0.308491	1.18317	0.633214	0.612601	3.0489	0.00854312	0.138049	-1.14505	0.700168	0.619137	-1.27029	0.49983	0.439021	3.49114	0.0044	0.717605	1.10938	0.767552	0.594433	3.87299	0.00267674	0.0258501	-3.27837	-4.644	-2.8403	-2.69056	-3.03572
Ssc.29329.1.A1_at				1.61946	0.0922283	0.46093	2.08356	0.017697	0.20466	9.13337	6.6e-06	0.00089726	-1.07564	0.783972	0.655863	-1.74196	0.0576918	0.297965	-2.24117	0.0109351	0.0860063	-9.82427	4.94e-06	0.00075714	1.28658	0.353411	0.945208	4.38355	0.00019623	0.0110815	5.63977	5.494e-05	0.00349313	1.22074	1.91626	2.27979	4.41189	1.11554
Ssc.29328.1.A1_at				-1.17448	0.691264	0.763986	-1.14227	0.742233	0.702122	-1.93139	0.125188	0.204997	-3.63359	0.00828776	0.113581	-3.09379	0.0166337	0.179742	-3.18103	0.014737	0.100427	-1.88133	0.139209	0.21792	1.0282	0.945035	0.976955	-1.69084	0.211388	0.337142	-1.64447	0.234702	0.348129	-3.05988	-3.2919	-3.25178	-4.00952	-4.92128
Ssc.29317.1.A1_at				-7.85007	0.00306183	0.196215	-1.07403	0.895708	0.738408	1.9785	0.22787	0.287113	1.02973	0.957094	0.697967	8.08348	0.00279935	0.087694	1.10596	0.853399	0.666461	-1.92137	0.247028	0.301295	7.309	0.00381529	0.717605	2.12496	0.186273	0.318018	15.5313	0.00042272	0.00932045	-3.15204	-6.12474	-3.25507	-2.16763	-3.10977
Ssc.29288.1.A1_at	NM_015199	23243	ANKRD28	-1.44883	0.282377	0.629254	-1.93694	0.0702788	0.328771	-3.45168	0.00350608	0.0226916	-1.39222	0.334473	0.487307	1.04066	0.905204	0.756151	1.39126	0.335437	0.453772	2.47926	0.0193698	0.0654858	-1.33689	0.394491	0.945714	-1.78203	0.107063	0.238832	-2.38239	0.0238877	0.0934447	-2.21925	-2.75414	-3.17302	-4.00655	-2.69663	Homo sapiens ankyrin repeat domain 28 (ANKRD28); mRNA
Ssc.29281.1.A1_at				-2.48937	0.00072759	0.124379	-2.32099	0.00127797	0.0876244	-1.29491	0.203966	0.269873	-2.88786	0.000235	0.0421637	-1.16008	0.452957	0.623464	-1.24423	0.27722	0.41692	-2.23017	0.00177688	0.0145858	1.07254	0.720324	0.968576	1.7924	0.0118623	0.0731915	1.92243	0.00636079	0.0423432	2.29983	0.984052	1.08509	1.92698	0.769832
Ssc.29266.1.A1_at	NM_002830	5775	PTPN4	-1.86182	0.0054607	0.227531	-1.49917	0.0443574	0.278786	-2.2879	0.00084369	0.00971381	-1.92156	0.0040564	0.0889198	-1.03208	0.861308	0.748323	-1.28174	0.189132	0.349862	1.19065	0.345246	0.362758	1.2419	0.246905	0.933041	-1.5261	0.0373345	0.137633	-1.22885	0.269182	0.373703	-1.19869	-2.0954	-1.78286	-2.39271	-2.14096	Homo sapiens protein tyrosine phosphatase; non-receptor type 4 (megakaryocyte) (PTPN4); mRNA
Ssc.29260.1.A1_at				-1.53229	0.0726829	0.436143	-2.89736	0.00053742	0.0678401	1.0227	0.91805	0.571125	-1.47562	0.0973876	0.294109	1.0384	0.862948	0.748597	1.96349	0.00996703	0.0826927	-1.50912	0.081865	0.158645	-1.89087	0.013479	0.81261	2.96314	0.00046038	0.0157052	1.56708	0.0609076	0.16534	-2.19215	-2.80784	-3.72689	-2.15976	-2.75347
Ssc.29259.1.A1_at	NM_152603	163081	ZNF567	1.05437	0.781596	0.781569	1.40013	0.10032	0.373512	-1.84491	0.00808801	0.0378616	1.07256	0.714195	0.638243	1.01725	0.928529	0.760627	-1.30541	0.182176	0.343408	1.97877	0.00430771	0.0251617	1.32792	0.158073	0.933041	-2.58311	0.00046064	0.0157052	-1.94523	0.00501722	0.037013	0.313985	0.39037	0.799541	-0.569569	0.415038	Homo sapiens zinc finger protein 567 (ZNF567); mRNA gb|BC033849.2| Homo sapiens zinc finger protein 567; mRNA (cDNA clone MGC:45586 IMAGE:4472579); complete cds
Ssc.29242.1.A1_at				-2.23661	0.0203493	0.312065	-1.53505	0.173357	0.448421	-2.76739	0.00590012	0.0311685	-1.46488	0.220797	0.413114	1.52683	0.178319	0.465254	1.0479	0.876014	0.672061	1.88916	0.0546008	0.123554	1.45703	0.226879	0.933041	-1.8028	0.0714476	0.194151	-1.23731	0.483047	0.494205	-1.99928	-3.1606	-2.61757	-3.46781	-2.55006
Ssc.2924.1.A1_at	NM_005370	4218	RAB8A	1.69467	0.00075511	0.124379	1.70477	0.0006965	0.0724476	1.30604	0.0363513	0.0966419	-1.31231	0.0337533	0.188443	-2.22393	2.823e-05	0.0195215	-2.23719	2.65e-05	0.00931882	-1.71394	0.00064774	0.00821525	1.00596	0.958187	0.977096	-1.30529	0.0366746	0.136605	-1.29756	0.0402006	0.128997	0.677024	1.43802	1.4466	1.06222	0.284911	Homo sapiens RAB8A; member RAS oncogene family (RAB8A); mRNA
Ssc.29216.1.A1_at				1.23518	0.341988	0.657756	-1.40847	0.136791	0.41426	-1.68943	0.0327191	0.0907604	1.1902	0.430008	0.533847	-1.03779	0.86442	0.74912	1.67635	0.0348394	0.152469	2.01075	0.00802337	0.0371297	-1.7397	0.0258024	0.862031	-1.19948	0.410401	0.458066	-2.08674	0.00597623	0.0409163	0.698892	1.00361	0.204768	-0.0576406	0.950095
Ssc.29196.1.A1_at				-1.26872	0.350127	0.661589	-1.30699	0.296054	0.532101	-2.43625	0.00433828	0.0258699	-1.20014	0.469785	0.550979	1.05715	0.823592	0.739598	1.08903	0.732695	0.629935	2.02997	0.0154124	0.0561297	-1.03016	0.905019	0.976633	-1.86401	0.0281549	0.117404	-1.92024	0.0228213	0.0911821	0.443059	0.0996849	0.0568105	-0.841602	0.17986
Ssc.29193.1.S1_at	NM_007366	22925	PLA2R1	-1.0093	0.964342	0.813835	1.00195	0.992509	0.757957	-1.67415	0.0288395	0.0841302	1.2562	0.285284	0.454887	1.26789	0.267305	0.529005	1.25376	0.289177	0.424464	2.10306	0.00425046	0.0250336	1.01127	0.956862	0.977096	-1.67741	0.0283673	0.117916	-1.65872	0.0311969	0.110547	-0.646529	-0.65989	-0.643723	-1.38996	-0.317466	Homo sapiens phospholipase A2 receptor 1; 180kDa (PLA2R1); transcript variant 1; mRNA
Ssc.29185.1.A1_at				1.18222	0.526553	0.725205	1.02272	0.931577	0.745681	-1.56874	0.108051	0.188038	2.63189	0.00352632	0.0851351	2.22622	0.0105671	0.150353	2.57343	0.00407544	0.0560217	4.12874	0.00024146	0.00473426	-1.15596	0.582514	0.959802	-1.60437	0.0935996	0.223688	-1.8546	0.0360017	0.120928	-0.627567	-0.386063	-0.595159	-1.27717	0.768533
Ssc.29180.1.A1_at				-1.30254	0.324215	0.64818	-1.25341	0.396403	0.583728	-2.44553	0.00564987	0.0303799	1.25144	0.399582	0.520269	1.63005	0.0842609	0.352083	1.56856	0.107866	0.267572	3.06042	0.00136044	0.0124995	1.0392	0.883103	0.976633	-1.9511	0.0255088	0.111069	-1.87751	0.0330376	0.114403	-0.375031	-0.756358	-0.700885	-1.66518	-0.0514459
Ssc.29168.1.A1_at	NM_024420	5321	PLA2G4A	1.21678	0.158595	0.539218	1.51291	0.0092541	0.16691	2.02566	0.00026877	0.00513006	1.64369	0.0031667	0.0833389	1.35085	0.0416804	0.257985	1.08645	0.534189	0.556635	-1.23238	0.135762	0.215041	1.24337	0.12164	0.92295	1.33892	0.0468643	0.156137	1.66477	0.00269656	0.0259791	1.27684	1.55992	1.87417	2.29524	1.99378	Homo sapiens phospholipase A2; group IVA (cytosolic; calcium-dependent) (PLA2G4A); mRNA
Ssc.29167.1.A1_at	NM_001173	394	ARHGAP5	-1.16129	0.616599	0.747078	-1.29863	0.3878	0.579585	-2.78196	0.00539801	0.0294883	1.19068	0.559907	0.58746	1.38273	0.288997	0.543588	1.54625	0.162993	0.326269	3.31241	0.00201684	0.0158631	-1.11826	0.707422	0.967327	-2.14223	0.0250554	0.110359	-2.39557	0.0129242	0.064923	-0.773499	-0.989231	-1.15049	-2.2496	-0.521716	Homo sapiens Rho GTPase activating protein 5 (ARHGAP5); transcript variant 2; mRNA
Ssc.29161.1.A1_at				-1.14795	0.774333	0.779408	-1.40835	0.481511	0.620727	-1.95925	0.18155	0.253203	-8.41073	0.00106384	0.0611206	-7.32674	0.00168415	0.0763206	-5.97205	0.00339836	0.0516585	-4.29282	0.0110485	0.0452057	-1.22684	0.671756	0.966071	-1.39117	0.496976	0.498738	-1.70674	0.280313	0.380023	-3.22153	-3.42059	-3.71554	-4.19184	-6.29376
Ssc.29155.1.A1_at				-1.16421	0.617585	0.747292	-1.89585	0.0553824	0.30256	-3.26108	0.00249483	0.0184545	1.23008	0.498844	0.564289	1.43206	0.251552	0.518472	2.33203	0.0166839	0.105161	4.01137	0.00083197	0.00953842	-1.62845	0.129442	0.92342	-1.72012	0.0958982	0.225695	-2.80112	0.0058174	0.0401738	0.361459	0.142113	-0.561382	-1.34389	0.660205
Ssc.29150.1.A1_at	NM_025107	80177	MYCT1	-1.37128	0.415184	0.68987	-2.48318	0.0343336	0.252832	-5.33176	0.00113263	0.0114595	-1.00928	0.980652	0.702758	1.35867	0.42851	0.614021	2.46035	0.0358254	0.154769	5.28274	0.00117702	0.011508	-1.81086	0.140981	0.932795	-2.14715	0.0666936	0.186656	-3.88817	0.00441891	0.0345721	-1.92593	-2.38145	-3.23812	-4.34054	-1.93925	Homo sapiens myc target 1 (MYCT1); mRNA dbj|AK024922.1| Homo sapiens cDNA: FLJ21269 fis; clone COL01745
Ssc.29079.1.A1_at				1.0515	0.775805	0.779697	1.33889	0.119866	0.39468	2.34368	0.00056757	0.00767779	1.55329	0.0280815	0.175824	1.47721	0.0463007	0.269892	1.16013	0.407055	0.494497	-1.50885	0.0375138	0.0979093	1.27332	0.189471	0.933041	1.75046	0.00853955	0.0607409	2.22889	0.00088038	0.0136427	0.450163	0.522609	0.8712	1.67894	1.08549
Ssc.29059.1.A1_at	NM_024302	79148	MMP28	1.22918	0.538115	0.727391	-1.12749	0.718573	0.695875	-2.6675	0.012651	0.0505285	1.53859	0.212694	0.407112	1.25171	0.503707	0.646829	1.73475	0.11961	0.281568	4.10418	0.00141594	0.012775	-1.3859	0.337114	0.945208	-2.36587	0.0238796	0.107477	-3.27885	0.00432628	0.034272	-0.85779	-0.560091	-1.03091	-2.27328	-0.236185	Homo sapiens matrix metallopeptidase 28 (MMP28); transcript variant 1; mRNA
Ssc.29054.1.A1_at	NM_002053	2633	GBP1	1.13669	0.490523	0.716914	1.50798	0.0446447	0.279586	2.60862	0.00032058	0.00568778	1.19468	0.343778	0.492247	1.05102	0.786667	0.731535	-1.26224	0.22241	0.376753	-2.18352	0.00141486	0.012775	1.32665	0.145395	0.933041	1.72987	0.0120085	0.0736413	2.29493	0.00092081	0.0139711	5.32337	5.50821	5.91599	6.70666	5.58
Ssc.29048.1.S1_a_at	NM_201998	7536	SF1	-1.44353	0.0194699	0.310858	1.08534	0.549085	0.643766	-1.05128	0.712877	0.511895	-2.25835	0.0001058	0.0370724	-1.56446	0.00690292	0.126479	-2.45108	4.811e-05	0.0112166	-2.14819	0.00017549	0.00410431	1.56673	0.00677691	0.748444	-1.141	0.341496	0.422459	1.37312	0.037265	0.123299	-0.454987	-0.984592	-0.336837	-0.527133	-1.63026	Homo sapiens splicing factor 1 (SF1); transcript variant 3; mRNA
Ssc.29031.1.A1_at	NM_003523	8344	HIST1H2BE	1.8538	0.032913	0.359412	2.21088	0.00983146	0.169029	5.27891	5.59e-05	0.00229072	1.80056	0.0401842	0.203455	-1.02957	0.909352	0.757447	-1.22789	0.429883	0.507295	-2.93182	0.00153646	0.0134505	1.19262	0.496375	0.952107	2.3877	0.00584642	0.0497315	2.84762	0.0018477	0.0210882	-1.24593	-0.355444	-0.101309	1.15431	-0.397485	Homo sapiens histone cluster 1; H2be (HIST1H2BE); mRNA
Ssc.29027.1.S1_at	NM_014430	27141	CIDEB	1.10014	0.709734	0.767053	1.3979	0.20857	0.473841	3.63611	0.00041278	0.00648175	2.00343	0.0191688	0.153902	1.82107	0.0369662	0.245704	1.43318	0.179255	0.340642	-1.81494	0.0378301	0.0983624	1.27065	0.359098	0.945714	2.60113	0.00328513	0.0376422	3.30513	0.00072636	0.0123798	-1.30241	-1.16472	-0.819157	0.559983	-0.29994	Homo sapiens cell death-inducing DFFA-like effector b (CIDEB); mRNA
Ssc.29012.1.S1_at				1.52074	0.171055	0.549597	1.17795	0.577249	0.654074	-1.65869	0.10539	0.185291	2.09868	0.0261328	0.171078	1.38004	0.283568	0.540301	1.78165	0.0695958	0.218261	3.48106	0.00135996	0.0124995	-1.29101	0.389993	0.945714	-1.95384	0.0402017	0.143089	-2.52243	0.00864761	0.0506803	-1.83496	-1.23019	-1.59869	-2.56501	-0.765479
Ssc.290.1.S1_at	NM_003005	6403	SELP	1.30292	0.278082	0.626588	2.0814	0.00986092	0.169029	3.47745	0.00030042	0.00544963	1.57362	0.077755	0.269555	1.20776	0.43228	0.615424	-1.32269	0.253274	0.400349	-2.20984	0.00636242	0.0318672	1.59749	0.0697446	0.897562	1.67072	0.0502819	0.161668	2.66896	0.00167532	0.0198114	1.28558	1.66733	2.34313	3.08361	1.93966	Homo sapiens selectin P (granule membrane protein 140kDa; antigen CD62) (SELP); mRNA
Ssc.28997.1.S1_at				-1.26819	0.155616	0.536509	-1.03932	0.808188	0.719819	2.48568	0.00015402	0.00375398	1.09201	0.581951	0.595928	1.38488	0.0615917	0.308547	1.13495	0.432297	0.508756	-2.27625	0.00033938	0.00572082	1.22021	0.22727	0.933041	2.58342	0.0001105	0.00888572	3.15232	2.259e-05	0.00229728	4.00848	3.6657	3.95284	5.32212	4.13546
Ssc.28953.1.S1_at				-1.30718	0.298626	0.636269	1.35335	0.243848	0.496508	-1.21382	0.44614	0.408834	-4.30152	0.00013729	0.0370724	-3.29068	0.0006469	0.0587796	-5.82147	2.893e-05	0.00996546	-3.54377	0.0004142	0.00640795	1.76908	0.0417107	0.866817	-1.64273	0.0696312	0.191413	1.07691	0.7679	0.605211	-1.16545	-1.55191	-0.728908	-1.44501	-3.27029
Ssc.28944.1.S1_at				1.178	0.597158	0.741082	2.08889	0.0340009	0.251754	6.73906	8.277e-05	0.00271913	1.08186	0.798514	0.65954	-1.08886	0.782467	0.730234	-1.93083	0.0531351	0.1909	-6.22913	0.00011648	0.00331762	1.77326	0.0854043	0.917269	3.22614	0.00294846	0.0357612	5.72078	0.00017034	0.00568375	-2.60562	-2.36929	-1.54288	0.146923	-2.49211
Ssc.28913.1.A1_at	NM_021629	59345	GNB4	1.28948	0.210569	0.579521	1.32149	0.173132	0.448421	2.06825	0.0033512	0.022019	1.74448	0.0150873	0.141348	1.35285	0.142844	0.43166	1.32008	0.174636	0.336608	-1.1856	0.391376	0.386729	1.02483	0.899879	0.976633	1.56508	0.0401475	0.142989	1.60394	0.0321988	0.112582	-0.926976	-0.560187	-0.524808	0.121431	-0.124182	Homo sapiens guanine nucleotide binding protein (G protein); beta polypeptide 4 (GNB4); mRNA
Ssc.28909.3.A1_at				-1.45862	0.0338834	0.361278	-1.54352	0.0180189	0.205264	-2.15979	0.00052898	0.00729419	-1.47219	0.0305616	0.182169	-1.0093	0.953149	0.766189	1.04845	0.764472	0.639948	1.46706	0.0317734	0.0886441	-1.05821	0.720437	0.968576	-1.39926	0.053692	0.16766	-1.48071	0.0286562	0.104921	0.581706	0.0370998	-0.0445211	-0.529188	0.0237436
Ssc.28870.1.S1_at				-1.12848	0.481055	0.714084	1.15437	0.405111	0.587869	1.47391	0.0407231	0.103696	-1.38712	0.0757035	0.266271	-1.22919	0.239941	0.50934	-1.60125	0.0172337	0.106746	-2.04449	0.0014892	0.0131793	1.30268	0.140444	0.932495	1.27681	0.169779	0.303275	1.66328	0.0116274	0.0608452	2.27802	2.10364	2.48512	2.83767	1.80592
Ssc.28818.2.S1_a_at				1.72012	0.143467	0.523029	-1.65401	0.171551	0.447368	-2.79438	0.0131671	0.05167	1.19508	0.613287	0.606675	-1.43933	0.311508	0.557416	1.97667	0.0740647	0.224437	3.33951	0.00545208	0.0289607	-2.84509	0.0120356	0.81261	-1.68946	0.155811	0.290972	-4.80666	0.0009871	0.0144205	1.12726	1.90977	0.401295	-0.355265	1.38437
Ssc.28780.1.A1_at	NM_001031710	55975	KLHL7	1.0841	0.649811	0.753768	1.01397	0.937504	0.746834	-1.33737	0.122915	0.202795	1.59862	0.0215951	0.160034	1.4746	0.0480937	0.273749	1.57659	0.0247909	0.129107	2.13794	0.0013269	0.0123085	-1.06916	0.706428	0.967327	-1.35605	0.107976	0.239941	-1.44984	0.0567874	0.158955	1.50693	1.62343	1.52695	1.08754	2.18376	Homo sapiens kelch-like 7 (Drosophila) (KLHL7); transcript variant 1; mRNA gb|BC039585.1| Homo sapiens kelch-like 7 (Drosophila); mRNA (cDNA clone MGC:48764 IMAGE:5527346); complete cds
Ssc.28768.1.S1_at	NM_004910	9600	PITPNM1	1.41492	0.0209973	0.315578	1.22635	0.13888	0.415706	-1.63568	0.00306856	0.0208043	-1.51781	0.00816911	0.113368	-2.14758	0.00012795	0.0318514	-1.86137	0.00062612	0.0240539	1.07766	0.568633	0.467592	-1.15376	0.285955	0.933041	-2.00592	0.0002669	0.0122564	-2.31435	5.976e-05	0.00353077	1.43851	1.93924	1.73289	0.728625	0.836526	Homo sapiens phosphatidylinositol transfer protein; membrane-associated 1 (PITPNM1); mRNA emb|X98654.1|HSDRES9 H.sapiens mRNA for DRES9 protein
Ssc.2875.1.S1_at				-1.47834	0.126947	0.50638	1.27756	0.321454	0.544739	1.04877	0.84337	0.551766	-1.94334	0.0178723	0.150657	-1.31455	0.271195	0.532093	-2.48274	0.00309675	0.049862	-2.03812	0.0126314	0.0491305	1.88867	0.0220162	0.850908	-1.21815	0.420358	0.462944	1.55044	0.0913861	0.20804	2.13412	1.57015	2.48751	2.20282	1.17558
Ssc.28739.1.S1_at	NM_006291	7127	TNFAIP2	1.19167	0.537216	0.727391	1.76085	0.0662101	0.321664	4.92783	0.00017031	0.0039549	1.24727	0.439485	0.538387	1.04666	0.87135	0.750093	-1.41176	0.237495	0.388564	-3.95089	0.00053242	0.00741294	1.47763	0.185275	0.933041	2.79855	0.00378544	0.0402549	4.13522	0.00041766	0.00928312	-1.52014	-1.26716	-0.703872	0.780808	-1.20137	Homo sapiens tumor necrosis factor; alpha-induced protein 2 (TNFAIP2); mRNA
Ssc.28705.1.S1_at	NM_000884	3615	IMPDH2	1.74826	0.0384627	0.375961	2.62739	0.00207862	0.104979	2.54559	0.00258147	0.0188365	-1.06081	0.806319	0.661765	-1.85458	0.0249881	0.209102	-2.78717	0.00139624	0.035653	-2.7004	0.00172616	0.0142758	1.50286	0.112983	0.918719	-1.03213	0.895382	0.629055	1.45607	0.140153	0.262737	-1.50549	-0.699574	-0.111863	-0.157493	-1.59066	Homo sapiens IMP (inosine monophosphate) dehydrogenase 2 (IMPDH2); mRNA
Ssc.28699.1.S1_at	NM_022117	64061	TSPYL2	1.2733	0.115016	0.48986	1.10372	0.496848	0.626068	1.30834	0.0837892	0.160414	-1.67424	0.00423278	0.090111	-2.13181	0.00029796	0.0468826	-1.8479	0.00136235	0.0352654	-2.19047	0.00022703	0.00462581	-1.15364	0.331266	0.944238	1.18539	0.252256	0.365917	1.02752	0.850111	0.629371	-1.25085	-0.902268	-1.10846	-0.863107	-1.99435	Homo sapiens TSPY-like 2 (TSPYL2); mRNA gb|AF273046.1|AF273046 Homo sapiens CTCL tumor antigen se20-4 mRNA; complete cds
Ssc.28686.1.S1_at	NM_004598	6695	SPOCK1	-1.14105	0.695951	0.76489	1.24688	0.516392	0.63302	-2.234	0.0342266	0.0933081	2.1073	0.0463703	0.216349	2.40453	0.0232996	0.203525	1.69006	0.140714	0.30395	4.7077	0.00081266	0.00942891	1.42275	0.307649	0.937736	-2.78553	0.0108146	0.0692749	-1.95785	0.0677046	0.174963	1.26493	1.07457	1.58325	0.105305	2.34033	Homo sapiens sparc/osteonectin; cwcv and kazal-like domains proteoglycan (testican) 1 (SPOCK1); mRNA
Ssc.28570.1.S1_at	NM_173657	285315	C3orf33	-1.23261	0.412686	0.688141	-1.67673	0.0607932	0.313889	-2.752	0.00201977	0.0160897	-1.39026	0.207812	0.403351	-1.1279	0.633408	0.690233	1.20606	0.461514	0.525188	1.97949	0.0190917	0.0647267	-1.36031	0.237092	0.933041	-1.64129	0.0703779	0.192413	-2.23265	0.00825037	0.0494708	-0.642948	-0.944669	-1.3886	-2.10343	-1.1183	Homo sapiens chromosome 3 open reading frame 33 (C3orf33); mRNA dbj|AK055701.1| Homo sapiens cDNA FLJ31139 fis; clone IMR322001185
Ssc.28498.1.S1_at				-1.05295	0.826758	0.790356	1.21919	0.408363	0.589485	2.10821	0.00875431	0.0400831	1.24928	0.355319	0.498079	1.31543	0.260093	0.525123	1.02468	0.917544	0.683054	-1.68754	0.0458987	0.110806	1.28375	0.302263	0.937695	1.72919	0.0383022	0.139504	2.21984	0.0059971	0.0409772	0.210442	0.136004	0.496364	1.28646	0.531541
Ssc.2849.1.S1_at	NM_024419	9489	PGS1	1.01415	0.924403	0.809113	1.62222	0.00734864	0.154376	1.81528	0.00204335	0.0162125	-1.20528	0.224956	0.416819	-1.22233	0.194487	0.477844	-1.95523	0.00091536	0.0286113	-2.18792	0.0002915	0.00522185	1.59959	0.0086611	0.762626	1.11901	0.45407	0.47907	1.78996	0.00238816	0.0242329	0.572699	0.592965	1.27067	1.43289	0.30333	Homo sapiens phosphatidylglycerophosphate synthase 1 (PGS1); mRNA gb|BC108732.1| Homo sapiens phosphatidylglycerophosphate synthase 1; mRNA (cDNA clone MGC:131960 IMAGE:6504169); complete cds
Ssc.28483.2.A1_at				-2.19474	0.00943445	0.255847	-1.1456	0.591763	0.658154	-1.06954	0.789678	0.535111	-1.30651	0.301442	0.464936	1.67985	0.0606381	0.305963	-1.14046	0.603917	0.584432	-1.22157	0.433703	0.40856	1.91579	0.0243304	0.859697	1.07112	0.785182	0.600123	2.05204	0.0150514	0.0712433	-2.17387	-3.30792	-2.36998	-2.27086	-2.55959
Ssc.28465.1.S1_at	NM_021965	5239	PGM5	-1.33897	0.371461	0.672819	-2.03845	0.0455543	0.281933	-2.76062	0.00864509	0.0397617	1.46587	0.248299	0.432608	1.96276	0.0559499	0.293565	2.98809	0.00564161	0.065125	4.0467	0.00117703	0.011508	-1.52239	0.207631	0.933041	-1.35428	0.353903	0.428458	-2.06174	0.042816	0.133991	2.7162	2.29507	1.68873	1.2512	3.26795	Homo sapiens phosphoglucomutase 5 (PGM5); mRNA
Ssc.28455.1.A1_at	NM_001039591	8239	USP9X	-1.11906	0.46054	0.706922	-1.42778	0.0354714	0.256567	1.44829	0.0300273	0.0861379	1.04542	0.768051	0.651361	1.16989	0.309537	0.5565	1.49264	0.0210948	0.118211	-1.38536	0.0503615	0.117638	-1.27587	0.127457	0.92295	2.06785	0.0005729	0.0174006	1.62073	0.00808936	0.048841	0.218529	0.0562396	-0.295247	0.752881	0.282615	Homo sapiens ubiquitin specific peptidase 9; X-linked (USP9X); transcript variant 4; mRNA
Ssc.2845.2.S1_at	NM_014994	23005	MAPKBP1	1.15365	0.218883	0.587041	-1.18695	0.146786	0.424119	1.16882	0.182719	0.253986	-1.73277	0.00050262	0.0484016	-1.99901	8.274e-05	0.0255647	-1.45985	0.00599726	0.066552	-2.0253	7.098e-05	0.00258248	-1.36933	0.0162485	0.81261	1.38734	0.0132349	0.0773626	1.01315	0.906946	0.644512	-1.39561	-1.1894	-1.64288	-1.17056	-2.18869	Homo sapiens mitogen activated protein kinase binding protein 1 (MAPKBP1); mRNA emb|AL833267.1|HSM804580 Homo sapiens mRNA; cDNA DKFZp451I0110 (from clone DKFZp451I0110)
Ssc.28430.1.S1_at	NM_005103	9638	FEZ1	1.93673	0.00800114	0.247783	1.55305	0.0525842	0.299029	-1.18812	0.409507	0.391205	1.65058	0.0313113	0.183969	-1.17337	0.44319	0.619962	1.06279	0.767262	0.640821	1.96109	0.00720182	0.034565	-1.24705	0.29606	0.934916	-1.84522	0.0120609	0.0738392	-2.30108	0.00194339	0.0217478	-2.42491	-1.47128	-1.7898	-2.67359	-1.70194	Homo sapiens fasciculation and elongation protein zeta 1 (zygin I) (FEZ1); transcript variant 1; mRNA
Ssc.28422.1.A1_at				1.18278	0.369762	0.672094	1.39027	0.0950447	0.365922	2.66475	0.00026784	0.00513006	1.10987	0.572665	0.591986	-1.06569	0.729252	0.716799	-1.25265	0.236165	0.38785	-2.40097	0.00062265	0.00805725	1.17543	0.387076	0.945714	1.91671	0.00453554	0.0439636	2.25297	0.00106726	0.0151507	-0.404521	-0.162345	0.0708472	1.00948	-0.254135
Ssc.2841.1.S1_at	NM_182720	1390	CREM	-1.07636	0.584512	0.739399	1.18647	0.218535	0.479526	1.71936	0.0019441	0.0158124	-1.36371	0.0384809	0.199361	-1.26697	0.0992655	0.372788	-1.618	0.00414298	0.0563026	-2.34471	6.526e-05	0.00247384	1.27707	0.0898254	0.917269	1.44914	0.0172928	0.0905392	1.85065	0.00080843	0.0129743	4.09779	3.99163	4.34446	4.87966	3.65025	Homo sapiens cAMP responsive element modulator (CREM); transcript variant 7; mRNA
Ssc.28407.1.A1_at				-1.80769	0.0983064	0.470059	-1.2957	0.443617	0.604979	-2.83578	0.00934323	0.0416689	-1.14183	0.691611	0.63035	1.58316	0.187572	0.472744	1.13476	0.705248	0.620886	2.48354	0.0187647	0.0641438	1.39514	0.329384	0.944152	-2.1886	0.0365787	0.136377	-1.56873	0.195763	0.315187	-1.60797	-2.46212	-1.98171	-3.11172	-1.79932
Ssc.28330.1.S1_at	NM_006148	3927	LASP1	1.86406	0.0246215	0.333071	1.43542	0.156079	0.433782	2.1989	0.00744395	0.0361128	1.95561	0.0173654	0.148817	1.04911	0.842856	0.7443	1.3624	0.218746	0.374172	-1.12441	0.629536	0.490302	-1.29862	0.29346	0.934768	1.53189	0.100423	0.231063	1.17963	0.499263	0.501831	-2.22544	-1.327	-1.70397	-1.08866	-1.25782	Homo sapiens LIM and SH3 protein 1 (LASP1); mRNA emb|X82456.1|HSMLN50 H.sapiens MLN50 mRNA
Ssc.28328.2.A1_at				1.03842	0.873519	0.799199	1.14941	0.559787	0.647168	-2.23262	0.0059277	0.0312332	-1.17433	0.502199	0.565804	-1.21945	0.410215	0.606203	-1.34979	0.222972	0.377261	1.90119	0.0193441	0.065414	1.10688	0.669357	0.965664	-2.5662	0.00220525	0.0315307	-2.3184	0.00451681	0.0348962	1.10101	1.1554	1.30191	-0.0577261	0.869175
Ssc.28312.1.A1_at	NM_030756	6934	TCF7L2	1.76049	0.0180447	0.30497	1.71108	0.0230298	0.221314	2.44029	0.00122771	0.0119897	1.64217	0.0327452	0.18599	-1.07205	0.735524	0.71825	-1.04196	0.841525	0.663386	-1.48601	0.0761871	0.151892	-1.02888	0.889787	0.976633	1.42617	0.106753	0.238375	1.38614	0.134122	0.257598	-0.768336	0.047645	0.00656863	0.518715	-0.0527312	Homo sapiens transcription factor 7-like 2 (T-cell specific; HMG-box) (TCF7L2); mRNA
Ssc.283.1.S1_at	NM_003679	8564	KMO	1.08091	0.734987	0.772194	1.53048	0.0860462	0.352092	3.60178	0.0001895	0.00422834	1.28221	0.292093	0.458501	1.18623	0.462477	0.62695	-1.19363	0.446801	0.516921	-2.80905	0.00094922	0.0101737	1.41592	0.150773	0.933041	2.35337	0.00332401	0.0378601	3.33217	0.0003079	0.00790388	2.42519	2.53744	3.03918	4.2739	2.78382	Homo sapiens kynurenine 3-monooxygenase (kynurenine 3-hydroxylase) (KMO); mRNA
Ssc.2828.1.A1_at	NM_016134	10404	PGCP	-1.00709	0.965921	0.814071	-1.10506	0.549562	0.643766	-2.30177	0.00042033	0.00653944	1.26328	0.178025	0.378684	1.27223	0.166411	0.452198	1.396	0.0654953	0.21178	2.90777	5.952e-05	0.00236938	-1.09728	0.577672	0.959802	-2.08293	0.00106044	0.023246	-2.28556	0.00044795	0.00963199	1.1414	1.1312	0.997267	-0.0613468	1.47857	Homo sapiens plasma glutamate carboxypeptidase (PGCP); mRNA gb|BC020689.1| Homo sapiens plasma glutamate carboxypeptidase; mRNA (cDNA clone MGC:22418 IMAGE:4251802); complete cds
Ssc.2827.1.S1_at	NM_003955	9021	SOCS3	1.85658	0.050639	0.404581	3.03258	0.00259391	0.110691	3.94	0.00060381	0.00797923	-1.24701	0.446585	0.541572	-2.31519	0.0130522	0.162787	-3.78167	0.00075254	0.0262662	-4.91324	0.00019468	0.00423629	1.63342	0.108721	0.917269	1.29923	0.369619	0.436838	2.12218	0.0222934	0.0897422	-0.0139273	0.878722	1.58662	1.96427	-0.332406	Homo sapiens suppressor of cytokine signaling 3 (SOCS3); mRNA
Ssc.28260.1.A1_at				-1.42316	0.231214	0.596241	1.11879	0.693655	0.689235	1.73324	0.0750158	0.149805	1.08899	0.764437	0.650834	1.5498	0.144567	0.432974	-1.02737	0.924226	0.684106	-1.59161	0.124102	0.204293	1.59222	0.123827	0.92295	1.54921	0.144883	0.280399	2.46668	0.00855104	0.0505218	-1.94144	-2.45054	-1.7795	-1.14797	-1.81845
Ssc.2824.1.S1_at	NM_002933	6035	RNASE1	1.12521	0.556816	0.733127	1.04214	0.835839	0.725567	-2.30139	0.0015739	0.0140217	1.37274	0.133632	0.334648	1.21998	0.329709	0.568329	1.31723	0.18609	0.347435	3.1592	0.00014559	0.00367269	-1.07971	0.701	0.96685	-2.39837	0.00112969	0.023743	-2.58955	0.00062049	0.0115505	0.0197384	0.189935	0.0792886	-1.18276	0.476796	Homo sapiens ribonuclease; RNase A family; 1 (pancreatic) (RNASE1); transcript variant 4; mRNA
Ssc.28236.1.A1_a_at				-7.0027	0.00252536	0.184193	-1.74636	0.278737	0.521379	-1.3459	0.555303	0.454797	-1.76644	0.269583	0.446768	3.96431	0.0178687	0.185212	-1.01149	0.981732	0.695761	-1.31245	0.588749	0.47581	4.00987	0.0171638	0.81261	1.29754	0.604285	0.54247	5.20297	0.0069089	0.0443744	-2.26178	-5.0697	-3.06614	-2.69036	-3.08263
Ssc.28115.1.A1_at	NM_012140	1468	SLC25A10	-1.1356	0.653399	0.754951	-1.15661	0.60797	0.663843	-2.90556	0.0030478	0.0207523	-1.11926	0.690401	0.630139	1.0146	0.958969	0.767033	1.03337	0.907252	0.680665	2.59597	0.00599929	0.0306274	-1.01851	0.948103	0.976972	-2.51213	0.0073322	0.0561058	-2.55862	0.00655383	0.04304	-0.724001	-0.907451	-0.933906	-2.26282	-0.886542	Homo sapiens solute carrier family 25 (mitochondrial carrier; dicarboxylate transporter); member 10 (SLC25A10); mRNA gb|BC007355.2| Homo sapiens solute carrier family 25 (mitochondrial carrier; dicarboxylate transporter); member 10; mRNA (cDNA clone MGC:1
Ssc.28113.1.A1_at				1.38999	0.0210655	0.315919	1.64811	0.00198796	0.104579	1.20948	0.145465	0.224098	-1.22038	0.129283	0.330603	-1.69631	0.00136287	0.0731199	-2.01132	0.00017278	0.0171079	-1.47602	0.00898966	0.0396599	1.1857	0.187742	0.933041	-1.36266	0.027953	0.117026	-1.14925	0.275045	0.377316	-0.435459	0.0396149	0.285354	-0.161073	-0.722787
Ssc.28084.1.A1_at	NM_018012	55083	KIF26B	-1.30779	0.205872	0.575244	-1.30468	0.209612	0.474607	-2.2133	0.00249547	0.0184545	-1.51527	0.062563	0.245425	-1.15865	0.474905	0.633784	-1.16141	0.467972	0.528414	1.46066	0.0851635	0.162238	1.00239	0.990644	0.978799	-1.69643	0.0237054	0.107018	-1.69239	0.0241997	0.0941836	-0.188411	-0.575545	-0.572104	-1.33461	-0.787987	Homo sapiens kinesin family member 26B (KIF26B); mRNA
Ssc.2807.1.A1_at	NM_001343	1601	DAB2	-1.16957	0.564603	0.733772	-1.81918	0.0461188	0.283604	-3.82857	0.00046021	0.00679971	1.18029	0.542557	0.580964	1.38044	0.248236	0.515867	2.14717	0.0156675	0.102676	4.51883	0.00018873	0.00420917	-1.55542	0.123874	0.92295	-2.10455	0.0178545	0.0919287	-3.27347	0.00112569	0.0156532	2.1326	1.90661	1.26931	0.195793	2.37174	Homo sapiens disabled homolog 2; mitogen-responsive phosphoprotein (Drosophila) (DAB2); mRNA gb|U53446.1|HSU53446 Human mitogen-responsive phosphoprotein DOC-2 mRNA; complete cds
Ssc.28069.1.S1_at				-1.7705	0.0871739	0.454399	-2.06177	0.0372091	0.262195	-1.55533	0.173361	0.246512	-3.10919	0.0036905	0.0860515	-1.75611	0.09115	0.361301	-1.50802	0.202622	0.361139	-1.99906	0.0443182	0.108786	-1.16451	0.624148	0.964199	1.32562	0.371511	0.438101	1.13835	0.676243	0.574436	-1.39368	-2.21784	-2.43756	-2.0309	-3.03022
Ssc.2801.1.S1_at				-1.18659	0.241724	0.603356	-1.053	0.715056	0.695228	-2.15233	0.00023552	0.00478816	-1.4616	0.0201088	0.156124	-1.23177	0.160424	0.448218	-1.38804	0.0382838	0.160468	1.47259	0.018315	0.0631961	1.12687	0.405321	0.945714	-2.04401	0.00040126	0.0147508	-1.81388	0.0014866	0.0185189	2.6357	2.38888	2.5612	1.5298	2.08815
Ssc.28009.1.A1_at				-6.72981	0.0424362	0.386094	-2.61871	0.267676	0.514522	2.16357	0.36888	0.371586	1.08678	0.92118	0.689532	7.31386	0.0356867	0.241879	2.84598	0.231045	0.384247	-1.9908	0.420791	0.401426	2.56989	0.276571	0.933041	5.66577	0.060552	0.178263	14.5604	0.00849273	0.0503604	-4.38569	-7.13625	-5.77454	-3.27227	-4.26562
Ssc.27980.1.A1_at	NM_017938	55026	FAM70A	-1.16122	0.74381	0.774103	-1.15622	0.750906	0.705034	-8.67243	0.00066532	0.00847725	-1.65489	0.283883	0.454539	-1.42514	0.444292	0.620446	-1.43129	0.438941	0.512182	5.24048	0.00395143	0.0238901	1.00432	0.992465	0.978799	-7.50065	0.00109183	0.0235392	-7.46841	0.00110825	0.0155669	-1.78494	-2.00058	-1.99436	-4.90138	-2.51168	Homo sapiens family with sequence similarity 70; member A (FAM70A); mRNA gb|BC047054.1| Homo sapiens family with sequence similarity 70; member A; mRNA (cDNA clone MGC:48307 IMAGE:5313196); complete cds
Ssc.27968.1.A1_at	NM_002569	5045	FURIN	1.41638	0.00854575	0.253909	1.6309	0.00100522	0.0798959	2.75103	2.58e-06	0.00068132	1.39565	0.010804	0.124542	-1.01485	0.892852	0.753752	-1.16856	0.17506	0.33691	-1.97115	8.255e-05	0.00279425	1.15146	0.215757	0.933041	1.68681	0.00062372	0.0183176	1.9423	9.872e-05	0.00435848	1.62057	2.12277	2.32624	3.08054	2.1015	Homo sapiens furin (paired basic amino acid cleaving enzyme) (FURIN); mRNA
Ssc.27959.1.S1_at				1.38654	0.0109166	0.265508	1.42339	0.00714645	0.153375	1.64232	0.00080079	0.00944754	-1.22884	0.0776792	0.269439	-1.70383	0.00047532	0.053569	-1.74911	0.00033118	0.0196827	-2.01814	5.374e-05	0.00223595	1.02658	0.807485	0.974427	1.15381	0.202212	0.330196	1.18448	0.137364	0.260278	0.322028	0.793515	0.831355	1.03776	0.0247354
Ssc.27939.1.S1_at				-1.24318	0.282964	0.62971	1.00638	0.974206	0.754645	-2.14693	0.00258882	0.0188557	-1.9108	0.00705563	0.10955	-1.53703	0.0489371	0.276307	-1.92299	0.00667319	0.0693299	1.12357	0.557137	0.463253	1.25111	0.269953	0.933041	-2.16062	0.00245401	0.0329983	-1.72697	0.0173037	0.0778682	0.196593	-0.117439	0.205768	-0.90568	-0.737586
Ssc.27928.1.S1_at				-1.11589	0.33165	0.652645	1.19212	0.133056	0.410213	1.67611	0.00071742	0.00882567	-1.44872	0.00623531	0.103848	-1.29827	0.0355195	0.241592	-1.72704	0.00047479	0.0219937	-2.42821	8.94e-06	0.0009223	1.33027	0.0240867	0.859697	1.40599	0.00997821	0.0661469	1.87034	0.00016695	0.00563481	1.30456	1.14637	1.55809	2.04967	0.769784
Ssc.27914.1.S1_at	NM_014850	9901	SRGAP3	1.4161	0.0318802	0.358966	1.30454	0.0860149	0.352092	-1.43678	0.0266801	0.0802236	1.37319	0.046442	0.2164	-1.03125	0.830006	0.74106	1.05262	0.721006	0.626288	1.97297	0.00065405	0.00823104	-1.08551	0.569737	0.958622	-1.87434	0.00114287	0.0238034	-2.03462	0.00047232	0.00994761	-0.811946	-0.310025	-0.428404	-1.33479	-0.354413	Homo sapiens SLIT-ROBO Rho GTPase activating protein 3 (SRGAP3); transcript variant 1; mRNA
Ssc.27863.1.S1_at	NM_000593	6890	TAP1	-1.00683	0.968126	0.814645	1.38673	0.0775543	0.33828	2.79882	0.00010261	0.0030291	-1.21175	0.274785	0.449572	-1.20353	0.29116	0.544439	-1.68037	0.010833	0.0855818	-3.39147	2.463e-05	0.00154398	1.39621	0.0724423	0.905118	2.01829	0.00175905	0.02857	2.81794	9.727e-05	0.00434229	4.41756	4.40773	4.88925	5.90238	4.14047	Homo sapiens transporter 1; ATP-binding cassette; sub-family B (MDR/TAP) (TAP1); mRNA gb|BC014081.2| Homo sapiens transporter 1; ATP-binding cassette; sub-family B (MDR/TAP); mRNA (cDNA clone MGC:20334 IMAGE:4304716); complete cds
Ssc.27854.1.S1_at				-1.02906	0.874592	0.799199	1.5853	0.0262798	0.228081	2.84581	0.00014864	0.00368581	-1.03871	0.834339	0.668784	-1.00937	0.958972	0.767033	-1.64666	0.0181811	0.109774	-2.95596	0.0001117	0.00328749	1.63137	0.0199031	0.843818	1.79512	0.00791545	0.0584919	2.9285	0.00011976	0.00481116	0.348932	0.307607	1.01369	1.85777	0.294145
Ssc.27850.1.S1_at				-1.25212	0.295094	0.634961	-2.92728	0.00035863	0.0610691	-2.67099	0.00069404	0.00870324	-1.86023	0.0122482	0.129582	-1.48567	0.0803709	0.346153	1.57361	0.0500197	0.185064	1.43584	0.10583	0.185004	-2.33787	0.00190818	0.713963	1.09595	0.662132	0.562342	-2.13318	0.00395593	0.0324507	-1.9148	-2.23917	-3.46436	-3.33217	-2.81028
Ssc.27786.2.S1_at	NM_004566	5209	PFKFB3	-1.40441	0.119635	0.496197	-1.30319	0.214037	0.477033	1.66847	0.0281301	0.0829704	-1.37999	0.137638	0.339382	1.0177	0.931689	0.760912	-1.05893	0.780032	0.644375	-2.30247	0.00189117	0.0151881	1.07767	0.715619	0.968576	2.17433	0.00300012	0.036035	2.34321	0.0016454	0.0196496	-0.108677	-0.598644	-0.490725	0.629845	-0.573334	Homo sapiens 6-phosphofructo-2-kinase/fructose-2;6-biphosphatase 3 (PFKFB3); mRNA gb|BC040482.1| Homo sapiens 6-phosphofructo-2-kinase/fructose-2;6-biphosphatase 3; mRNA (cDNA clone MGC:33102 IMAGE:5271907); complete cds
Ssc.27727.1.S1_at	NM_021965	5239	PGM5	-1.1234	0.704502	0.765942	-1.61976	0.136801	0.41426	-2.47278	0.0125319	0.0502303	1.48515	0.214122	0.407828	1.66841	0.116745	0.398064	2.40558	0.0146762	0.100127	3.67244	0.00141362	0.012775	-1.44184	0.247786	0.933041	-1.52663	0.18629	0.318018	-2.20116	0.0244616	0.0948576	2.9026	2.73473	2.20682	1.59646	3.4732	Homo sapiens phosphoglucomutase 5 (PGM5); mRNA
Ssc.27703.1.S1_at	NM_001999	2201	FBN2	1.03877	0.89025	0.802896	-1.05978	0.833284	0.724919	-3.37749	0.00109266	0.011248	1.16692	0.578371	0.594601	1.12336	0.674288	0.702867	1.23667	0.447583	0.517438	3.94125	0.00046154	0.00683352	-1.10087	0.72807	0.968576	-3.18698	0.0015294	0.0272477	-3.50844	0.00087974	0.0136427	0.693416	0.748292	0.60965	-1.06254	0.916117	Homo sapiens fibrillin 2 (congenital contractural arachnodactyly) (FBN2); mRNA
Ssc.27693.1.A1_a_at	NM_004036	109	ADCY3	-1.47121	0.0149331	0.28662	-1.22194	0.158661	0.436124	1.4349	0.020681	0.0685105	1.02718	0.842584	0.670478	1.5112	0.0105457	0.15023	1.25515	0.114848	0.2759	-1.39693	0.0293409	0.0841635	1.204	0.188619	0.933041	1.75335	0.00164331	0.0279149	2.11104	0.00020428	0.00635326	0.882042	0.325039	0.592872	1.40299	0.920733	Homo sapiens adenylate cyclase 3 (ADCY3); mRNA
Ssc.27637.1.S1_at	NM_198977	9138	ARHGEF1	1.25488	0.0578736	0.416791	1.57649	0.00157639	0.0940762	-1.14533	0.229443	0.288227	-1.33045	0.0225716	0.162457	-1.66955	0.00068667	0.0601904	-2.09745	3.773e-05	0.0102791	-1.16163	0.18793	0.258972	1.25629	0.0568442	0.87271	-1.8056	0.00023609	0.0115685	-1.43725	0.00652938	0.0429657	0.985475	1.31302	1.64219	0.789712	0.57356	Homo sapiens Rho guanine nucleotide exchange factor (GEF) 1 (ARHGEF1); transcript variant 3; mRNA
Ssc.27627.1.S1_at	NM_032105	4660	PPP1R12B	1.31458	0.452476	0.703656	-1.36681	0.392783	0.581974	-2.26776	0.0413237	0.104379	1.45112	0.312262	0.472727	1.10387	0.783358	0.730468	1.98341	0.0787874	0.230739	3.2908	0.00672098	0.0330258	-1.79678	0.124901	0.92295	-1.65916	0.178476	0.310987	-2.98114	0.0108376	0.0583052	-0.034889	0.35971	-0.485702	-1.21616	0.502281	Homo sapiens protein phosphatase 1; regulatory (inhibitor) subunit 12B (PPP1R12B); transcript variant 2; mRNA
Ssc.27620.1.S1_at				-1.04141	0.769174	0.778237	1.16795	0.275466	0.519349	1.7107	0.00256011	0.0187743	-1.37954	0.0378962	0.197714	-1.32468	0.0631909	0.312675	-1.61123	0.00531562	0.0638444	-2.35998	8.028e-05	0.00275464	1.21632	0.176273	0.933041	1.46471	0.0176649	0.0914134	1.78155	0.00158284	0.0192114	-0.896542	-0.955085	-0.672567	-0.121952	-1.36073
Ssc.27593.1.S1_at	NM_003239	7043	TGFB3	1.07095	0.291994	0.633347	1.3486	0.00066797	0.0722546	2.05068	3.84188e-07	0.00031844	1.48697	7.455e-05	0.0370724	1.38846	0.00033477	0.0488643	1.10261	0.144005	0.307662	-1.3791	0.00039193	0.00616197	1.25925	0.0038402	0.717605	1.5206	4.732e-05	0.00648878	1.91482	9.77388e-07	0.00078797	-0.333796	-0.234906	0.0976619	0.702306	0.238583	Homo sapiens transforming growth factor; beta 3 (TGFB3); mRNA emb|X14149.1|HSTGFB3M Human mRNA for transforming growth factor-beta 3 (TGF-beta 3)
Ssc.27592.1.S1_at	NM_003956	9023	CH25H	-1.16252	0.506455	0.721531	-1.27417	0.29352	0.530974	-2.37215	0.00271915	0.0193807	1.05182	0.821852	0.666141	1.22276	0.379119	0.591804	1.34019	0.209948	0.367116	2.49506	0.00187669	0.0151053	-1.09604	0.68364	0.96685	-1.86172	0.0174331	0.0908348	-2.04052	0.00852409	0.0504346	0.694398	0.477142	0.344841	-0.551797	0.76728	Homo sapiens cholesterol 25-hydroxylase (CH25H); mRNA
Ssc.27590.2.S1_a_at				1.34602	0.0473134	0.398919	1.42188	0.0231817	0.221712	2.00738	0.00034689	0.00590036	1.06069	0.663538	0.622481	-1.26901	0.100002	0.374393	-1.34052	0.0498827	0.184801	-1.89252	0.00066829	0.00832062	1.05635	0.685437	0.96685	1.41178	0.025442	0.111024	1.49134	0.0124492	0.0633893	-0.457313	-0.0286093	0.0504822	0.547999	-0.372312
Ssc.27574.1.S1_at	NM_002342	4055	LTBR	1.39448	0.00737802	0.241914	1.56421	0.00113294	0.0827483	2.67378	1.73e-06	0.00061822	1.24874	0.049235	0.220956	-1.11671	0.29226	0.545356	-1.25263	0.0466854	0.179006	-2.14118	1.703e-05	0.00128469	1.12172	0.274239	0.933041	1.70935	0.00030165	0.0130335	1.91741	6.422e-05	0.00359579	0.316522	0.796248	0.961954	1.7354	0.636995	Homo sapiens lymphotoxin beta receptor (TNFR superfamily; member 3) (LTBR); mRNA gb|L04270.1|HUMTNFRRP Homo sapiens (clone CD18) tumor necrosis factor receptor 2 related protein mRNA; complete cds
Ssc.27539.1.A1_at	NM_173519	157807	MGC34646	1.23401	0.266524	0.618291	1.19203	0.348747	0.560859	-1.12243	0.532591	0.446161	1.83292	0.00687365	0.108481	1.48533	0.0511912	0.281523	1.53764	0.0368117	0.157114	2.05731	0.00237101	0.0173835	-1.03522	0.85028	0.976184	-1.33797	0.134269	0.270229	-1.38509	0.0982649	0.216671	0.582251	0.885607	0.835673	0.41563	1.45639	Homo sapiens hypothetical protein MGC34646 (MGC34646); mRNA gb|BC042617.1| Homo sapiens hypothetical protein MGC34646; mRNA (cDNA clone MGC:34646 IMAGE:5192332); complete cds
Ssc.2753.1.S1_at	NM_005030	5347	PLK1	1.37502	0.0647752	0.424064	1.29374	0.124337	0.401002	-1.50564	0.0236615	0.0746859	-1.35454	0.0762689	0.267373	-1.86252	0.00231787	0.0832397	-1.75241	0.00442878	0.0586288	1.11155	0.506519	0.441835	-1.06283	0.699727	0.96685	-1.9479	0.00145832	0.0266356	-2.07029	0.00079152	0.0129133	1.589	2.04846	1.96054	0.998623	1.1512	Homo sapiens polo-like kinase 1 (Drosophila) (PLK1); mRNA gb|BC002369.2| Homo sapiens polo-like kinase 1 (Drosophila); mRNA (cDNA clone MGC:8502 IMAGE:2822226); complete cds
Ssc.27511.1.S1_at				-3.07151	0.0238196	0.329764	-1.46966	0.382556	0.577171	-4.33699	0.0059176	0.0312252	-1.66102	0.256423	0.437942	1.84917	0.175455	0.462106	-1.13021	0.777469	0.643486	2.61103	0.0460467	0.110911	2.08995	0.110931	0.917269	-2.95103	0.0280335	0.117239	-1.41201	0.432189	0.469269	-1.50799	-3.12694	-2.06347	-3.62469	-2.24007
Ssc.27503.1.A1_at				-2.20249	0.0509903	0.406075	-3.18351	0.0087096	0.165319	-1.87544	0.107971	0.187966	-1.27911	0.505258	0.567254	1.72189	0.158115	0.446109	2.48884	0.0283884	0.137773	1.4662	0.307945	0.34114	-1.44541	0.325418	0.941506	1.69748	0.168258	0.302095	1.17439	0.661432	0.569149	-2.25622	-3.39535	-3.92683	-3.16344	-2.61136
Ssc.27484.1.S1_at				-2.0024	0.0530574	0.410303	-3.0429	0.00558648	0.142835	-3.20646	0.00424499	0.0255919	-1.94394	0.0621274	0.244682	1.03007	0.927294	0.760216	1.56532	0.187359	0.348507	1.64946	0.145032	0.222678	-1.51963	0.215697	0.933041	-1.05375	0.871945	0.623562	-1.60131	0.167823	0.289665	-1.05748	-2.05921	-2.66293	-2.73847	-2.01647
Ssc.27474.1.S1_at	NM_002621	5199	CFP	1.30976	0.123862	0.502311	1.30813	0.12541	0.402061	2.78452	8.077e-05	0.0027146	1.69574	0.0081761	0.113368	1.29469	0.138908	0.426762	1.29631	0.137212	0.300235	-1.64207	0.0114854	0.0464551	-1.00125	0.993957	0.978799	2.12863	0.00083689	0.0213511	2.12597	0.00084681	0.0132853	2.77914	3.16844	3.16665	4.25657	3.54105	Homo sapiens complement factor properdin (CFP); mRNA
Ssc.27465.1.S1_at				2.05606	0.19139	0.5666	3.11412	0.0517014	0.29732	8.12407	0.00224096	0.0171506	-1.19643	0.73457	0.643633	-2.45994	0.110689	0.391184	-3.72584	0.0285168	0.138074	-9.71991	0.00129166	0.0121449	1.5146	0.438385	0.947565	2.60879	0.0918845	0.221607	3.95127	0.0234417	0.0926927	-3.00642	-1.96654	-1.3676	0.0157818	-3.26516
Ssc.27447.1.S1_at				1.20455	0.21515	0.583356	-1.00197	0.989134	0.757087	-2.11391	0.00033627	0.00581152	1.42013	0.0317577	0.184871	1.17897	0.268813	0.530233	1.42292	0.0310069	0.143306	3.00203	1.441e-05	0.00117861	-1.20691	0.210716	0.933041	-2.10977	0.00034304	0.0138318	-2.54631	5.734e-05	0.00350583	2.0308	2.29929	2.02797	0.950884	2.53682
Ssc.27434.1.S1_at	NM_052858	91862	MARVELD3	-1.1036	0.768979	0.778237	-2.13566	0.0425485	0.274852	-1.51049	0.23534	0.292187	-4.4567	0.00101791	0.0604908	-4.03832	0.00162796	0.0763206	-2.0868	0.0479971	0.18152	-2.9505	0.00784476	0.0365171	-1.93517	0.0708294	0.902653	1.41388	0.313916	0.40616	-1.36869	0.359257	0.429944	-2.09887	-2.24109	-3.19355	-2.69389	-4.25485	Homo sapiens MARVEL domain containing 3 (MARVELD3); transcript variant 2; mRNA
Ssc.27433.1.S1_at	NM_000359	7051	TGM1	1.96877	0.105074	0.478309	3.3794	0.0094371	0.167832	14.7819	3.353e-05	0.00180062	1.56265	0.267482	0.445916	-1.25989	0.556893	0.667546	-2.16261	0.0699097	0.21888	-9.45952	0.00014879	0.00372331	1.7165	0.185646	0.933041	4.37412	0.00304828	0.0362819	7.50818	0.00034582	0.00848432	-2.50228	-1.52498	-0.745512	1.38348	-1.85828	Homo sapiens transglutaminase 1 (K polypeptide epidermal type I; protein-glutamine-gamma-glutamyltransferase) (TGM1); mRNA
Ssc.27425.1.A1_at	NM_004044	471	ATIC	-2.27499	0.00017253	0.0799	-1.63349	0.00608509	0.147548	-1.31478	0.0822098	0.158718	-1.54098	0.0122063	0.129438	1.47633	0.0204911	0.192059	1.06003	0.68938	0.61513	-1.17205	0.288678	0.329408	1.39272	0.0414719	0.866817	1.24241	0.156516	0.291563	1.73033	0.00310834	0.0280463	0.452579	-0.733284	-0.255382	0.0577592	-0.171271	Homo sapiens 5-aminoimidazole-4-carboxamide ribonucleotide formyltransferase/IMP cyclohydrolase (ATIC); mRNA gb|BC008879.2| Homo sapiens 5-aminoimidazole-4-carboxamide ribonucleotide formyltransferase/IMP cyclohydrolase; mRNA (cDNA clone MGC:15334 IMAGE:4
Ssc.27417.1.S1_at	NM_181673	8473	OGT	1.68025	0.0037814	0.204559	1.9051	0.00089699	0.0793562	-1.22269	0.176877	0.249225	-1.16656	0.2916	0.458387	-1.96011	0.00065772	0.0593241	-2.22241	0.00017983	0.0171079	1.04812	0.741165	0.529013	1.13382	0.385414	0.945714	-2.32934	0.00011402	0.00890216	-2.05442	0.00039935	0.00914807	2.60898	3.35766	3.53885	2.31893	2.38673	Homo sapiens O-linked N-acetylglucosamine (GlcNAc) transferase (UDP-N-acetylglucosamine:polypeptide-N- acetylglucosaminyl transferase) (OGT); transcript variant 2; mRNA
Ssc.274.1.S1_at	NM_004366	1181	CLCN2	1.53093	0.0113847	0.267068	2.03577	0.00042341	0.0655911	1.49559	0.0152099	0.0566082	1.16874	0.283851	0.454539	-1.30989	0.0783643	0.342233	-1.74184	0.00239772	0.0449771	-1.27966	0.103563	0.182616	1.32976	0.0652934	0.888305	-1.36118	0.0490465	0.159979	-1.02362	0.868722	0.634832	-0.573077	0.0413269	0.452495	0.00764152	-0.348118	Homo sapiens chloride channel 2 (CLCN2); mRNA
Ssc.27392.1.A1_at				1.69437	0.0484627	0.399592	2.02653	0.013135	0.186694	2.39076	0.00401865	0.0247987	2.25037	0.00616814	0.103682	1.32815	0.254457	0.520505	1.11046	0.664842	0.607527	-1.06238	0.801772	0.547122	1.19604	0.463269	0.949286	1.17973	0.497386	0.498915	1.411	0.173144	0.294964	-3.18484	-2.4241	-2.16583	-1.92737	-2.01468
Ssc.27390.1.A1_at				-2.0225	0.00237288	0.180525	-1.95028	0.00332676	0.12084	-1.56661	0.027748	0.0822858	-1.52884	0.0352616	0.192121	1.32289	0.139836	0.428291	1.27566	0.193099	0.352703	1.0247	0.891539	0.572811	1.03703	0.839107	0.975248	1.2449	0.237821	0.356421	1.291	0.173922	0.295663	-1.33299	-2.34913	-2.29668	-1.98064	-1.94543
Ssc.27326.1.A1_at				1.31868	0.306019	0.640083	-1.11728	0.674579	0.683824	2.19511	0.0119199	0.0485999	-1.49918	0.1454	0.348589	-1.97693	0.0239876	0.205914	-1.34181	0.27824	0.417524	-3.29085	0.00091476	0.0100194	-1.47333	0.161662	0.933041	2.45255	0.00574027	0.0492536	1.66463	0.0749548	0.185762	-1.48738	-1.08829	-1.64737	-0.35309	-2.07155
Ssc.27322.1.S1_at	NM_022365	64215	DNAJC1	1.40788	0.0296087	0.349325	1.62842	0.00473962	0.135892	2.24147	0.0001354	0.00345315	1.20337	0.200075	0.397733	-1.16995	0.27175	0.532452	-1.35322	0.048865	0.182797	-1.86266	0.00096581	0.0102831	1.15665	0.306151	0.937736	1.37647	0.0394161	0.141676	1.59209	0.00626384	0.0420287	1.88545	2.37898	2.58893	3.0499	2.15253	Homo sapiens DnaJ (Hsp40) homolog; subfamily C; member 1 (DNAJC1); mRNA gb|BC110894.1| Homo sapiens DnaJ (Hsp40) homolog; subfamily C; member 1; mRNA (cDNA clone MGC:131954 IMAGE:5164559); complete cds
Ssc.27305.1.S1_at	NM_006302	7841	GCS1	1.69308	0.00915619	0.254763	2.03877	0.00142588	0.0912708	2.59078	0.00016747	0.00392077	1.1603	0.38444	0.512293	-1.45916	0.0433865	0.262943	-1.7571	0.00624404	0.0679065	-2.23284	0.00061014	0.00796602	1.20418	0.282186	0.933041	1.27076	0.173412	0.306699	1.53022	0.0263775	0.0996195	-0.16694	0.592706	0.860759	1.20645	0.0475634	Homo sapiens glucosidase I (GCS1); mRNA emb|X87237.1|HSAGLUCIE H.sapiens mRNA for processing a-glucosidase I
Ssc.27296.1.S1_at				-1.20184	0.344863	0.659677	-1.59927	0.0297663	0.238167	-1.32498	0.160115	0.236498	1.51078	0.0502564	0.222431	1.81572	0.0092291	0.142525	2.41615	0.00077184	0.0266413	2.00176	0.00383039	0.023373	-1.33069	0.154432	0.933041	1.20702	0.334211	0.417982	-1.10246	0.610343	0.55009	0.63007	0.364831	-0.0473412	0.224103	1.22537
Ssc.27274.1.S1_at				2.55564	0.0336734	0.361278	1.71348	0.188326	0.458342	-1.42813	0.372152	0.372912	2.2173	0.0633709	0.24689	-1.15259	0.717417	0.713923	1.29403	0.51449	0.548287	3.16659	0.0128506	0.0496743	-1.49149	0.319249	0.940002	-2.44707	0.0409023	0.144654	-3.64978	0.00683545	0.0440069	-2.30511	-0.951425	-1.52818	-2.81923	-1.1563
Ssc.27256.1.S1_at	NM_000405	2760	GM2A	1.14162	0.209953	0.579114	1.11528	0.295555	0.531972	2.38663	5.06e-06	0.00089626	1.53994	0.00140445	0.0646985	1.34891	0.0127263	0.161528	1.38076	0.00851899	0.0771654	-1.54982	0.00126975	0.0120406	-1.02361	0.818136	0.974947	2.13993	1.65e-05	0.0045251	2.09057	2.16e-05	0.00226877	2.20712	2.3982	2.36453	3.4621	2.83	Homo sapiens GM2 ganglioside activator (GM2A); mRNA
Ssc.27213.1.A1_at	NM_001037582	79966	SCD5	1.42245	0.193541	0.567256	-1.24833	0.400864	0.586119	-3.21329	0.00095431	0.0103665	-1.24306	0.409587	0.523923	-1.76819	0.047807	0.272759	1.00424	0.986982	0.696735	2.58498	0.00374188	0.0230564	-1.77569	0.0464676	0.87271	-2.57407	0.00384621	0.0405979	-4.57075	0.00013012	0.00505834	-0.0043718	0.504011	-0.324368	-1.68842	-0.318267	Homo sapiens stearoyl-CoA desaturase 5 (SCD5); transcript variant 1; mRNA gb|AF389338.1| Homo sapiens acyl-CoA-desaturase mRNA; complete cds
Ssc.27201.1.S1_a_at	NM_003965	9034	CCRL2	1.11113	0.722823	0.770084	1.50858	0.185017	0.455988	6.58658	6.668e-05	0.00250233	1.51778	0.179161	0.3797	1.36597	0.305601	0.554334	1.0061	0.983622	0.696027	-4.33963	0.0004765	0.00692745	1.3577	0.314632	0.938887	4.36609	0.00046207	0.0157052	5.92782	0.00010668	0.00449973	0.190897	0.342926	0.784086	2.91043	0.792856	Homo sapiens chemokine (C-C motif) receptor-like 2 (CCRL2); mRNA
Ssc.27187.1.S1_at	NM_145060	220134	C18orf24	1.01737	0.885405	0.801326	-1.05113	0.677578	0.684944	-2.01908	0.00012634	0.00333594	-1.49935	0.00594146	0.102058	-1.52539	0.00464478	0.107835	-1.42641	0.0122569	0.0915035	1.34664	0.0285901	0.0828318	-1.06939	0.577317	0.959802	-1.92086	0.00022602	0.0114612	-2.05415	0.00010396	0.00444304	1.23937	1.26421	1.16743	0.225669	0.655032	Homo sapiens chromosome 18 open reading frame 24 (C18orf24); transcript variant 2; mRNA
Ssc.27183.1.S1_at	NM_002068	2769	GNA15	1.2347	0.0711501	0.433556	1.66403	0.00064614	0.0722546	1.80064	0.0002181	0.0046001	-1.22643	0.0791995	0.271826	-1.51428	0.00263169	0.0860728	-2.04081	4.57e-05	0.0111793	-2.20835	1.871e-05	0.0013548	1.34772	0.0170419	0.81261	1.08209	0.46744	0.485374	1.45835	0.00474866	0.0359783	1.29409	1.59826	2.02877	2.1426	0.99963	Homo sapiens guanine nucleotide binding protein (G protein); alpha 15 (Gq class) (GNA15); mRNA gb|M63904.1|HUMGA16 Human G-alpha 16 protein mRNA; complete cds
Ssc.27171.1.S1_at	NM_019074	54567	DLL4	1.29333	0.045886	0.395198	1.59528	0.00201967	0.104979	2.02307	9.603e-05	0.0029444	1.0183	0.875574	0.679038	-1.27009	0.0602188	0.305025	-1.56661	0.00261393	0.0468675	-1.98672	0.00011855	0.00335149	1.23347	0.0926897	0.917269	1.26816	0.0615994	0.179678	1.56423	0.0026715	0.0258501	0.827442	1.19853	1.50125	1.84399	0.853603	Homo sapiens delta-like 4 (Drosophila) (DLL4); mRNA
Ssc.27151.1.S1_at	NM_199511	151887	CCDC80	-1.00799	0.983934	0.816949	-1.47044	0.340645	0.55655	-3.6203	0.00750762	0.0363228	1.66645	0.214563	0.408093	1.67976	0.208048	0.487324	2.45041	0.0423517	0.169924	6.03305	0.000889	0.00984904	-1.45879	0.35025	0.945208	-2.46205	0.0414732	0.145574	-3.59161	0.00777365	0.0476798	0.274689	0.263211	-0.281557	-1.58142	1.01147	Homo sapiens coiled-coil domain containing 80 (CCDC80); transcript variant 1; mRNA
Ssc.27133.1.A1_at	NM_152417	137695	TMEM68	1.23403	0.31116	0.642407	-1.12174	0.572942	0.652003	-1.10637	0.619222	0.479619	-1.79333	0.0142156	0.137828	-2.21302	0.00240057	0.0845663	-1.5987	0.0386003	0.161227	-1.62091	0.0342481	0.0926408	-1.38426	0.130051	0.923541	1.01389	0.945589	0.641482	-1.3653	0.145288	0.26795	-0.797419	-0.494044	-0.963159	-0.943257	-1.64006	Homo sapiens transmembrane protein 68 (TMEM68); mRNA dbj|AK056932.1| Homo sapiens cDNA FLJ32370 fis; clone PUAEN1000322
Ssc.27103.1.A1_at	NM_032160	92126	DSEL	1.10384	0.695079	0.764655	-1.11981	0.653875	0.678026	-1.90583	0.0249945	0.0771198	1.39221	0.206348	0.402207	1.26124	0.365523	0.585439	1.55901	0.099826	0.257893	2.65333	0.00257884	0.0182868	-1.23609	0.406983	0.945714	-1.70193	0.0550061	0.169811	-2.10374	0.0125183	0.06362	-0.510028	-0.367495	-0.673277	-1.44045	-0.0326487	Homo sapiens dermatan sulfate epimerase-like (DSEL); mRNA
Ssc.271.1.A1_at	NM_000574	1604	CD55	1.34434	0.124202	0.503071	1.31105	0.155523	0.433584	-1.49005	0.0472042	0.113523	-1.12339	0.524191	0.575397	-1.51023	0.0414579	0.257579	-1.47282	0.0527908	0.190149	1.32639	0.140218	0.218718	-1.0254	0.889707	0.976633	-1.95353	0.00349631	0.0386023	-2.00315	0.00277302	0.0262902	2.25388	2.68079	2.6446	1.67852	2.08602	Homo sapiens CD55 molecule; decay accelerating factor for complement (Cromer blood group) (CD55); mRNA
Ssc.27097.1.A1_at				-1.37127	0.165604	0.545625	-1.84457	0.0158236	0.196911	-1.95067	0.0100679	0.0435255	1.24325	0.326643	0.48205	1.70482	0.0300181	0.224722	2.29326	0.00281205	0.047943	2.42516	0.00183825	0.0148953	-1.34516	0.190415	0.933041	-1.05752	0.796448	0.603467	-1.42253	0.125959	0.248788	-0.655619	-1.11113	-1.5389	-1.61959	-0.341506
Ssc.27090.1.A1_at				1.3998	0.241517	0.603289	-1.0068	0.980474	0.755828	-2.29992	0.0115803	0.0476788	2.07677	0.0221134	0.16127	1.48361	0.174915	0.461215	2.09089	0.0211811	0.118463	4.77639	0.00017574	0.00410431	-1.40932	0.232808	0.933041	-2.28438	0.0120865	0.0738394	-3.21943	0.00149412	0.0185694	-0.90453	-0.419306	-0.91431	-2.10611	0.149808
Ssc.2709.1.S1_at				-1.15289	0.585611	0.739399	-2.14433	0.0128855	0.184869	-3.24821	0.00088787	0.0100231	-1.18905	0.508539	0.568547	-1.03136	0.905106	0.756137	1.8034	0.0417049	0.168443	2.73177	0.00260459	0.0184071	-1.85996	0.0338434	0.862031	-1.51479	0.131141	0.267172	-2.81744	0.00213975	0.0230311	1.11281	0.907551	0.0122797	-0.586836	0.863
Ssc.27067.1.A1_at	NM_014188	29101	SSU72	-1.16408	0.412967	0.688141	1.18656	0.358839	0.565094	2.12063	0.00175333	0.0147225	-1.34801	0.124061	0.324374	-1.15801	0.428701	0.614021	-1.5995	0.0246976	0.129019	-2.85864	0.00014992	0.00373205	1.38125	0.0994205	0.917269	1.78721	0.00850515	0.0606385	2.46859	0.00047723	0.00996898	-0.524907	-0.744097	-0.278123	0.559588	-0.955743	Homo sapiens SSU72 RNA polymerase II CTD phosphatase homolog (S. cerevisiae) (SSU72); mRNA
Ssc.27027.1.S1_at	NM_025079	80149	ZC3H12A	1.30753	0.321465	0.647686	1.83918	0.0392578	0.266378	2.93365	0.00186781	0.0153583	-1.08232	0.764592	0.650834	-1.41517	0.20652	0.486376	-1.99059	0.0231708	0.124512	-3.17516	0.00115302	0.0113964	1.4066	0.213948	0.933041	1.59509	0.0993626	0.229701	2.24365	0.0104465	0.0570413	-0.912068	-0.525219	-0.0330063	0.640628	-1.0262	Homo sapiens zinc finger CCCH-type containing 12A (ZC3H12A); mRNA dbj|AK026884.1| Homo sapiens cDNA: FLJ23231 fis; clone CAE10247
Ssc.26998.1.S1_at				-1.70003	0.0374633	0.373236	-2.09233	0.00754276	0.155263	-2.84217	0.00081664	0.00954391	-1.49254	0.100475	0.298245	1.13901	0.569488	0.671002	1.40185	0.157917	0.320904	1.90425	0.0155572	0.0564441	-1.23076	0.370255	0.945714	-1.35838	0.196476	0.325925	-1.67184	0.0426162	0.133652	-0.165251	-0.930808	-1.23036	-1.67225	-0.743024
Ssc.2699.1.S1_at	NM_005787	10195	ALG3	-1.08019	0.544699	0.729222	1.26415	0.0858619	0.351975	1.74701	0.00108299	0.011165	-1.27786	0.0742445	0.264501	-1.183	0.201864	0.48325	-1.61541	0.00296881	0.0495655	-2.23244	6.655e-05	0.002489	1.36552	0.0297503	0.862031	1.38197	0.0251764	0.110568	1.8871	0.00042398	0.00932045	0.70023	0.588946	1.0384	1.50512	0.3465	Homo sapiens asparagine-linked glycosylation 3 homolog (S. cerevisiae; alpha-1;3-mannosyltransferase) (ALG3); mRNA
Ssc.2695.2.S1_a_at	NM_005381	4691	NCL	1.19247	0.308614	0.640965	-1.61624	0.0151503	0.194622	1.10347	0.561843	0.457469	1.36577	0.0866752	0.280686	1.14534	0.427562	0.613877	2.20742	0.00069657	0.0254485	1.23771	0.222894	0.284237	-1.92732	0.00252463	0.713963	1.78348	0.00548529	0.0481665	-1.08065	0.646594	0.56373	2.08373	2.33768	1.39108	2.22578	2.53345	Homo sapiens nucleolin (NCL); mRNA
Ssc.26947.1.S1_at				1.37196	0.255092	0.611616	1.00535	0.984154	0.756762	-4.22609	0.00026092	0.00509624	2.36467	0.00820996	0.113493	1.72357	0.0643756	0.315247	2.35209	0.00849757	0.0771057	9.99329	5.12e-06	0.00075714	-1.36466	0.262679	0.933041	-4.24869	0.00025358	0.0120094	-5.79802	5.3e-05	0.00349313	0.683003	1.13924	0.690699	-1.39632	1.92464
Ssc.26944.1.S1_at				-1.11315	0.674159	0.759495	-1.10706	0.68981	0.688151	-2.18773	0.0101093	0.043652	1.12958	0.63315	0.612601	1.25739	0.376577	0.590617	1.25051	0.387668	0.483508	2.47122	0.00442444	0.0255703	1.0055	0.982754	0.978624	-1.97617	0.0204092	0.0986082	-1.96536	0.0212005	0.0873335	-0.166375	-0.321019	-0.313105	-1.29581	0.00941371
Ssc.26932.2.A1_at	NM_001082538	79600	TECT1	-1.13634	0.38252	0.678222	-1.15755	0.320363	0.543775	-2.05138	0.00044096	0.00666736	-1.42812	0.0290228	0.178392	-1.25678	0.133436	0.419651	-1.23375	0.164201	0.32729	1.43642	0.0270333	0.0800334	-1.01867	0.897461	0.976633	-1.77217	0.00218127	0.0313922	-1.80526	0.00176718	0.0204746	3.9033	3.71891	3.69222	2.8667	3.38918	Homo sapiens tectonic 1 (TECT1); transcript variant 1; mRNA
Ssc.26917.1.A1_at				-1.66385	0.0120889	0.268093	-1.81379	0.00504467	0.138667	-1.21544	0.268436	0.313677	-2.19917	0.00080035	0.0586122	-1.32173	0.124811	0.408395	-1.21247	0.274126	0.414743	-1.80936	0.00516969	0.028068	-1.09012	0.615578	0.962842	1.49229	0.0370457	0.137177	1.36893	0.0886394	0.204375	-0.182765	-0.917294	-1.04178	-0.464247	-1.31972
Ssc.26914.1.A1_at				-8.81471	0.0200183	0.312065	-1.3351	0.721316	0.696709	2.88985	0.207608	0.272542	-1.69221	0.519335	0.573171	5.209	0.0625621	0.311411	-1.26748	0.769628	0.641558	-4.89022	0.071552	0.146192	6.60228	0.037552	0.862365	3.85824	0.117251	0.251213	25.4732	0.00210865	0.0228957	-4.26246	-7.40237	-4.67941	-2.73147	-5.02137
Ssc.26893.1.A1_at	NM_031935	83872	HMCN1	1.16507	0.816549	0.788699	1.01114	0.986561	0.75692	-7.99633	0.0088522	0.040337	-1.24602	0.738763	0.644589	-1.4517	0.574038	0.672543	-1.2599	0.726201	0.627527	6.41748	0.0158816	0.0572197	-1.15223	0.829605	0.975248	-8.0854	0.00859713	0.0609362	-9.31626	0.00592784	0.0406699	-0.703989	-0.483576	-0.688007	-3.70333	-1.02132	Homo sapiens hemicentin 1 (HMCN1); mRNA
Ssc.26884.1.S1_at				-1.15551	0.49955	0.719268	-1.57822	0.0514236	0.296625	-2.11299	0.00464396	0.0269599	-1.59527	0.047076	0.218208	-1.38057	0.149098	0.437351	-1.0108	0.959495	0.690529	1.32454	0.203009	0.269983	-1.36582	0.161722	0.933041	-1.33885	0.187635	0.319149	-1.82862	0.0151611	0.0715502	-1.77499	-1.98352	-2.43328	-2.85428	-2.44878
Ssc.26880.1.A1_s_at	NM_001250	958	CD40	1.02687	0.854124	0.795885	1.09259	0.542806	0.642027	1.81552	0.00170851	0.0145374	-1.11105	0.470984	0.551369	-1.14091	0.370402	0.587634	-1.21393	0.197884	0.356724	-2.01713	0.0005436	0.00751799	1.064	0.668348	0.965574	1.66166	0.00474523	0.0447582	1.768	0.00230777	0.0238463	2.57992	2.61818	2.70768	3.4403	2.42799	Homo sapiens CD40 molecule; TNF receptor superfamily member 5 (CD40); transcript variant 1; mRNA
Ssc.26879.2.S1_at	NM_003808	8741	TNFSF13	1.06775	0.756579	0.777225	1.86247	0.0128357	0.184819	2.17386	0.00363663	0.0232829	1.04123	0.848238	0.671723	-1.02546	0.905149	0.756139	-1.78871	0.0179646	0.109189	-2.08778	0.00503033	0.0276011	1.7443	0.0221564	0.850908	1.16719	0.469704	0.487014	2.03594	0.00616853	0.0416806	-0.772129	-0.677559	0.125088	0.348133	-0.713835	Homo sapiens tumor necrosis factor (ligand) superfamily; member 13 (TNFSF13); transcript variant alpha; mRNA
Ssc.26859.1.S1_at	NM_133638	171019	ADAMTS19	-2.29115	0.00421348	0.212018	-1.50608	0.098769	0.372124	-1.10358	0.670666	0.498116	-1.32902	0.234835	0.424053	1.72394	0.0360292	0.242848	1.13323	0.590523	0.579402	-1.20428	0.427994	0.405454	1.52127	0.0918097	0.917269	1.36472	0.197059	0.326343	2.0761	0.00876984	0.0511727	-1.6949	-2.89097	-2.2857	-1.83709	-2.10526	Homo sapiens ADAM metallopeptidase with thrombospondin type 1 motif; 19 (ADAMTS19); mRNA
Ssc.26846.1.S1_at	NM_014608	23191	CYFIP1	-1.01966	0.924003	0.809082	1.41844	0.109479	0.381671	2.09137	0.00405458	0.0248645	2.30367	0.00184643	0.069748	2.34896	0.00158185	0.0759958	1.62409	0.0350179	0.152806	1.10151	0.637504	0.49256	1.44632	0.0933426	0.917269	1.47442	0.0795811	0.205477	2.13248	0.00345264	0.0298852	-1.25123	-1.27931	-0.746923	-0.186778	-0.0472902	Homo sapiens cytoplasmic FMR1 interacting protein 1 (CYFIP1); transcript variant 1; mRNA
Ssc.26842.1.A1_at				1.21026	0.269056	0.620397	1.07336	0.673433	0.683669	-1.74154	0.00674988	0.0339469	-1.10962	0.537894	0.579245	-1.34293	0.100721	0.37569	-1.19102	0.308926	0.43729	1.56949	0.019992	0.0667735	-1.12754	0.478585	0.950809	-1.8693	0.00328668	0.0376422	-2.10771	0.00102302	0.0148106	-2.66388	-2.38857	-2.56175	-3.46425	-2.81395
Ssc.26831.1.A1_at				-1.55791	0.0704496	0.43286	1.16395	0.503931	0.628414	1.41973	0.140602	0.219525	1.60772	0.0553377	0.233875	2.50468	0.00185002	0.078681	1.38126	0.171002	0.33314	1.13241	0.582665	0.473122	1.81332	0.0216437	0.850908	1.21975	0.38569	0.445015	2.2118	0.00465208	0.0355312	-3.085	-3.72461	-2.86597	-2.57938	-2.39998
Ssc.2682.1.S1_at	NM_001015881	1831	TSC22D3	-2.10292	0.0006085	0.113468	-1.23402	0.194494	0.462419	-1.11167	0.499813	0.433025	-1.45588	0.0323159	0.185607	1.44443	0.0353365	0.241421	-1.17978	0.299852	0.431159	-1.30963	0.10475	0.183942	1.70412	0.00548976	0.720217	1.11006	0.50556	0.502683	1.89167	0.00178334	0.0206024	4.47145	3.39906	4.16808	4.31872	3.92956	Homo sapiens TSC22 domain family; member 3 (TSC22D3); transcript variant 3; mRNA
Ssc.26819.1.A1_at	NM_139241	121512	FGD4	-1.10891	0.408449	0.686485	-1.29487	0.0564058	0.304184	1.65243	0.00185179	0.0152617	1.06761	0.596979	0.601949	1.18388	0.189189	0.473607	1.38242	0.0222001	0.121845	-1.54778	0.00449188	0.025774	-1.1677	0.224734	0.933041	2.13968	8.363e-05	0.00797947	1.83239	0.00049566	0.0101986	1.7875	1.63837	1.4147	2.51209	1.88189	Homo sapiens FYVE; RhoGEF and PH domain containing 4 (FGD4); mRNA dbj|AK057294.1| Homo sapiens cDNA FLJ32732 fis; clone TESTI2001141; highly similar to Rattus norvegicus actin-filament binding protein Frabin mRNA
Ssc.26815.1.A1_at	NM_153362	167681	PRSS35	-1.2662	0.718032	0.768596	-1.6317	0.45874	0.61136	-8.55071	0.00702979	0.0348264	-1.18263	0.797133	0.659074	1.07066	0.916545	0.758137	1.37973	0.623398	0.59104	7.23027	0.0109915	0.0450614	-1.28867	0.698164	0.96685	-5.24036	0.0261726	0.112437	-6.75307	0.0132026	0.0658483	-2.08314	-2.42364	-2.78952	-5.17918	-2.32514	Homo sapiens protease; serine; 35 (PRSS35); mRNA gb|BC037170.1| Homo sapiens protease; serine; 35; mRNA (cDNA clone MGC:46520 IMAGE:5241063); complete cds
Ssc.26790.1.A1_at				-1.16405	0.56676	0.734548	-1.45865	0.171742	0.447368	-2.52487	0.00475393	0.0272788	-1.24496	0.412866	0.525385	-1.06951	0.798587	0.734019	1.17164	0.550574	0.562537	2.02807	0.0202211	0.0670643	-1.25308	0.399627	0.945714	-1.73097	0.058069	0.17437	-2.16904	0.012908	0.0649027	-0.425809	-0.644957	-0.970437	-1.76202	-0.741912
Ssc.26770.1.S1_at	NM_012484	3161	HMMR	-1.37648	0.0894714	0.457547	-1.80529	0.00595794	0.145475	-2.19198	0.00095285	0.0103665	-1.49349	0.0399195	0.202868	-1.08501	0.641458	0.692855	1.20878	0.290599	0.425326	1.46769	0.047534	0.113337	-1.31153	0.141585	0.933041	-1.2142	0.280006	0.385514	-1.59246	0.0209013	0.0866403	1.68718	1.2262	0.834944	0.554942	1.10849	Homo sapiens hyaluronan-mediated motility receptor (RHAMM) (HMMR); transcript variant 1; mRNA gb|AF032862.1|AF032862 Homo sapiens intracellular hyaluronic acid binding protein (IHABP) mRNA; complete cds
Ssc.26765.1.S1_at				1.12645	0.691548	0.76411	1.17801	0.586497	0.656572	-2.38946	0.0136183	0.0526378	-1.18375	0.575624	0.593621	-1.33343	0.346871	0.577438	-1.39447	0.280599	0.419164	2.01856	0.0367194	0.096725	1.04577	0.88103	0.976633	-2.81482	0.00526762	0.0470676	-2.69161	0.00681061	0.0439053	-1.17772	-1.00593	-0.941362	-2.4344	-1.42108
Ssc.26753.1.A1_at				-2.03273	0.00549535	0.227531	-1.8357	0.0129369	0.18514	-2.54306	0.00092535	0.010239	-1.07948	0.711878	0.637357	1.88305	0.0104272	0.150051	1.70054	0.0248146	0.129151	2.35581	0.00166934	0.0140535	1.10733	0.623446	0.964199	-1.38533	0.136409	0.272422	-1.25106	0.291771	0.388443	-1.34165	-2.36507	-2.21799	-2.68822	-1.45199
Ssc.2675.1.S1_at	NM_001042454	7041	TGFB1I1	1.46613	0.0710762	0.433402	1.27236	0.232448	0.488962	-1.65336	0.0241693	0.0756045	1.11503	0.57825	0.594567	-1.31487	0.17917	0.466167	-1.1411	0.501964	0.543176	1.84356	0.00905054	0.0398278	-1.15229	0.471659	0.950809	-2.10367	0.00284504	0.0355227	-2.42404	0.00087727	0.013634	0.176512	0.728521	0.524019	-0.548892	0.3336	Homo sapiens transforming growth factor beta 1 induced transcript 1 (TGFB1I1); transcript variant 1; mRNA
Ssc.26740.1.A1_at	NM_006920	6323	SCN1A	1.1437	0.803516	0.785751	-2.76161	0.0820261	0.345291	2.09951	0.188475	0.258591	1.26622	0.662901	0.622422	1.10712	0.850326	0.745533	3.49679	0.0384709	0.160966	-1.6581	0.358615	0.369866	-3.15845	0.0534714	0.87271	5.79803	0.00743518	0.05651	1.83572	0.274592	0.377133	-3.53003	-3.33632	-4.99553	-2.45997	-3.1895	Homo sapiens sodium channel; voltage-gated; type I; alpha subunit (SCN1A); mRNA
Ssc.26651.1.S1_at	NM_016593	51302	CYP39A1	1.04733	0.824178	0.789758	-1.09737	0.656566	0.678671	-1.55525	0.0544159	0.123564	1.31983	0.201071	0.398362	1.26018	0.280635	0.538626	1.44834	0.0976709	0.255273	2.05267	0.00529657	0.0285209	-1.14931	0.508101	0.953003	-1.41726	0.116193	0.250182	-1.62887	0.0369207	0.122736	-0.279621	-0.212902	-0.413669	-0.91677	0.120732	Homo sapiens cytochrome P450; family 39; subfamily A; polypeptide 1 (CYP39A1); mRNA
Ssc.26647.1.S1_at				-1.07575	0.855342	0.796135	1.83201	0.151925	0.429896	7.63502	0.00039669	0.00636833	1.8162	0.157284	0.359201	1.95378	0.116928	0.398262	-1.0087	0.982725	0.695879	-4.20384	0.00425272	0.0250336	1.97078	0.112817	0.918719	4.16757	0.00441168	0.0433866	8.21338	0.00030353	0.00785152	-1.76758	-1.87292	-0.894153	1.16505	-0.906654
Ssc.26645.1.S1_at				1.07786	0.599384	0.741626	-1.05972	0.683637	0.686726	-1.94056	0.00072749	0.00888055	-1.5634	0.00897592	0.116433	-1.68513	0.00362918	0.0993535	-1.4753	0.0183695	0.110378	1.24124	0.148998	0.226414	-1.14223	0.358699	0.945714	-1.83121	0.0013842	0.0259533	-2.09165	0.00032875	0.00819067	4.04607	4.15424	3.9624	3.0896	3.40138
Ssc.26624.1.S1_at	NM_001001484	9317	PTER	1.14999	0.522452	0.724059	-1.43459	0.11777	0.392339	1.12789	0.580753	0.465288	1.54194	0.0670875	0.253071	1.34083	0.194412	0.477779	2.21205	0.0036902	0.0537219	1.3671	0.1689	0.243715	-1.64976	0.03899	0.866817	1.61806	0.045608	0.153395	-1.01959	0.928506	0.649724	-0.0100388	0.191579	-0.53068	0.163589	0.614705	Homo sapiens phosphotriesterase related (PTER); transcript variant 1; mRNA
Ssc.26617.1.A1_at	NM_022716	5396	PRRX1	-1.0846	0.750385	0.775912	-1.84695	0.0330634	0.249631	-1.02051	0.936462	0.575482	1.24046	0.405865	0.522613	1.3454	0.259733	0.525028	2.29107	0.00750951	0.0730736	1.2659	0.364743	0.372526	-1.70289	0.0576743	0.87271	1.80983	0.0380245	0.13893	1.0628	0.811194	0.618617	0.0155876	-0.101573	-0.869556	-0.0136982	0.326466	Homo sapiens paired related homeobox 1 (PRRX1); transcript variant pmx-1b; mRNA
Ssc.26613.1.A1_at				1.04795	0.788075	0.782416	1.12226	0.511952	0.631663	2.00776	0.0021135	0.0165391	1.04564	0.797823	0.659395	-1.00221	0.989855	0.772074	-1.07328	0.685567	0.613845	-1.92013	0.00323306	0.0210688	1.07091	0.694822	0.96685	1.78904	0.00644768	0.052659	1.91589	0.00330262	0.0290013	-0.0488209	0.0187525	0.117584	0.956767	0.0155623
Ssc.26584.1.A1_at	NM_005233	2042	EPHA3	-1.73798	0.0403598	0.38162	-2.05168	0.0120283	0.179641	-3.04009	0.00079743	0.00942767	-1.00913	0.969882	0.70004	1.72225	0.0431126	0.262168	2.03311	0.0128498	0.0936876	3.01258	0.00084559	0.0096259	-1.1805	0.495875	0.952107	-1.48176	0.124917	0.26007	-1.74921	0.0385134	0.125665	-1.17621	-1.97362	-2.21301	-2.78032	-1.18932	Homo sapiens EPH receptor A3 (EPHA3); transcript variant 1; mRNA
Ssc.26557.1.A1_at	NM_015704	27351	D15Wsu75e	1.13211	0.627393	0.749296	-1.0262	0.918934	0.743203	1.32473	0.282931	0.321974	-1.76433	0.0449229	0.21367	-1.99742	0.0190568	0.187957	-1.71928	0.0536246	0.191826	-2.33726	0.00648209	0.0322103	-1.16178	0.558584	0.957469	1.35944	0.243578	0.359986	1.17014	0.540277	0.521012	-0.403643	-0.224624	-0.440958	0.00205628	-1.22276	Homo sapiens DNA segment; Chr 15; Wayne State University 75; expressed (D15Wsu75e); mRNA emb|CR456458.1| Homo sapiens dJ347H13.4 full length open reading frame (ORF) cDNA clone (cDNA clone C22ORF:pGEM.dJ347H13.4)
Ssc.26552.1.A1_at	NM_139057	170691	ADAMTS17	-1.12045	0.650365	0.753773	-1.15548	0.565926	0.649671	-5.64538	3.255e-05	0.00177162	1.05056	0.843496	0.670766	1.1771	0.518136	0.651882	1.2139	0.444364	0.515375	5.93081	2.563e-05	0.00157466	-1.03126	0.901882	0.976633	-4.88575	6.752e-05	0.00755244	-5.03848	5.759e-05	0.00350583	0.592585	0.428504	0.384095	-1.90448	0.663743	Homo sapiens ADAM metallopeptidase with thrombospondin type 1 motif; 17 (ADAMTS17); mRNA
Ssc.26543.1.S1_at	NM_178232	145864	HAPLN3	-1.02218	0.946347	0.812134	-1.01963	0.952452	0.750419	-6.39222	0.00016497	0.00388783	1.34272	0.375804	0.508307	1.3725	0.342781	0.57547	1.36907	0.346433	0.460455	8.58294	4.97e-05	0.00220066	1.0025	0.993881	0.978799	-6.26916	0.00017928	0.0107738	-6.25351	0.00018121	0.0059308	-0.749405	-0.781056	-0.777449	-3.42572	-0.324251	Homo sapiens hyaluronan and proteoglycan link protein 3 (HAPLN3); mRNA gb|AY262759.1| Homo sapiens hyaluronan and proteoglycan link protein 3 (HAPLN3) mRNA; complete cds
Ssc.26539.1.S1_at				-1.00049	0.998053	0.819116	-1.55559	0.0459436	0.282895	-1.95843	0.0060697	0.0316307	1.12271	0.563965	0.588326	1.12325	0.56236	0.66886	1.74648	0.0165355	0.10469	2.19874	0.00227957	0.0169883	-1.55484	0.0461395	0.87271	-1.25896	0.262576	0.373603	-1.95748	0.00609518	0.0414158	1.24001	1.23931	0.602542	0.270311	1.40699
Ssc.26531.1.A1_at	NM_032776	221037	JMJD1C	-1.35426	0.0365497	0.370372	-2.11265	0.00014139	0.0455574	-1.28181	0.0765354	0.151814	-1.30339	0.0612894	0.243308	1.03903	0.76696	0.726079	1.62089	0.00325653	0.0508231	-1.01684	0.896965	0.574668	-1.56	0.00538299	0.717605	1.64818	0.00262446	0.0340936	1.05653	0.67114	0.572579	-0.701012	-1.13852	-1.78007	-1.05919	-1.08328	Homo sapiens jumonji domain containing 1C (JMJD1C); transcript variant 1; mRNA
Ssc.26527.2.A1_at	NM_018440	55824	PAG1	-1.19835	0.42493	0.692432	-1.39622	0.155963	0.433782	-1.38739	0.163202	0.238913	-2.19376	0.00475669	0.0938387	-1.83065	0.019463	0.189014	-1.57122	0.0645067	0.210353	-1.58122	0.0614228	0.133384	-1.16511	0.4984	0.952107	1.00636	0.977307	0.64876	-1.15774	0.516	0.509933	-0.751006	-1.01206	-1.23253	-1.22338	-1.88441	Homo sapiens phosphoprotein associated with glycosphingolipid microdomains 1 (PAG1); mRNA
Ssc.26526.1.A1_at				-1.10598	0.625053	0.748369	1.08638	0.687126	0.687685	2.15159	0.00329129	0.0217759	-1.26246	0.270462	0.447091	-1.14149	0.522715	0.654555	-1.37151	0.144907	0.308273	-2.71628	0.00053603	0.00745604	1.20151	0.379792	0.945714	1.98051	0.00654283	0.0530063	2.37961	0.001468	0.018387	-1.25508	-1.40041	-1.13556	-0.149683	-1.59132
Ssc.26517.2.A1_at				-1.80142	0.016308	0.293842	-1.65474	0.0332884	0.250484	1.03256	0.878431	0.560989	-2.02046	0.00628071	0.103848	-1.12159	0.586472	0.676414	-1.22102	0.351129	0.463339	-2.08624	0.00483412	0.0269538	1.08865	0.686199	0.96685	1.70861	0.0254361	0.111024	1.86007	0.0124692	0.063451	-0.415895	-1.26503	-1.1425	-0.369674	-1.43058
Ssc.26474.1.A1_at				-2.13847	0.00141343	0.146429	-1.61115	0.0209028	0.213421	-2.29488	0.0007585	0.0091109	-1.798	0.00714581	0.109827	1.18936	0.342965	0.57547	-1.11597	0.542869	0.559687	1.27635	0.191544	0.261717	1.32729	0.135131	0.929596	-1.42437	0.0697247	0.191438	-1.07314	0.693829	0.580834	-0.951154	-2.04773	-1.63925	-2.14957	-1.79755
Ssc.26419.1.A1_at	NM_004096	1979	EIF4EBP2	1.57686	0.0377965	0.37422	1.42404	0.0929733	0.362974	2.13422	0.00259064	0.0188557	1.81662	0.0105812	0.12387	1.15205	0.474266	0.633529	1.27568	0.229762	0.383132	-1.17483	0.417111	0.399615	-1.10732	0.603997	0.96216	1.49871	0.0594729	0.176647	1.35346	0.142929	0.265656	-2.20711	-1.55005	-1.69712	-1.1134	-1.34585	Homo sapiens eukaryotic translation initiation factor 4E binding protein 2 (EIF4EBP2); mRNA gb|BC050633.1| Homo sapiens eukaryotic translation initiation factor 4E binding protein 2; mRNA (cDNA clone MGC:60113 IMAGE:5555034); complete cds
Ssc.26416.1.A1_at	NM_080626	140707	BRI3BP	1.71575	0.00419881	0.212018	1.56832	0.0117755	0.178602	1.26947	0.134268	0.213707	-1.18002	0.284658	0.454746	-2.02463	0.00070507	0.0608961	-1.85066	0.00181792	0.0395923	-1.498	0.0201313	0.0669147	-1.094	0.553194	0.955977	-1.23542	0.179392	0.311648	-1.35155	0.0666828	0.173535	-0.083187	0.695656	0.566037	0.26104	-0.322002	Homo sapiens BRI3 binding protein (BRI3BP); mRNA
Ssc.26411.1.S1_at	NM_017711	54857	GDPD2	1.61774	0.456335	0.705285	-1.17797	0.797247	0.716964	-1.82351	0.355984	0.364182	4.71789	0.0314961	0.184248	2.91634	0.11539	0.396829	5.55755	0.0200283	0.114866	8.60311	0.00605291	0.0308256	-1.90566	0.323385	0.940588	-1.548	0.497553	0.498968	-2.94996	0.112002	0.233061	-2.03705	-1.34307	-2.27336	-2.90377	0.201088	Homo sapiens glycerophosphodiester phosphodiesterase domain containing 2 (GDPD2); mRNA dbj|AB048363.1| Homo sapiens hOBDPF mRNA for osteoblast differentiation promoting factor; complete cds
Ssc.2641.1.S1_at				-1.25044	0.481761	0.714101	1.42328	0.275373	0.519349	2.24798	0.0243915	0.0760494	-1.51745	0.202681	0.399567	-1.21353	0.541135	0.662123	-2.15975	0.0305317	0.142306	-3.41119	0.00247224	0.0178012	1.77973	0.0888559	0.917269	1.57943	0.165986	0.300298	2.81097	0.0070171	0.0447111	4.23443	3.912	4.74366	5.40306	3.63279
Ssc.26354.1.S1_at	NM_020734	57494	FAM80B	-2.75943	0.0263263	0.336625	-1.71681	0.195766	0.464176	-3.57514	0.00845951	0.0390847	-2.49698	0.0408296	0.204987	1.10511	0.802865	0.735129	-1.45443	0.359252	0.468272	1.43179	0.378895	0.380235	1.6073	0.251442	0.933041	-2.08243	0.0892895	0.218556	-1.29561	0.521515	0.512675	-1.49397	-2.95834	-2.2737	-3.33197	-2.81415	Homo sapiens family with sequence similarity 80; member B (FAM80B); mRNA
Ssc.26345.3.S1_at				-1.04841	0.877678	0.800046	1.38848	0.298709	0.532868	5.98231	0.00013674	0.00345698	1.01177	0.969601	0.700014	1.06075	0.847793	0.745275	-1.37233	0.315345	0.441499	-5.91272	0.00014409	0.00367269	1.4557	0.238346	0.933041	4.30853	0.00064382	0.0185376	6.27194	0.0001109	0.00458133	-0.938204	-1.00641	-0.464697	1.6425	-0.921326
Ssc.26345.1.S1_at	NM_000129	2162	F13A1	-1.07129	0.819501	0.789042	1.51503	0.187935	0.458	6.35062	9.04e-05	0.00285151	-1.26436	0.44342	0.540166	-1.18022	0.585372	0.676197	-1.91554	0.0514503	0.187791	-8.02945	3.348e-05	0.00180423	1.62303	0.130463	0.924127	4.19175	0.00064637	0.0185376	6.80335	6.698e-05	0.00364852	2.14035	2.041	2.73969	4.80725	1.80195	Homo sapiens coagulation factor XIII; A1 polypeptide (F13A1); mRNA
Ssc.26337.1.S1_at	NM_000873	3384	ICAM2	-1.44943	0.164372	0.54431	1.04566	0.860352	0.731727	1.51935	0.121714	0.20179	-1.23649	0.410897	0.524411	1.17221	0.535085	0.659491	-1.29295	0.323414	0.446191	-1.87867	0.0289051	0.0833926	1.51562	0.12367	0.92295	1.453	0.161854	0.296017	2.2022	0.00962907	0.0542983	1.85045	1.31496	1.91487	2.4539	1.5442
Ssc.26329.1.S1_at	NM_000648	1231	CCR2	1.30466	0.218033	0.586188	1.94749	0.00808841	0.160949	2.61028	0.00078937	0.00935305	2.37989	0.00159733	0.0664051	1.82414	0.0140199	0.166938	1.22203	0.345025	0.459487	-1.09681	0.657628	0.499956	1.49271	0.0758715	0.909237	1.34033	0.178288	0.310881	2.00073	0.0064622	0.0428067	-1.23849	-0.854812	-0.276876	0.145716	0.0124042	Homo sapiens chemokine (C-C motif) receptor 2 (CCR2); transcript variant B; mRNA
Ssc.26328.1.S1_at	NM_000579	1234	CCR5	1.3267	0.192063	0.566618	1.75886	0.0189779	0.208341	3.38476	0.00012629	0.00333594	2.39165	0.00152469	0.065461	1.8027	0.0154011	0.173933	1.35977	0.159277	0.322309	-1.41524	0.116423	0.195956	1.32574	0.193118	0.933041	1.9244	0.00887737	0.0619864	2.55125	0.00092929	0.0140221	0.906839	1.31469	1.72148	2.66589	2.16485	Homo sapiens chemokine (C-C motif) receptor 5 (CCR5); mRNA
Ssc.26315.1.S1_at	NM_207337	196394	AMN1	-1.66259	0.00681762	0.238932	-2.03581	0.00078178	0.0753263	-1.59319	0.0110406	0.0461632	-1.07202	0.652188	0.61883	1.55089	0.015006	0.171991	1.89903	0.00160098	0.0372722	1.48615	0.0244598	0.075325	-1.22448	0.205924	0.933041	1.27782	0.132542	0.268742	1.04357	0.781567	0.60984	1.33905	0.605611	0.313447	0.667133	1.23871	Homo sapiens antagonist of mitotic exit network 1 homolog (S. cerevisiae) (AMN1); mRNA gb|BC067906.1| Homo sapiens antagonist of mitotic exit network 1 homolog (S. cerevisiae); mRNA (cDNA clone MGC:87706 IMAGE:5314530); complete cds
Ssc.26308.1.S1_at	NM_006404	10544	PROCR	1.14083	0.402027	0.685332	1.13951	0.406037	0.588121	-2.26799	0.00028519	0.00529014	1.25447	0.163026	0.364951	1.09961	0.542386	0.662434	1.10089	0.537559	0.557848	2.84513	3.971e-05	0.00192321	-1.00116	0.994003	0.978799	-2.5844	8.833e-05	0.00800589	-2.5874	8.745e-05	0.00411903	3.54457	3.73466	3.73299	2.36316	3.87165	Homo sapiens protein C receptor; endothelial (EPCR) (PROCR); mRNA
Ssc.26304.1.S1_at				1.41966	0.0543776	0.411832	1.60773	0.0144857	0.192665	2.287	0.00043588	0.00661957	1.13411	0.452114	0.543742	-1.25179	0.192882	0.476478	-1.41761	0.0552088	0.194784	-2.01656	0.00141987	0.0127756	1.13247	0.457171	0.947867	1.4225	0.0532466	0.166865	1.61095	0.0141809	0.0689513	-0.116608	0.38894	0.568415	1.07685	0.0649502
Ssc.26300.2.S1_at	NM_030930	81622	UNC93B1	1.2305	0.197781	0.570414	1.85644	0.00209422	0.104979	2.20026	0.00037608	0.00619192	1.09391	0.563795	0.588311	-1.12487	0.451991	0.62306	-1.69708	0.00555803	0.0648323	-2.01138	0.00091079	0.00999107	1.50869	0.0210024	0.847565	1.1852	0.284796	0.388802	1.78811	0.00313249	0.0281851	1.78156	2.0808	2.67409	2.91923	1.91104	Homo sapiens unc-93 homolog B1 (C. elegans) (UNC93B1); mRNA
Ssc.26292.1.S1_at	NM_003512	8334	HIST1H2AC	1.03633	0.872278	0.799199	1.38469	0.163444	0.440799	7.83404	2.51e-06	0.00067427	1.00475	0.982973	0.703265	-1.03144	0.889086	0.753291	-1.37815	0.169072	0.331656	-7.79704	2.56e-06	0.00062814	1.33614	0.210135	0.933041	5.65762	1.166e-05	0.00439961	7.55938	2.94e-06	0.00109048	-0.545607	-0.494118	-0.0760464	2.42415	-0.538776	Homo sapiens histone cluster 1; H2ac (HIST1H2AC); mRNA
Ssc.26291.1.S1_at				1.04709	0.882794	0.800502	-1.64623	0.132363	0.409575	2.13026	0.0322279	0.0899062	-1.17414	0.609252	0.605408	-1.22942	0.512615	0.649867	1.40208	0.292639	0.426615	-2.50122	0.0130433	0.0501108	-1.72375	0.103776	0.917269	3.50691	0.00206337	0.0306123	2.03446	0.0417333	0.132065	-1.89224	-1.82586	-2.61141	-0.801207	-2.12384
Ssc.26287.1.S1_at	NM_002033	2526	FUT4	1.21545	0.234565	0.599718	1.19497	0.275017	0.519202	2.61229	9.815e-05	0.0029967	1.01054	0.94715	0.69552	-1.20277	0.258912	0.524704	-1.18251	0.302609	0.432814	-2.58505	0.00010728	0.00323624	-1.01714	0.914462	0.976633	2.18607	0.00048445	0.0160174	2.14924	0.00056972	0.0109643	-0.271617	0.00987473	-0.0146389	1.1137	-0.256492	Homo sapiens fucosyltransferase 4 (alpha (1;3) fucosyltransferase; myeloid-specific) (FUT4); mRNA
Ssc.26282.1.S1_a_at	NR_003287	100008589	LOC100008589	-3.65868	0.00464094	0.214826	-4.26836	0.0022969	0.107694	-1.20069	0.620224	0.479887	-1.0687	0.856357	0.673544	3.4235	0.00632555	0.121048	3.99398	0.00310186	0.049862	1.12351	0.751454	0.532443	-1.16664	0.675688	0.966835	3.55492	0.00530464	0.0472421	3.04715	0.0109674	0.0586697	1.58825	-0.283071	-0.505429	1.32439	1.4924	Homo sapiens 28S ribosomal RNA (LOC100008589)
Ssc.26274.1.S1_at				1.23599	0.26604	0.618291	1.69604	0.0148501	0.193632	2.29955	0.00093602	0.0102738	1.00539	0.976754	0.701671	-1.22937	0.27761	0.536726	-1.68695	0.0156295	0.102676	-2.28723	0.00097977	0.0103878	1.37221	0.109014	0.917269	1.35584	0.121391	0.256384	1.86049	0.00620499	0.0417903	1.644	1.94966	2.40616	2.84535	1.65175
Ssc.26253.1.S1_at				1.13709	0.337878	0.655139	1.62198	0.0035477	0.124298	2.36103	5.163e-05	0.00221729	1.64195	0.00303341	0.0823342	1.44399	0.0164254	0.179592	1.01231	0.925502	0.684231	-1.43794	0.0173778	0.0608835	1.42642	0.0193611	0.843818	1.45565	0.0147454	0.0824339	2.07637	0.00019181	0.0061646	-0.245274	-0.0599248	0.452478	0.994141	0.470136
Ssc.26230.1.S1_at	NM_004165	6236	RRAD	-1.21166	0.408952	0.686652	-1.44109	0.131975	0.409499	-2.61771	0.00151353	0.0136322	-1.34253	0.215521	0.409032	-1.10801	0.655074	0.697101	1.07342	0.756995	0.637597	1.94984	0.0133995	0.0510192	-1.18935	0.45433	0.947867	-1.81648	0.0231121	0.105437	-2.16043	0.00614371	0.0416045	0.724121	0.447134	0.196956	-0.664186	0.299169	Homo sapiens Ras-related associated with diabetes (RRAD); mRNA gb|L24564.1|HUMRAD Human Rad mRNA; complete cds
Ssc.26221.1.S1_at	NM_000609	6387	CXCL12	-1.08119	0.712812	0.767986	1.04998	0.817723	0.721443	-1.35085	0.175245	0.248273	2.31739	0.00222341	0.072767	2.50554	0.00122336	0.0708401	2.20708	0.00326066	0.0508231	3.13045	0.00024875	0.00481694	1.13523	0.552071	0.955692	-1.41837	0.12081	0.255832	-1.24941	0.305374	0.396806	3.39197	3.27935	3.46234	2.95811	4.60448	Homo sapiens chemokine (C-X-C motif) ligand 12 (stromal cell-derived factor 1) (CXCL12); transcript variant 2; mRNA
Ssc.26216.2.A1_at	NM_003745	8651	SOCS1	1.3694	0.0526988	0.409776	2.41341	0.00010726	0.0448556	4.97388	5.5208e-07	0.00035762	-1.14009	0.381084	0.510751	-1.56124	0.0109971	0.153226	-2.7515	3.4e-05	0.0100535	-5.67067	2.64416e-07	0.00042542	1.76239	0.00268478	0.713963	2.06093	0.00049628	0.0160846	3.63216	4.08e-06	0.00114794	0.2736	0.727142	1.54467	2.58797	0.0844537	Homo sapiens suppressor of cytokine signaling 1 (SOCS1); mRNA dbj|AB000734.1| Homo sapiens mRNA for TIP3; complete cds
Ssc.26205.1.S1_at	NM_018026	55690	PACS1	1.31951	0.0620731	0.421994	1.45401	0.0176923	0.20466	-1.20948	0.180269	0.252229	-1.39617	0.0299839	0.18071	-1.84225	0.00093927	0.0669344	-2.03004	0.00031766	0.0195679	-1.15435	0.302453	0.338292	1.10193	0.479106	0.950809	-1.75859	0.00162204	0.0278354	-1.59592	0.00535118	0.0384591	2.0965	2.4965	2.63653	1.82211	1.61503	Homo sapiens phosphofurin acidic cluster sorting protein 1 (PACS1); mRNA
Ssc.26197.1.S1_at				-1.23698	0.560561	0.73329	-1.42723	0.337678	0.554533	-4.60749	0.00150253	0.0135503	-1.18429	0.642384	0.615821	1.04449	0.904366	0.756106	1.20514	0.608874	0.58626	3.89052	0.00323495	0.0210716	-1.15381	0.694019	0.96685	-3.22826	0.00778061	0.0578685	-3.72479	0.00395926	0.0324615	-2.61516	-2.92198	-3.12838	-4.81914	-2.85918
Ssc.26180.1.S1_at				-1.38257	0.153002	0.53347	-1.88879	0.0125464	0.182615	-3.60187	0.000113	0.00319032	1.40974	0.132153	0.333059	1.94907	0.00971916	0.145403	2.6627	0.00087342	0.0279835	5.07769	1.541e-05	0.00120398	-1.36614	0.167205	0.933041	-1.90697	0.0116048	0.072082	-2.60519	0.00102421	0.0148144	2.50991	2.04256	1.59245	0.661167	3.00534
Ssc.26169.2.S1_at	NM_017617	4851	NOTCH1	1.41261	0.0112905	0.266472	1.34395	0.0242669	0.223796	2.00018	9.923e-05	0.00299971	1.15495	0.225432	0.417346	-1.22309	0.101064	0.376165	-1.16364	0.203959	0.362212	-1.73182	0.00060034	0.00794743	-1.05108	0.664529	0.965574	1.48828	0.00513069	0.0465562	1.41595	0.0108911	0.058414	0.448839	0.947202	0.875323	1.44897	0.656676	Homo sapiens Notch homolog 1; translocation-associated (Drosophila) (NOTCH1); mRNA
Ssc.26146.1.S1_at	NM_002416	4283	CXCL9	1.04494	0.852289	0.795664	1.29548	0.286747	0.526365	4.17603	9.972e-05	0.00299971	1.44001	0.144034	0.347	1.37808	0.19352	0.477073	1.11157	0.655513	0.604038	-2.9	0.00093889	0.0101531	1.23976	0.372201	0.945714	3.22355	0.00047232	0.0158212	3.99644	0.00012828	0.0050278	5.25251	5.31593	5.62599	7.31464	5.77859	Homo sapiens chemokine (C-X-C motif) ligand 9 (CXCL9); mRNA emb|X72755.1|HSHUMIG H.sapiens Humig mRNA
Ssc.26118.1.S1_at	NM_003549	8372	HYAL3	-1.05514	0.753445	0.776479	1.02454	0.886932	0.73648	-1.98004	0.00211264	0.0165391	-1.07546	0.67095	0.624564	-1.01926	0.9109	0.757655	-1.10186	0.572484	0.571456	1.8411	0.00430469	0.0251558	1.08103	0.649316	0.965167	-2.02863	0.00167558	0.0280567	-1.87657	0.00356369	0.0304941	0.488488	0.411057	0.523468	-0.497039	0.383532	Homo sapiens hyaluronoglucosaminidase 3 (HYAL3); mRNA gb|AF036035.1|AF036035 Homo sapiens hyaluronidase 3 (HYAL3) mRNA; complete cds
Ssc.26098.1.S1_at	NM_001013838	146206	RLTPR	1.1149	0.420948	0.691185	1.41115	0.0240069	0.222648	1.07866	0.572012	0.461532	-1.46515	0.0146058	0.139861	-1.63349	0.00356448	0.0984484	-2.06753	0.00022626	0.0182727	-1.58039	0.00543437	0.0288982	1.26571	0.0990758	0.917269	-1.30824	0.064939	0.184791	-1.0336	0.803885	0.616104	0.604229	0.761146	1.1011	0.713466	0.0531845	Homo sapiens RGD; leucine-rich repeat; tropomodulin and proline-rich containing protein (RLTPR); mRNA dbj|AB113647.1| Homo sapiens RLTPR mRNA for RGD; leucine-rich repeat; tropomodulin and proline-rich containing protein; partial cds
Ssc.26074.1.S1_at	NM_003023	6452	SH3BP2	-1.28826	0.080893	0.446337	1.24397	0.125223	0.402056	2.56458	2.863e-05	0.0016783	-1.08407	0.549927	0.583637	1.18835	0.215395	0.492066	-1.34856	0.0448623	0.175159	-2.7802	1.409e-05	0.00117274	1.60257	0.00473146	0.717605	2.06161	0.00024574	0.0118882	3.30386	3.53e-06	0.00109048	-0.339531	-0.704959	-0.0245758	1.01919	-0.455994	Homo sapiens SH3-domain binding protein 2 (SH3BP2); mRNA
Ssc.26066.1.S1_at				-1.095	0.654093	0.754951	-1.36752	0.142306	0.419832	-1.83715	0.0113475	0.0470462	1.47456	0.0763513	0.267555	1.61465	0.0349661	0.240191	2.01649	0.0051047	0.0627991	2.70899	0.00048399	0.00697075	-1.24887	0.284488	0.933041	-1.34342	0.163936	0.298097	-1.67776	0.0250265	0.0964903	0.47936	0.348427	0.0277989	-0.398109	1.03965
Ssc.26032.1.S1_at	NM_001044	6531	SLC6A3	-1.92758	0.00763117	0.245451	-1.23187	0.315032	0.54122	-1.51507	0.0613046	0.132743	-2.27254	0.00193614	0.070666	-1.17896	0.423159	0.612453	-1.84479	0.011131	0.0870601	-1.49996	0.0667637	0.140412	1.56476	0.046478	0.87271	-1.22989	0.318582	0.409175	1.27228	0.249906	0.359948	0.229873	-0.71692	-0.0709751	-0.369508	-0.954434	Homo sapiens solute carrier family 6 (neurotransmitter transporter; dopamine); member 3 (SLC6A3); mRNA
Ssc.26019.1.S1_at	NM_018206	55737	VPS35	-1.17018	0.207636	0.577459	-1.4112	0.0144684	0.192665	1.50506	0.00568211	0.030439	-1.05958	0.630543	0.61187	1.10438	0.41461	0.607998	1.33185	0.0338751	0.150109	-1.59473	0.00251523	0.0179701	-1.20596	0.13948	0.930004	2.12394	7.28e-05	0.00773933	1.7612	0.00066947	0.0119595	0.907437	0.680702	0.410514	1.49726	0.823945	Homo sapiens vacuolar protein sorting 35 homolog (S. cerevisiae) (VPS35); mRNA
Ssc.26009.1.S1_at				1.31537	0.460275	0.70681	2.96341	0.0123906	0.181466	5.59102	0.00070027	0.00875062	1.19129	0.634461	0.61288	-1.10416	0.786991	0.731535	-2.48757	0.028714	0.138463	-4.69327	0.00148605	0.0131759	2.25292	0.0461405	0.87271	1.88669	0.10569	0.23737	4.25055	0.00230898	0.0238463	3.07786	3.47332	4.64512	5.56097	3.33038
Ssc.25996.1.A1_at	NM_153341	127544	IBRDC3	1.27125	0.0447035	0.391812	1.49063	0.00339702	0.122013	3.24959	5.28144e-07	0.00035762	1.02169	0.841594	0.670273	-1.24426	0.0632409	0.312675	-1.45899	0.00476302	0.0608016	-3.1806	6.26786e-07	0.00050422	1.17257	0.159057	0.933041	2.18001	2.187e-05	0.00494505	2.55621	4.26e-06	0.00114794	2.39619	2.74244	2.97212	4.09645	2.42715	Homo sapiens IBR domain containing 3 (IBRDC3); mRNA dbj|AK074486.1| Homo sapiens cDNA FLJ90005 fis; clone HEMBA1000084; moderately similar to GAMETOGENESIS EXPRESSED PROTEIN GEG-154
Ssc.25990.1.S1_at	NM_175636	862	RUNX1T1	-1.35391	0.192987	0.567153	-2.45578	0.00201563	0.104979	-1.87985	0.0156267	0.0576618	1.06697	0.771361	0.65233	1.44458	0.121051	0.403124	2.62024	0.00125953	0.0336443	2.00574	0.0093912	0.0408608	-1.81384	0.0207254	0.847565	1.30637	0.24644	0.361785	-1.38846	0.161506	0.283964	0.273722	-0.163414	-1.02246	-0.636897	0.367235	Homo sapiens runt-related transcription factor 1; translocated to; 1 (cyclin D-related) (RUNX1T1); transcript variant 4; mRNA
Ssc.25954.1.S1_at				-9.46111	5.586e-05	0.0510306	-1.37008	0.372191	0.572247	1.17408	0.644196	0.488361	1.44135	0.303518	0.466342	13.6367	1.549e-05	0.0177754	1.97476	0.0711081	0.220626	1.22764	0.556405	0.463046	6.90551	0.00018945	0.558957	1.60858	0.188764	0.319969	11.1081	3.128e-05	0.0027191	-1.95248	-5.19449	-2.40675	-1.72096	-1.42507
Ssc.2595.1.S1_at	NM_022353	64172	OSGEPL1	-1.27485	0.106961	0.47983	-1.27301	0.108812	0.381671	-1.97172	0.00057713	0.00777032	1.01462	0.91778	0.688604	1.29349	0.0899705	0.359778	1.29162	0.0915494	0.247875	2.00055	0.00049378	0.00703993	1.00145	0.991764	0.978799	-1.54887	0.00963592	0.0650488	-1.54662	0.00981062	0.0548908	0.0607422	-0.28959	-0.287497	-0.918714	0.0816837	Homo sapiens O-sialoglycoprotein endopeptidase-like 1 (OSGEPL1); mRNA
Ssc.25899.1.S1_at				-1.22722	0.495414	0.717669	-2.73799	0.00591815	0.144963	1.43565	0.239932	0.295393	1.05974	0.845122	0.671428	1.30054	0.385247	0.594773	2.90155	0.00424084	0.0571723	-1.35472	0.318856	0.3476	-2.23104	0.0196922	0.843818	3.93079	0.0008044	0.0209656	1.76186	0.0788264	0.19158	-1.62541	-1.92081	-3.07853	-1.10371	-1.54171
Ssc.25898.1.S1_at	NM_153692	203100	HTRA4	-2.18921	0.0298548	0.350191	-1.89209	0.0664661	0.321901	-5.23486	0.00032562	0.00573165	-1.18955	0.587451	0.597931	1.84037	0.077173	0.340246	1.59059	0.164825	0.328108	4.4007	0.00074002	0.00891258	1.15703	0.647731	0.965167	-2.76671	0.0082004	0.0595515	-2.39121	0.0183068	0.0805451	3.60171	2.47129	2.68172	1.21355	3.35129	Homo sapiens HtrA serine peptidase 4 (HTRA4); mRNA dbj|AK075205.1| Homo sapiens cDNA FLJ90724 fis; clone PLACE1009279; highly similar to Probable serine protease HTRA4 precursor (EC3.4.21.-)
Ssc.25890.1.S1_at	NM_002110	3055	HCK	1.20504	0.347371	0.660586	1.43277	0.0864645	0.352852	2.47241	0.00073967	0.0089602	1.44304	0.0812338	0.274239	1.1975	0.363141	0.584893	1.00717	0.970625	0.693013	-1.71334	0.0173521	0.0608289	1.18897	0.381691	0.945714	1.72562	0.0162648	0.0874258	2.05172	0.00348931	0.030088	2.41559	2.68468	2.93439	3.72151	2.9447	Homo sapiens hemopoietic cell kinase (HCK); mRNA
Ssc.25882.1.S1_at				-1.2222	0.30253	0.637912	-1.2993	0.18648	0.456809	-2.31784	0.00105176	0.0109992	1.08198	0.678542	0.626818	1.3224	0.161006	0.448401	1.40581	0.0947835	0.251583	2.50785	0.00055272	0.0076006	-1.06308	0.74721	0.969782	-1.78392	0.0105885	0.0682981	-1.89644	0.00605146	0.0412416	1.60133	1.31184	1.2236	0.388549	1.715
Ssc.25867.1.S1_at	NM_032305	84265	POLR3GL	-1.2323	0.139669	0.519417	-1.33891	0.0488397	0.290642	1.50752	0.0102783	0.0441808	-1.05764	0.675989	0.626438	1.16514	0.267554	0.529005	1.26595	0.100154	0.258124	-1.59441	0.00498195	0.0274605	-1.08652	0.538178	0.95514	2.01843	0.00030352	0.0130785	1.85771	0.00077123	0.0127243	1.31356	1.01221	0.892501	1.90574	1.23272	Homo sapiens polymerase (RNA) III (DNA directed) polypeptide G (32kD)-like (POLR3GL); mRNA gb|BC004355.1| Homo sapiens polymerase (RNA) III (DNA directed) polypeptide G (32kD)-like; mRNA (cDNA clone MGC:3200 IMAGE:3357827); complete cds
Ssc.25862.1.S1_at				-1.70537	0.0200197	0.312065	-1.05761	0.777782	0.712294	-2.01838	0.00457057	0.0267187	-1.83237	0.0105995	0.123879	-1.07447	0.717777	0.714053	-1.73256	0.0173962	0.107201	1.10151	0.627557	0.489731	1.61248	0.0329211	0.862031	-1.90844	0.00742043	0.0564251	-1.18354	0.40349	0.455433	2.68429	1.9142	2.60348	1.67109	1.81057
Ssc.25850.1.A1_at	NM_006601	10728	PTGES3	-1.1776	0.54246	0.728827	-1.29202	0.346322	0.559336	1.41621	0.209176	0.273643	-2.10473	0.0166522	0.146004	-1.78732	0.0490038	0.276307	-1.62902	0.0891861	0.24486	-2.98076	0.00179172	0.014666	-1.09717	0.727995	0.968576	1.82978	0.0420082	0.146766	1.66773	0.0767765	0.188739	0.307789	0.0719444	-0.0618442	0.809829	-0.76585	Homo sapiens prostaglandin E synthase 3 (cytosolic) (PTGES3); mRNA gb|BC003005.1| Homo sapiens prostaglandin E synthase 3 (cytosolic); mRNA (cDNA clone MGC:4004 IMAGE:2821965); complete cds
Ssc.25844.1.S1_at				-2.10058	0.00380499	0.204559	-1.09188	0.666689	0.682097	2.05346	0.00459685	0.0268064	-1.22719	0.325754	0.481448	1.71171	0.0218139	0.197517	-1.12392	0.56848	0.570017	-2.51997	0.00088689	0.00984076	1.92382	0.00797461	0.752627	2.24213	0.00222939	0.0316179	4.31346	2.373e-05	0.00235412	-1.10199	-2.17278	-1.22881	-0.0639348	-1.39734
Ssc.25811.1.A1_at				1.03906	0.907835	0.805671	1.57072	0.191977	0.4613	-3.62111	0.00256909	0.0187883	-2.05684	0.0494343	0.221022	-2.13717	0.0403928	0.254525	-3.23072	0.00458117	0.0596774	1.76052	0.110183	0.189591	1.51168	0.22926	0.933041	-5.68775	0.00030707	0.0131129	-3.76255	0.00212283	0.0229706	-2.47768	-2.4224	-1.82625	-4.33411	-3.5181
Ssc.25797.1.S1_at	NM_001199	649	BMP1	-1.42768	0.287714	0.632026	-1.27093	0.467018	0.614772	2.09066	0.0423485	0.105823	1.49968	0.230094	0.420444	2.14106	0.0372538	0.246402	1.90598	0.0693181	0.218079	-1.39407	0.319402	0.347908	1.12333	0.72142	0.968576	2.65708	0.0116017	0.072082	2.98479	0.00623918	0.041957	-1.0759	-1.58957	-1.42178	-0.0119398	-0.491248	Homo sapiens bone morphogenetic protein 1 (BMP1); transcript variant BMP1-1; mRNA gb|M22488.1|HUMBMP1A Human bone morphogenetic protein 1 (BMP-1) mRNA
Ssc.25795.1.S1_at				-2.94453	0.0875868	0.455591	2.37635	0.160114	0.437697	3.56843	0.0498263	0.117522	1.30043	0.654979	0.619842	3.82917	0.0403762	0.254507	-1.82735	0.315422	0.441535	-2.74403	0.107214	0.186414	6.99723	0.00665018	0.748444	1.50164	0.492296	0.496919	10.5074	0.00206559	0.0226424	-4.57076	-6.1288	-3.32201	-2.73547	-4.19176
Ssc.2572.1.S1_at	NM_021129	5464	PPA1	1.04711	0.720006	0.769416	1.30859	0.056668	0.305032	2.13055	0.00012228	0.00330822	-1.04567	0.727986	0.642022	-1.09494	0.484211	0.638728	-1.36836	0.0308146	0.142865	-2.22786	7.675e-05	0.00269087	1.24971	0.104508	0.917269	1.62813	0.00294168	0.0357612	2.03468	0.00020121	0.00631308	4.33951	4.40593	4.72752	5.43073	4.27507	Homo sapiens pyrophosphatase (inorganic) 1 (PPA1); mRNA
Ssc.2564.1.A1_at	NM_052886	114569	MAL2	1.25617	0.645797	0.752335	-1.14776	0.780489	0.712972	-4.71765	0.0091297	0.0410976	1.59905	0.352447	0.496003	1.27296	0.626942	0.68785	1.83532	0.235749	0.387628	7.54378	0.00183405	0.0148937	-1.44178	0.464719	0.949772	-4.11033	0.0148711	0.0829087	-5.92619	0.00413052	0.0334169	-2.41606	-2.08702	-2.61487	-4.65412	-1.73884	Homo sapiens mal; T-cell differentiation protein 2 (MAL2); mRNA
Ssc.25615.1.A1_at				-1.36366	0.0806697	0.445925	-1.60401	0.0142878	0.1924	-2.19549	0.00059914	0.00794648	1.09895	0.567586	0.590045	1.4986	0.0296592	0.22374	1.76273	0.00525868	0.0636268	2.41273	0.00025545	0.00484972	-1.17625	0.333154	0.94457	-1.36875	0.0776085	0.202779	-1.61	0.0137293	0.0676166	2.62669	2.17921	1.94501	1.49215	2.76282
Ssc.25612.1.S1_at				-1.26475	0.283317	0.629827	-2.0137	0.00701349	0.153375	-1.13755	0.547773	0.451844	-1.88345	0.0121215	0.129438	-1.48919	0.0834718	0.350872	1.06916	0.753486	0.636534	-1.65571	0.0352008	0.0941813	-1.59218	0.0485696	0.87271	1.77021	0.0202358	0.0981346	1.11182	0.619977	0.553496	-1.68769	-2.02654	-2.69754	-1.87362	-2.60106
Ssc.25560.1.S1_at				-1.07323	0.791418	0.783013	-1.08035	0.772493	0.710615	1.56441	0.116141	0.196034	-1.52324	0.136807	0.33839	-1.41931	0.208018	0.487324	-1.40996	0.216062	0.371578	-2.38298	0.00751797	0.0354941	-1.00663	0.98022	0.97821	1.69011	0.0713083	0.19386	1.67897	0.074395	0.185071	-0.984885	-1.08684	-1.09638	-0.339263	-1.59203
Ssc.25512.1.A1_at	NM_001048205	9985	REC8	1.22513	0.020604	0.312466	1.62927	6.058e-05	0.0366773	2.06735	1.87e-06	0.00062023	1.06618	0.406347	0.522811	-1.14908	0.0895842	0.35942	-1.52813	0.00018881	0.0174145	-1.93902	4.32e-06	0.00074784	1.32988	0.00318	0.717605	1.26888	0.00915779	0.0632888	1.68746	3.386e-05	0.00286486	-0.25973	0.0331995	0.444492	0.788051	-0.167274	Homo sapiens REC8 homolog (yeast) (REC8); transcript variant 2; mRNA
Ssc.2543.1.S1_at	NM_014767	9806	SPOCK2	-1.01679	0.903407	0.804892	1.35034	0.0485521	0.290258	1.03993	0.775737	0.531016	-1.5619	0.00757273	0.111176	-1.53611	0.00934709	0.14275	-2.1091	0.00023444	0.0183143	-1.62426	0.00464154	0.0263154	1.37302	0.0392815	0.866817	-1.2985	0.0793834	0.205269	1.05739	0.685367	0.577481	3.24194	3.21792	3.67526	3.29842	2.59864	Homo sapiens sparc/osteonectin; cwcv and kazal-like domains proteoglycan (testican) 2 (SPOCK2); mRNA dbj|D87465.1| Homo sapiens mRNA for KIAA0275 gene; partial cds
Ssc.25350.1.A1_at	NM_203468	954	ENTPD2	1.28592	0.29941	0.636633	1.35669	0.213806	0.476925	-1.61069	0.0647861	0.137513	-1.19409	0.457955	0.546458	-1.5355	0.0915335	0.36192	-1.62001	0.0621122	0.20704	1.34889	0.221931	0.283584	1.05504	0.820333	0.974947	-2.18521	0.00674607	0.0539232	-2.07122	0.0100041	0.0556424	-0.695792	-0.332994	-0.255702	-1.38347	-0.951705	Homo sapiens ectonucleoside triphosphate diphosphohydrolase 2 (ENTPD2); transcript variant 1; mRNA
Ssc.25324.1.S1_at	NM_004023	1756	DMD	-1.01951	0.875961	0.799441	-1.08239	0.526449	0.637233	-2.32802	3.696e-05	0.00191629	1.07816	0.546705	0.582586	1.0992	0.451229	0.62306	1.167	0.2294	0.383021	2.50999	1.782e-05	0.00132324	-1.06168	0.63051	0.964199	-2.15081	8.372e-05	0.00797947	-2.28348	4.49e-05	0.00334047	0.374334	0.346462	0.260107	-0.844772	0.482911	Homo sapiens dystrophin (muscular dystrophy; Duchenne and Becker types) (DMD); transcript variant Dp140bc; mRNA
Ssc.25266.1.S1_at	NM_006306	8243	SMC1A	2.02967	0.00712997	0.241112	1.75535	0.0231661	0.221712	1.23944	0.330994	0.350429	1.38404	0.152917	0.355236	-1.46648	0.0983979	0.371289	-1.26828	0.284362	0.421576	1.11666	0.610881	0.48385	-1.15628	0.505208	0.952435	-1.41624	0.128631	0.264624	-1.63757	0.0408096	0.130249	-1.04772	-0.0264813	-0.235967	-0.738037	-0.578843	Homo sapiens structural maintenance of chromosomes 1A (SMC1A); mRNA
Ssc.25264.2.S1_a_at	NM_020929	57689	LRRC4C	-1.33818	0.171878	0.550108	-1.38126	0.133796	0.411064	-1.67733	0.025916	0.0788706	1.33407	0.176036	0.376474	1.78522	0.0150997	0.172461	1.84269	0.0114874	0.0888154	2.23768	0.00225419	0.0168686	-1.03219	0.876018	0.976633	-1.21435	0.34968	0.426505	-1.25344	0.28039	0.380047	-1.83719	-2.25746	-2.30317	-2.58336	-1.42136	Homo sapiens leucine rich repeat containing 4C (LRRC4C); mRNA
Ssc.25255.1.S1_at	NM_025080	80150	ASRGL1	-1.05816	0.581864	0.739086	1.24824	0.0496622	0.292617	2.34566	6.33e-06	0.00089726	1.26454	0.0397661	0.202351	1.33809	0.014994	0.171991	1.01306	0.89867	0.678672	-1.85495	9.887e-05	0.00312277	1.32084	0.0187557	0.832538	1.87917	8.348e-05	0.00797947	2.48208	3.56e-06	0.00109048	0.471846	0.39029	0.791743	1.70184	0.810462	Homo sapiens asparaginase like 1 (ASRGL1); mRNA gb|AF411076.1| Homo sapiens asparaginase-like protein mRNA; complete cds
Ssc.25247.1.S1_at	NM_013285	29889	GNL2	1.15437	0.60991	0.74541	-1.04119	0.885214	0.736346	1.33235	0.317244	0.342386	-1.96697	0.0324396	0.185629	-2.27062	0.0131509	0.163054	-1.88916	0.0417814	0.168631	-2.6207	0.00540547	0.0287762	-1.20192	0.515128	0.953003	1.38723	0.257497	0.369914	1.15418	0.61032	0.55009	-0.532741	-0.325633	-0.590978	-0.118766	-1.50872	Homo sapiens guanine nucleotide binding protein-like 2 (nucleolar) (GNL2); mRNA gb|L05425.1|HUMAUANTIG Homo sapiens nucleolar GTPase mRNA; complete cds
Ssc.25243.1.S1_at	NM_032048	84034	EMILIN2	1.34389	0.174072	0.553347	2.432	0.0013348	0.089509	5.18362	1.003e-05	0.00105979	1.91597	0.00918527	0.117526	1.42569	0.109618	0.389465	-1.26933	0.265012	0.408572	-2.70548	0.00059794	0.0079433	1.80967	0.0148682	0.81261	2.13142	0.00380274	0.0403529	3.85718	5.474e-05	0.00349313	-2.49024	-2.06383	-1.2081	-0.116279	-1.55216	Homo sapiens elastin microfibril interfacer 2 (EMILIN2); mRNA
Ssc.25215.1.A1_at	NM_014264	10733	PLK4	-1.08257	0.564648	0.733772	-1.12507	0.39703	0.584225	-2.08048	0.00026164	0.00509624	-1.57782	0.00650331	0.105571	-1.45749	0.0179015	0.185273	-1.40242	0.029403	0.139759	1.31858	0.0645893	0.13776	-1.03927	0.778356	0.971773	-1.8492	0.00095702	0.0223634	-1.92181	0.00061872	0.0115505	0.851381	0.736926	0.681361	-0.205537	0.193444	Homo sapiens polo-like kinase 4 (Drosophila) (PLK4); mRNA
Ssc.25202.1.A1_at	NM_019600	56204	KIAA1370	-1.43385	0.00538302	0.227531	-1.6224	0.00078061	0.0753263	-2.68982	2.08e-06	0.00063678	-1.27165	0.0400385	0.203109	1.12755	0.265949	0.528335	1.27583	0.0378984	0.159838	2.11522	2.445e-05	0.0015404	-1.1315	0.253147	0.933041	-1.65793	0.00056811	0.017365	-1.87594	0.00010484	0.00446895	3.16002	2.64013	2.46189	1.73251	2.81332	Homo sapiens KIAA1370 (KIAA1370); mRNA dbj|AB037791.1| Homo sapiens mRNA for KIAA1370 protein; partial cds
Ssc.25191.1.S1_at	NM_138418	84331	C16orf14	1.38034	0.115828	0.490621	1.15303	0.46444	0.613851	-1.6076	0.0295663	0.0853006	-1.22193	0.309487	0.47049	-1.68668	0.0190382	0.187948	-1.40891	0.0969739	0.25429	1.31562	0.173554	0.247318	-1.19715	0.359107	0.945714	-1.8536	0.00805966	0.0590644	-2.21903	0.00166877	0.0198114	0.637024	1.10205	0.842448	-0.0478805	0.347868	Homo sapiens chromosome 16 open reading frame 14 (C16orf14); mRNA gb|BC001912.1| Homo sapiens chromosome 16 open reading frame 14; mRNA (cDNA clone MGC:2670 IMAGE:3546959); complete cds
Ssc.25186.1.A1_at	NM_012082	23414	ZFPM2	1.16795	0.47296	0.711837	-1.0122	0.954689	0.75081	-1.20593	0.389528	0.382144	1.6746	0.03273	0.18599	1.43379	0.114157	0.395897	1.69503	0.0296205	0.140247	2.01945	0.00704799	0.0340979	-1.18221	0.440063	0.947867	-1.1914	0.419869	0.462825	-1.40848	0.130932	0.254113	0.682776	0.90676	0.665278	0.412625	1.42659	Homo sapiens zinc finger protein; multitype 2 (ZFPM2); mRNA
Ssc.25185.1.S1_at				1.37034	0.110347	0.483083	1.44925	0.0660347	0.321427	2.05124	0.00253938	0.0186631	1.39824	0.0919196	0.28716	1.02036	0.91299	0.757895	-1.03648	0.846064	0.664267	-1.46702	0.0589309	0.129709	1.05758	0.761959	0.970917	1.41538	0.0822076	0.208983	1.49688	0.0487577	0.145194	-1.05228	-0.597746	-0.516974	-0.015786	-0.56867
Ssc.25179.1.A1_at	NM_001173	394	ARHGAP5	-1.02202	0.906044	0.805462	-1.03723	0.843105	0.727842	-1.39568	0.0936234	0.171866	1.6488	0.0194862	0.154616	1.68511	0.0158338	0.176705	1.71018	0.0137589	0.096838	2.3012	0.00093378	0.0101282	-1.01488	0.936205	0.976633	-1.34559	0.130038	0.266073	-1.36561	0.114005	0.235723	-1.87656	-1.90799	-1.9293	-2.35754	-1.15515	Homo sapiens Rho GTPase activating protein 5 (ARHGAP5); transcript variant 2; mRNA
Ssc.25140.1.A1_at	NM_014949	22889	KIAA0907	1.25006	0.180164	0.557209	1.6039	0.01225	0.180253	1.04119	0.799708	0.538272	-1.31931	0.103888	0.302018	-1.64923	0.00902074	0.141532	-2.11604	0.00068238	0.0252581	-1.37365	0.0675509	0.141105	1.28305	0.138669	0.929596	-1.54045	0.0191359	0.0953934	-1.20062	0.26516	0.370496	0.391466	0.713468	1.07305	0.449694	-0.0083205	Homo sapiens KIAA0907 (KIAA0907); mRNA gb|BC062637.1| Homo sapiens KIAA0907; mRNA (cDNA clone MGC:75027 IMAGE:5497581); complete cds
Ssc.25137.1.S1_at	NR_003377	728939	RP11-94I2.3	-4.26356	0.0253756	0.335501	-1.57619	0.429323	0.597784	-7.07996	0.0053284	0.0292425	-2.12518	0.20227	0.399217	2.00621	0.236144	0.505962	-1.34831	0.600352	0.582873	3.33146	0.0543834	0.123298	2.70498	0.101821	0.917269	-4.49183	0.021579	0.101696	-1.66058	0.380175	0.442803	-1.62817	-3.72023	-2.28461	-4.45191	-2.71576	Homo sapiens PDZ domain containing 1 pseudogene 1 (LOC728939) on chromosome 1
Ssc.25130.1.A1_at				1.05738	0.85238	0.795664	1.44472	0.236544	0.491648	1.14756	0.647701	0.489578	-2.17157	0.0241447	0.165777	-2.29617	0.0173984	0.182596	-3.13732	0.00289779	0.0488131	-2.492	0.0107797	0.044483	1.36633	0.310505	0.938887	-1.25896	0.448878	0.477095	1.08528	0.785103	0.610671	-2.38429	-2.3038	-1.8535	-2.18573	-3.50303
Ssc.25083.1.A1_at				1.51932	0.147496	0.526685	2.34311	0.00955562	0.167892	2.22263	0.0133914	0.0521647	1.44988	0.193413	0.391716	-1.0479	0.864104	0.7491	-1.61607	0.101772	0.260386	-1.53298	0.139894	0.218473	1.54221	0.134993	0.929596	-1.0542	0.84691	0.616252	1.46291	0.183784	0.304284	-1.86203	-1.2586	-0.633605	-0.709759	-1.3261
Ssc.25081.1.S1_at				-1.01414	0.956911	0.812949	-1.10443	0.703285	0.692238	-2.25257	0.00941629	0.041903	1.53071	0.123862	0.324288	1.55235	0.113308	0.394565	1.69057	0.0650566	0.211126	3.44803	0.0006374	0.00813178	-1.08904	0.743377	0.969782	-2.03957	0.0183894	0.0935529	-2.22117	0.0103452	0.0566812	-0.289228	-0.309482	-0.432534	-1.4608	0.324974
Ssc.25070.1.A1_at				-1.12954	0.397224	0.683672	1.39067	0.0376688	0.263137	1.94765	0.00068135	0.00860463	-1.28718	0.0967051	0.293556	-1.13956	0.36522	0.585399	-1.79004	0.00175083	0.0391897	-2.50696	5.547e-05	0.00227541	1.57082	0.00830397	0.752627	1.40051	0.0345132	0.132111	2.19995	0.00019173	0.0061646	0.474303	0.298566	0.950085	1.43603	0.110095
Ssc.25067.1.S1_at	NM_016205	56034	PDGFC	-1.00634	0.968295	0.814718	-1.08875	0.595253	0.658576	-1.52852	0.0209022	0.068955	1.59053	0.0134658	0.135112	1.6006	0.0125604	0.160873	1.73168	0.00532684	0.0638444	2.43115	0.0001896	0.00420917	-1.08189	0.622511	0.964199	-1.40393	0.0533931	0.16704	-1.5189	0.0224167	0.0901033	2.6761	2.66699	2.55343	2.06396	3.34561	Homo sapiens platelet derived growth factor C (PDGFC); mRNA gb|AF091434.1| Homo sapiens secretory growth factor-like protein fallotein mRNA; complete cds
Ssc.25044.1.S1_at	NM_001273	1108	CHD4	1.40596	0.0790199	0.443924	-1.06747	0.715668	0.695228	1.07	0.705932	0.509809	-1.43271	0.065975	0.251235	-2.01433	0.0024414	0.0847804	-1.34215	0.122113	0.284264	-1.53299	0.0341398	0.0925376	-1.50082	0.0420296	0.866817	1.14219	0.463051	0.482966	-1.31398	0.14813	0.271088	0.0849326	0.576486	-0.009268	0.182538	-0.433814	Homo sapiens chromodomain helicase DNA binding protein 4 (CHD4); mRNA
Ssc.25029.1.A1_at	NM_012302	23266	LPHN2	-1.17877	0.320507	0.647471	-1.30911	0.117708	0.392339	-1.60745	0.0129701	0.0511978	1.27288	0.15617	0.358017	1.50043	0.0274763	0.215354	1.66634	0.00879019	0.0782011	2.04609	0.00105816	0.0107903	-1.11058	0.520127	0.953003	-1.22789	0.221194	0.344409	-1.36367	0.0769712	0.188939	1.78019	1.54292	1.3916	1.09542	2.12829	Homo sapiens latrophilin 2 (LPHN2); mRNA
Ssc.24982.1.S1_at	NM_001446	2173	FABP7	1.06612	0.854958	0.796024	-1.9294	0.0830672	0.346789	-3.61551	0.00369022	0.0235204	-1.74306	0.134621	0.335761	-1.85831	0.0995222	0.373443	1.10691	0.772129	0.642089	2.07423	0.058287	0.128737	-2.05698	0.0607394	0.875425	-1.8739	0.095619	0.225538	-3.85457	0.00271782	0.0261459	0.0531652	0.145538	-0.894988	-1.80103	-0.748454	Homo sapiens fatty acid binding protein 7; brain (FABP7); mRNA
Ssc.24960.1.S1_at	NM_001005169	390037	OR52I1	-1.1224	0.675046	0.759765	1.23674	0.445309	0.606017	2.18297	0.0153171	0.0569023	1.02552	0.926776	0.691049	1.15105	0.610321	0.683776	-1.20596	0.499691	0.541942	-2.12864	0.018002	0.0624058	1.38812	0.24815	0.933041	1.76509	0.0595415	0.176723	2.45017	0.00735086	0.0460534	-0.146053	-0.312643	0.160494	0.980239	-0.109693	Homo sapiens olfactory receptor; family 52; subfamily I; member 1 (OR52I1); mRNA tpg|BK004371.1| TPA_inf: Homo sapiens olfactory receptor OR11-13 gene; complete cds
Ssc.24946.1.A1_at	NM_024913	79974	FLJ21986	-1.04386	0.877716	0.800046	-1.9043	0.0393622	0.266399	-5.08772	0.0001352	0.00345315	1.49311	0.171207	0.372202	1.55859	0.133726	0.420116	2.84332	0.00324964	0.0508231	7.59652	2.168e-05	0.00142714	-1.82429	0.0514836	0.87271	-2.6717	0.00473697	0.0447338	-4.87396	0.00016722	0.00563481	0.933408	0.871483	0.00414893	-1.41361	1.51173	Homo sapiens hypothetical protein FLJ21986 (FLJ21986); mRNA emb|AL832619.2|HSM803929 Homo sapiens mRNA; cDNA DKFZp451O0317 (from clone DKFZp451O0317); complete cds
Ssc.24926.1.S1_at	NM_000906	4881	NPR1	1.33944	0.123622	0.502162	-1.09938	0.59767	0.659642	-2.17984	0.00117375	0.0116785	1.01802	0.920213	0.689019	-1.31574	0.145515	0.433476	1.11918	0.531727	0.55579	2.21911	0.00100196	0.0105133	-1.47255	0.0501532	0.87271	-1.98279	0.00278455	0.0352013	-2.91977	0.00010632	0.00449632	-0.0449567	0.376678	-0.181642	-1.16918	-0.0191957	Homo sapiens natriuretic peptide receptor A/guanylate cyclase A (atrionatriuretic peptide receptor A) (NPR1); mRNA gb|BC063304.1| Homo sapiens natriuretic peptide receptor A/guanylate cyclase A (atrionatriuretic peptide receptor A); mRNA (cDNA clone MGC:7
Ssc.24908.1.S1_at	NM_001008539	6542	SLC7A2	1.16249	0.604085	0.743115	-1.17264	0.583675	0.655848	-1.74292	0.0764477	0.151661	1.54215	0.154513	0.356764	1.32659	0.338639	0.573218	1.80839	0.0613933	0.205815	2.68784	0.00557786	0.0293376	-1.36319	0.296408	0.934916	-1.48631	0.189117	0.32025	-2.02613	0.0308679	0.109907	-1.21552	-0.998301	-1.44529	-2.01703	-0.590581	Homo sapiens solute carrier family 7 (cationic amino acid transporter; y+ system); member 2 (SLC7A2); transcript variant 2; mRNA
Ssc.24901.1.A1_at				1.08155	0.423589	0.692179	1.35913	0.0084929	0.164185	2.12047	1.178e-05	0.00111565	1.0213	0.827031	0.667166	-1.05899	0.555471	0.667074	-1.33079	0.0124347	0.0923535	-2.07625	1.51e-05	0.00120398	1.25665	0.0353704	0.862031	1.56017	0.00079966	0.0209656	1.96059	3.05e-05	0.00267818	4.94795	5.06104	5.39063	6.03233	4.97835
Ssc.24891.1.S1_at				-1.06571	0.793067	0.78346	-1.07633	0.761879	0.708335	-2.11849	0.00984587	0.0429405	1.3852	0.197776	0.395709	1.47622	0.130155	0.416966	1.49093	0.121711	0.283842	2.93454	0.00104533	0.010735	-1.00996	0.967346	0.977623	-1.96826	0.0167546	0.0890126	-1.98787	0.0155921	0.0727319	-0.926409	-1.01822	-1.03252	-2.00945	-0.456315
Ssc.24873.1.S1_at	NM_005189	84733	CBX2	1.16151	0.204386	0.573933	1.00167	0.988208	0.756977	-1.90605	0.00016172	0.00384207	-1.46876	0.00586112	0.101744	-1.70598	0.00067757	0.0601904	-1.47122	0.00571455	0.0654368	1.29773	0.0397231	0.101624	-1.15957	0.209081	0.933041	-1.90924	0.00015844	0.0101989	-2.2139	2.901e-05	0.00261919	0.717431	0.933435	0.719842	-0.213158	0.162831	Homo sapiens chromobox homolog 2 (Pc class homolog; Drosophila) (CBX2); transcript variant 1; mRNA
Ssc.24865.1.A1_at				1.47049	0.343528	0.658538	1.46225	0.350285	0.561477	1.48123	0.33491	0.352799	-2.59653	0.0336504	0.188228	-3.81816	0.00617683	0.120381	-3.79678	0.00632854	0.0681666	-3.84607	0.00598569	0.0306049	-1.00563	0.988733	0.978799	1.01298	0.974126	0.64813	1.00731	0.98539	0.663045	-2.44312	-1.88682	-1.89492	-1.87632	-3.8197
Ssc.24864.1.A1_at	NM_002398	4211	MEIS1	-1.1317	0.573419	0.735967	-1.46419	0.103085	0.3769	-1.99201	0.00883909	0.040303	1.37775	0.162599	0.364665	1.5592	0.0631738	0.312675	2.01729	0.00799536	0.0748894	2.74449	0.00078077	0.00919147	-1.2938	0.253458	0.933041	-1.36048	0.178177	0.310803	-1.76019	0.0239005	0.0934649	1.60404	1.42554	1.05394	0.609815	2.06635	Homo sapiens Meis homeobox 1 (MEIS1); mRNA
Ssc.2485.1.S1_at	NM_002998	6383	SDC2	-1.22879	0.340947	0.656486	-1.44954	0.101774	0.375334	-2.90341	0.00041741	0.00651755	1.13269	0.558857	0.587092	1.39185	0.13967	0.428056	1.64189	0.036912	0.157409	3.28868	0.00017835	0.00411421	-1.17965	0.441309	0.947867	-2.00299	0.00710801	0.0553299	-2.36282	0.00190909	0.0215273	1.65005	1.3528	1.11445	0.112297	1.8298	Homo sapiens syndecan 2 (SDC2); mRNA
Ssc.24815.1.S1_at				-1.40365	0.107343	0.47983	-1.08419	0.682164	0.686125	1.86456	0.00871754	0.0399532	-1.29386	0.208644	0.403803	1.08486	0.679908	0.704381	-1.19339	0.378086	0.478277	-2.41248	0.00098886	0.0104284	1.29465	0.207648	0.933041	2.02155	0.00430357	0.0427126	2.6172	0.00052243	0.0105412	-1.40198	-1.89116	-1.5186	-0.50314	-1.77366
Ssc.24808.1.A1_at				-1.61499	0.187997	0.562953	-1.06502	0.856377	0.730686	-2.11297	0.0519637	0.120256	1.40317	0.341541	0.491242	2.2661	0.0365793	0.244158	1.49441	0.263674	0.407929	2.96486	0.00942755	0.0409698	1.51638	0.247801	0.933041	-1.98396	0.0710179	0.193471	-1.30835	0.446555	0.476596	-1.27713	-1.96866	-1.36802	-2.35641	-0.788444
Ssc.24803.1.A1_at				-1.66426	0.155091	0.536332	-1.642	0.165212	0.44218	1.21503	0.569549	0.460509	-2.47599	0.0209299	0.158343	-1.48774	0.258022	0.523989	-1.50791	0.243267	0.392807	-3.0084	0.00767817	0.0359573	1.01356	0.968371	0.977623	1.99508	0.0636316	0.182823	2.02212	0.0594269	0.163133	-0.817975	-1.55285	-1.53343	-0.536983	-2.12598
Ssc.24764.1.A1_at				1.0493	0.825713	0.790214	-1.19482	0.422598	0.595745	2.27192	0.00318653	0.0213604	1.3868	0.155531	0.357711	1.32164	0.21948	0.494686	1.65698	0.0391276	0.162465	-1.63825	0.0428573	0.106518	-1.25373	0.31312	0.938887	2.71454	0.00085304	0.0214542	2.16518	0.00462123	0.0353461	-0.543962	-0.474537	-0.80076	0.63995	-0.0722052
Ssc.2474.1.S1_at	NM_003528	8349	HIST2H2BE	-1.00561	0.969416	0.814787	1.01124	0.938937	0.747218	2.5011	7.414e-05	0.00259406	1.10154	0.51213	0.570234	1.10772	0.488604	0.64112	1.0893	0.561131	0.567018	-2.27055	0.00018183	0.00413108	1.01691	0.908508	0.976633	2.4733	8.198e-05	0.00797947	2.51513	7.052e-05	0.00368895	2.30276	2.29469	2.31889	3.62533	2.44228	Homo sapiens histone cluster 2; H2be (HIST2H2BE); mRNA
Ssc.24739.1.A1_at				-1.39424	0.111184	0.484654	-1.89978	0.00707784	0.153375	-2.36664	0.0010934	0.011248	1.239	0.28622	0.455213	1.72746	0.0165607	0.179742	2.35382	0.00114267	0.0312588	2.93225	0.00021087	0.00448313	-1.36259	0.134913	0.929596	-1.24575	0.274882	0.38191	-1.69743	0.019397	0.0830986	0.527364	0.0478826	-0.398464	-0.715473	0.836537
Ssc.24721.1.A1_at	NM_001017372	28965	SLC27A6	-1.02967	0.891328	0.803046	1.01532	0.943342	0.74815	-2.22663	0.00327925	0.0217447	-1.0056	0.979185	0.702307	1.02394	0.911961	0.757815	-1.021	0.922611	0.683831	2.21424	0.00342584	0.0218722	1.04544	0.835591	0.975248	-2.26073	0.00291221	0.0357612	-2.16247	0.00412748	0.0334169	0.259134	0.216957	0.281066	-0.895725	0.251084	Homo sapiens solute carrier family 27 (fatty acid transporter); member 6 (SLC27A6); transcript variant 2; mRNA
Ssc.24695.1.A1_at	NM_198947	374393	FAM111B	1.37374	0.123058	0.50109	2.40584	0.00089951	0.0793562	3.0845	0.00013675	0.00345698	1.35141	0.141301	0.344289	-1.01652	0.932444	0.760985	-1.78025	0.0120654	0.0909549	-2.28244	0.00138401	0.0126134	1.75131	0.0139966	0.81261	1.28209	0.21691	0.341417	2.24534	0.00158619	0.0192245	0.906905	1.36501	2.17344	2.53194	1.34137	Homo sapiens family with sequence similarity 111; member B (FAM111B); mRNA
Ssc.24694.1.S1_at	NM_003392	7474	WNT5A	-1.36896	0.139913	0.519718	-1.48454	0.0712995	0.330383	-1.84927	0.0105281	0.0447645	1.27039	0.249753	0.433943	1.73911	0.0179932	0.1856	1.88594	0.0088807	0.0786021	2.3493	0.00141908	0.0127756	-1.08443	0.687723	0.96685	-1.24569	0.288209	0.391019	-1.35086	0.155666	0.278774	-0.12931	-0.582387	-0.699323	-1.01627	0.215961	Homo sapiens wingless-type MMTV integration site family; member 5A (WNT5A); mRNA
Ssc.24657.1.A1_at				-1.20976	0.538523	0.727391	-2.63434	0.00887725	0.165494	-1.43981	0.250794	0.301464	-1.11799	0.716933	0.638731	1.08209	0.797249	0.733511	2.35632	0.0167697	0.105263	1.28786	0.417302	0.399741	-2.17757	0.0263726	0.862031	1.82964	0.0709314	0.193329	-1.19016	0.573317	0.534867	-1.12973	-1.40446	-2.52717	-1.65561	-1.29063
Ssc.24652.1.S1_at	NM_002576	5058	PAK1	-1.01961	0.903574	0.804892	1.27114	0.155866	0.433782	2.82466	5.763e-05	0.00229529	1.63939	0.0101215	0.122181	1.67155	0.00819945	0.135098	1.2897	0.134698	0.298188	-1.72299	0.00591801	0.0303891	1.29607	0.128113	0.92295	2.22215	0.00045879	0.0157052	2.88006	4.939e-05	0.00343346	-0.374734	-0.402757	-0.0286124	1.12334	0.338428	Homo sapiens p21/Cdc42/Rac1-activated kinase 1 (STE20 homolog; yeast) (PAK1); mRNA
Ssc.24650.1.S1_at				1.42012	0.351557	0.662107	-1.27676	0.511544	0.631632	-2.17842	0.055258	0.1249	1.63846	0.198991	0.397162	1.15375	0.698693	0.709762	2.09192	0.0668122	0.213822	3.56926	0.0053159	0.0285725	-1.81315	0.128358	0.92295	-1.70621	0.167486	0.301416	-3.09362	0.0104004	0.056906	-0.956955	-0.450941	-1.30944	-2.08024	-0.244611
Ssc.24627.1.A1_at				1.03922	0.875848	0.799387	-1.13602	0.60676	0.66348	-3.47875	0.00040444	0.00642671	1.18085	0.504301	0.566736	1.13628	0.606104	0.683081	1.34146	0.249001	0.396682	4.10787	0.00015368	0.00378437	-1.18057	0.504892	0.952435	-3.06224	0.00088994	0.0216922	-3.61518	0.00032136	0.00810395	-0.132426	-0.0769292	-0.316409	-1.931	0.107394
Ssc.24614.1.A1_at				-1.48865	0.0624355	0.422621	-1.03993	0.840697	0.726779	1.36051	0.135817	0.215164	-1.47715	0.0668678	0.252603	1.00779	0.968195	0.768735	-1.42044	0.0941385	0.250595	-2.00967	0.00426087	0.0250525	1.4315	0.0880219	0.917269	1.41483	0.0974077	0.227046	2.02533	0.00398301	0.032623	-1.9169	-2.49091	-1.97338	-1.47275	-2.47971
Ssc.2460.1.S1_at	NM_032293	84253	GARNL3	-1.12321	0.558493	0.733127	-1.0221	0.91159	0.741443	-2.08496	0.00333351	0.0219398	-1.27913	0.228645	0.419835	-1.13881	0.513699	0.649964	-1.25147	0.269713	0.41158	1.62998	0.0291152	0.0838232	1.09893	0.633763	0.964373	-2.03987	0.00401855	0.0414489	-1.85624	0.00914335	0.052457	-0.0706266	-0.23826	-0.102166	-1.13064	-0.425791	Homo sapiens GTPase activating Rap/RanGAP domain-like 3 (GARNL3); mRNA gb|BC034983.2| Homo sapiens GTPase activating Rap/RanGAP domain-like 3; mRNA (cDNA clone MGC:32930 IMAGE:4821143); complete cds
Ssc.246.1.S1_at	NM_001677	481	ATP1B1	1.16959	0.296867	0.635651	-1.44843	0.026362	0.22829	1.02062	0.888815	0.564435	1.64639	0.00569867	0.100655	1.40767	0.0371667	0.246262	2.38468	0.00011482	0.014833	1.61313	0.00724834	0.0346848	-1.69406	0.0040853	0.717605	1.4783	0.0206099	0.099035	-1.14595	0.361051	0.430673	0.371463	0.597462	-0.163022	0.400912	1.09077	Homo sapiens ATPase; Na+/K+ transporting; beta 1 polypeptide (ATP1B1); transcript variant 1; mRNA
Ssc.24586.1.S1_at	NM_003895	8867	SYNJ1	1.21727	0.0946789	0.464537	1.58669	0.0014797	0.0915156	2.27888	1.583e-05	0.00124474	1.32553	0.0244892	0.166234	1.08893	0.442361	0.619591	-1.19703	0.122215	0.284331	-1.71922	0.00047266	0.00689929	1.30348	0.0320819	0.862031	1.43624	0.00678311	0.0540822	1.87212	0.00015367	0.00547551	1.64797	1.93162	2.31399	2.83629	2.05453	Homo sapiens synaptojanin 1 (SYNJ1); transcript variant 1; mRNA
Ssc.24580.1.A1_at				2.35962	0.001485	0.150526	1.72797	0.0201341	0.211696	1.71974	0.0209844	0.0690932	2.15806	0.00305196	0.0823342	-1.0934	0.661926	0.699509	1.2489	0.288272	0.423984	1.25488	0.278626	0.322952	-1.36554	0.147008	0.933041	-1.00479	0.981247	0.649486	-1.37208	0.141534	0.264147	-2.06167	-0.823115	-1.27259	-1.27948	-0.951932
Ssc.24565.1.S1_at				-2.15264	0.0665826	0.426862	2.01436	0.0895219	0.358379	-1.4829	0.315068	0.340914	1.27833	0.524653	0.575522	2.75178	0.0216549	0.196937	-1.57578	0.250162	0.397551	1.89563	0.116751	0.19629	4.33619	0.00278272	0.713963	-2.98709	0.0148432	0.0828517	1.45164	0.340648	0.419148	-1.58599	-2.69209	-0.575666	-2.15441	-1.23173
Ssc.24537.1.A1_at				-1.42339	0.00059664	0.113396	-2.16727	7.82268e-07	0.00477362	-1.76675	1.249e-05	0.00113413	-1.79592	9.74e-06	0.0250161	-1.26172	0.00878279	0.140007	1.20677	0.0254153	0.130676	-1.01651	0.823784	0.553869	-1.52261	0.0001573	0.558957	1.22669	0.0171683	0.0902845	-1.24123	0.0129575	0.0650414	2.03238	1.52304	0.9165	1.21128	1.18765
Ssc.24503.1.S1_at	NM_001080505	152573	LOC152573	1.41513	0.43477	0.696578	-1.31886	0.531217	0.638397	-6.43948	0.00141105	0.0130264	1.77786	0.207259	0.402873	1.25633	0.604499	0.682286	2.34475	0.0737508	0.224153	11.4485	0.00019479	0.00423629	-1.86635	0.17437	0.933041	-4.88262	0.00400174	0.0413972	-9.11266	0.00041413	0.00926227	3.45927	3.9602	3.05998	0.772325	4.28941	Homo sapiens hypothetical protein BC012029 (LOC152573); mRNA
Ssc.24473.1.A1_at				1.18579	0.545463	0.729376	1.50209	0.16601	0.44244	3.56352	0.00088535	0.0100105	1.48606	0.176409	0.376987	1.25322	0.426499	0.613799	-1.01079	0.969331	0.692846	-2.39797	0.00930184	0.0405696	1.26675	0.405572	0.945714	2.37237	0.00994547	0.0660132	3.00518	0.00235811	0.0241096	-0.687373	-0.441524	-0.100398	1.14593	-0.115884
Ssc.24467.1.A1_at				1.1016	0.624023	0.748005	-1.43258	0.0897152	0.358618	-1.08682	0.672705	0.498591	1.6858	0.0212171	0.159161	1.53032	0.0503825	0.279517	2.41505	0.00096812	0.0293366	1.83217	0.0100817	0.04273	-1.57813	0.0383229	0.862712	1.31813	0.179448	0.311708	-1.19725	0.368957	0.436121	-1.71579	-1.57619	-2.23441	-1.83591	-0.962357
Ssc.24456.1.A1_at	NM_003368	7398	USP1	1.28532	0.300554	0.636868	-1.2633	0.33331	0.551504	-1.11215	0.653738	0.491491	-1.66118	0.0517816	0.226193	-2.13514	0.00802421	0.133711	-1.31495	0.261201	0.406071	-1.49366	0.111554	0.191002	-1.62374	0.0612139	0.875529	1.13591	0.591577	0.537295	-1.42947	0.15122	0.274522	-1.58004	-1.21791	-1.91724	-1.73339	-2.31225	Homo sapiens ubiquitin specific peptidase 1 (USP1); transcript variant 1; mRNA
Ssc.2445.1.S1_at	NM_017459	4237	MFAP2	1.17104	0.481858	0.714101	1.42488	0.132426	0.409575	-1.40725	0.145057	0.223713	1.16126	0.504873	0.567005	-1.00842	0.96982	0.768979	-1.22701	0.366214	0.472384	1.63419	0.046392	0.111442	1.21677	0.385395	0.945714	-2.00517	0.00919478	0.0634332	-1.64795	0.0434295	0.135176	-0.285544	-0.0577517	0.225299	-0.778425	-0.0698482	Homo sapiens microfibrillar-associated protein 2 (MFAP2); transcript variant 1; mRNA
Ssc.24443.1.S1_at				1.15651	0.480203	0.714023	1.31217	0.200622	0.467907	3.02352	0.00023418	0.00478816	1.11657	0.590396	0.599319	-1.03577	0.862844	0.748597	-1.17518	0.434564	0.50979	-2.70787	0.00051888	0.00729462	1.13459	0.538554	0.95514	2.30421	0.00180088	0.0290121	2.61434	0.00067493	0.0119821	-1.22825	-1.01846	-0.836291	0.367983	-1.06917
Ssc.2444.2.A1_a_at	NM_000227	3909	LAMA3	-1.07012	0.821209	0.789252	-1.48576	0.205122	0.471098	-3.14649	0.00284743	0.0198541	-1.02438	0.93591	0.692891	1.04465	0.884091	0.752521	1.4504	0.231848	0.384628	3.07161	0.00325644	0.021164	-1.3884	0.287532	0.933041	-2.11777	0.0279521	0.117026	-2.94031	0.00416259	0.0335466	1.31079	1.21302	0.739597	-0.34295	1.27604	Homo sapiens laminin; alpha 3 (LAMA3); transcript variant 2; mRNA
Ssc.24438.1.A1_at	NM_014109	29028	ATAD2	-1.04082	0.784441	0.781781	-1.25393	0.143064	0.420125	-2.15991	0.00029772	0.00542165	-1.01163	0.936875	0.692931	1.02885	0.845653	0.745166	1.23952	0.162444	0.32571	2.13508	0.00033414	0.00565232	-1.20476	0.220025	0.933041	-1.72251	0.003377	0.0380141	-2.0752	0.00044564	0.00962552	0.734783	0.677065	0.408324	-0.376188	0.718101	Homo sapiens ATPase family; AAA domain containing 2 (ATAD2); mRNA
Ssc.24383.1.S1_at	NM_002015	2308	FOXO1A	1.07356	0.713745	0.768217	1.37631	0.120285	0.395625	1.2449	0.271143	0.315304	-1.4546	0.0743029	0.26451	-1.5616	0.0392781	0.251232	-2.00198	0.00417048	0.0565852	-1.81083	0.0102048	0.0429803	1.282	0.215951	0.933041	-1.10556	0.605286	0.54265	1.1596	0.449334	0.477804	1.52451	1.62691	1.98531	1.84054	0.983887	Homo sapiens forkhead box O1A (FOXO1A); mRNA
Ssc.24382.1.S1_at	NM_030923	81615	TMEM163	-1.00526	0.981111	0.816878	-1.56388	0.0651937	0.320212	-3.11445	0.00036754	0.00610063	-1.91178	0.0133211	0.134811	-1.90178	0.0138855	0.165747	-1.22245	0.374195	0.476384	1.62909	0.0473698	0.113094	-1.55571	0.0678995	0.891491	-1.99148	0.0096517	0.0650488	-3.09816	0.0003806	0.00891579	1.10063	1.09307	0.455495	-0.538348	0.165715	Homo sapiens transmembrane protein 163 (TMEM163); mRNA
Ssc.24369.1.S1_at				1.43107	0.0249931	0.334517	1.9062	0.00079129	0.0754481	1.1424	0.350981	0.361611	-1.06572	0.649995	0.61801	-1.52512	0.0112187	0.15405	-2.03147	0.00039644	0.0206523	-1.21748	0.178758	0.251655	1.33201	0.0613758	0.875829	-1.66859	0.00370784	0.0399421	-1.25269	0.128804	0.251798	0.540705	1.0578	1.4714	0.732774	0.448877
Ssc.24353.1.S1_at	NM_003384	7443	VRK1	1.30436	0.0968369	0.467762	1.00777	0.958509	0.752129	-1.58955	0.00956286	0.0422127	1.03311	0.826805	0.667166	-1.26255	0.139019	0.426762	1.02515	0.86743	0.670193	1.64218	0.00654514	0.0324124	-1.2943	0.105634	0.917269	-1.60189	0.00873613	0.06153	-2.07333	0.00051584	0.0104797	1.66818	2.05152	1.67934	0.999565	1.71518	Homo sapiens vaccinia related kinase 1 (VRK1); mRNA
Ssc.24337.1.S1_at				1.54338	0.0831238	0.448115	1.17172	0.498127	0.626336	2.60558	0.00169523	0.0145081	2.12272	0.00750652	0.110872	1.37537	0.187797	0.472768	1.81162	0.0249135	0.129332	-1.22747	0.38467	0.383058	-1.31718	0.249724	0.933041	2.22372	0.00531307	0.0472421	1.68823	0.0425624	0.133557	-0.448794	0.177295	-0.220163	0.932809	0.637118
Ssc.24304.2.A1_at	NM_182801	133584	EGFLAM	1.11332	0.762516	0.778106	-1.17503	0.650763	0.677246	-4.23823	0.00189355	0.0155252	-1.79514	0.121381	0.320924	-1.99856	0.07299	0.332545	-1.52775	0.248259	0.396205	2.36094	0.0322462	0.0893644	-1.30818	0.45504	0.947867	-3.60692	0.00403185	0.0415407	-4.71848	0.00116342	0.0158171	-1.48962	-1.33476	-1.72232	-3.57308	-2.33372	Homo sapiens EGF-like; fibronectin type III and laminin G domains (EGFLAM); transcript variant 4; mRNA
Ssc.24298.1.S1_at	NM_003692	8577	TMEFF1	1.418	0.338539	0.655264	-1.8237	0.114449	0.388544	-2.9592	0.0108304	0.0456456	1.08048	0.828196	0.667345	-1.31238	0.452137	0.62306	1.97047	0.0794784	0.231787	3.19737	0.00742596	0.0351974	-2.58601	0.0210342	0.847565	-1.62264	0.193784	0.3235	-4.19615	0.00205242	0.0225809	-1.03032	-0.526465	-1.89719	-2.59553	-0.918649	Homo sapiens transmembrane protein with EGF-like and two follistatin-like domains 1 (TMEFF1); mRNA gb|BC035056.1| Homo sapiens transmembrane protein with EGF-like and two follistatin-like domains 1; mRNA (cDNA clone MGC:41873 IMAGE:5262325); complete cds
Ssc.24282.1.S1_at	NM_001511	2919	CXCL1	-1.33657	0.364972	0.668653	2.25963	0.0236209	0.222098	11.4018	1.228e-05	0.00112951	1.25626	0.472657	0.552219	1.67907	0.120867	0.403124	-1.7987	0.0837383	0.237664	-9.07604	2.873e-05	0.00166412	3.02014	0.00472194	0.717605	5.04588	0.00035006	0.0139383	15.2393	4.53e-06	0.00115002	-2.13867	-2.5572	-0.96258	1.37253	-1.80954	Homo sapiens chemokine (C-X-C motif) ligand 1 (melanoma growth stimulating activity; alpha) (CXCL1); mRNA
Ssc.24270.1.S1_at	NM_030820	81578	COL21A1	1.2694	0.555245	0.732399	-1.76329	0.177356	0.450798	-4.24413	0.00411785	0.0250478	1.87047	0.140193	0.343031	1.47351	0.344663	0.576413	3.29818	0.0121804	0.0913323	7.93853	0.00034713	0.00579758	-2.23832	0.0662129	0.888305	-2.40694	0.0483923	0.15893	-5.3875	0.00153956	0.0188858	0.43908	0.783227	-0.379189	-1.64639	1.34248	Homo sapiens collagen; type XXI; alpha 1 (COL21A1); mRNA
Ssc.24269.1.A1_at				-1.22664	0.479603	0.714023	-2.51594	0.0077893	0.157916	-1.23709	0.46202	0.416296	-1.34837	0.30784	0.469326	-1.09924	0.740776	0.719983	1.86591	0.0488128	0.182797	-1.08995	0.763195	0.535688	-2.05109	0.0273007	0.862031	2.03375	0.028768	0.119161	-1.00853	0.976252	0.661187	-1.62436	-1.91907	-2.95546	-1.93132	-2.05558
Ssc.24244.2.A1_at	NM_138270	546	ATRX	-1.4807	0.00017786	0.0799	-1.73596	1.032e-05	0.0188888	-2.16521	4.82422e-07	0.00034392	-1.6248	3.116e-05	0.0345684	-1.09732	0.20144	0.483048	1.06842	0.35282	0.464185	1.3326	0.00174974	0.014412	-1.17239	0.0412088	0.866817	-1.24727	0.00867029	0.061262	-1.46229	0.00022919	0.00680439	1.87389	1.30761	1.07815	0.759381	1.17363	Homo sapiens alpha thalassemia/mental retardation syndrome X-linked (RAD54 homolog; S. cerevisiae) (ATRX); transcript variant 2; mRNA
Ssc.24221.1.S1_at				-1.217	0.534832	0.727351	-1.92736	0.0573021	0.306609	-3.54402	0.00200824	0.016064	-1.06886	0.831856	0.667992	1.1386	0.679958	0.704381	1.8032	0.0824898	0.236026	3.31571	0.00285161	0.0194587	-1.58369	0.163296	0.933041	-1.8388	0.0741764	0.198048	-2.91209	0.00574229	0.039947	1.2153	0.931968	0.268674	-0.610089	1.11923
Ssc.24211.2.S1_at	NM_030805	81562	LMAN2L	-1.00882	0.954405	0.812731	1.00662	0.965732	0.753361	2.0866	0.00061341	0.00805336	1.19749	0.256594	0.438125	1.20806	0.235632	0.505962	1.18962	0.273307	0.413875	-1.74247	0.00405927	0.0243259	1.0155	0.92025	0.976633	2.07288	0.00065502	0.0186128	2.10501	0.00056234	0.0108551	-1.05944	-1.07211	-1.04992	0.00171618	-0.799422	Homo sapiens lectin; mannose-binding 2-like (LMAN2L); mRNA
Ssc.24188.1.A1_at	NM_002620	5197	PF4V1	-1.5939	0.393715	0.68193	-3.34238	0.0437287	0.277578	3.07211	0.0574689	0.12783	-1.04663	0.932279	0.692233	1.52289	0.440011	0.618154	3.19345	0.0507051	0.186415	-3.21537	0.0495934	0.116467	-2.09698	0.187237	0.933041	10.2681	0.00122973	0.0246113	4.89664	0.0125244	0.063631	-2.16359	-2.83615	-3.90446	-0.54436	-2.22935	Homo sapiens platelet factor 4 variant 1 (PF4V1); mRNA
Ssc.24184.1.S1_at	NM_015141	23171	GPD1L	1.15515	0.328346	0.650437	-1.21888	0.188801	0.458707	-1.92303	0.00089571	0.0100757	1.54852	0.0109538	0.12493	1.34054	0.0633317	0.312981	1.88747	0.0010982	0.0305707	2.97786	1.511e-05	0.00120398	-1.40799	0.0349759	0.862031	-1.5777	0.00873943	0.06153	-2.22139	0.000202	0.00631534	3.2379	3.44598	2.95234	2.29452	3.8688	Homo sapiens glycerol-3-phosphate dehydrogenase 1-like (GPD1L); mRNA gb|BC028726.2| Homo sapiens glycerol-3-phosphate dehydrogenase 1-like; mRNA (cDNA clone MGC:33332 IMAGE:4820730); complete cds
Ssc.24152.1.A1_at	NM_005585	4091	SMAD6	1.84659	0.011105	0.265796	1.59782	0.0389777	0.265363	1.77408	0.0157065	0.0577917	2.00883	0.00540751	0.098472	1.08786	0.678645	0.70395	1.25723	0.27305	0.413671	1.13232	0.543049	0.45685	-1.15569	0.480291	0.951057	1.11032	0.607531	0.543569	-1.04087	0.843247	0.626958	-0.950597	-0.0657374	-0.274496	-0.123523	0.0557568	Homo sapiens SMAD family member 6 (SMAD6); mRNA
Ssc.24148.1.S1_at	NM_024624	79677	SMC6	-1.56924	0.0159456	0.293169	-1.78312	0.0039943	0.130112	-2.01625	0.0011312	0.0114595	-1.50189	0.0258632	0.170574	1.04484	0.783769	0.730468	1.18725	0.295816	0.428471	1.34247	0.0876578	0.164864	-1.1363	0.430666	0.946252	-1.13074	0.448035	0.476745	-1.28486	0.13828	0.260975	3.99573	3.34567	3.16132	2.98406	3.40895	Homo sapiens structural maintenance of chromosomes 6 (SMC6); mRNA
Ssc.24144.1.S1_at	NM_004302	91	ACVR1B	1.02852	0.806955	0.786829	1.38351	0.0159297	0.196911	2.87219	2.76e-06	0.00068963	1.07017	0.558603	0.586971	1.04049	0.730571	0.717115	-1.2928	0.044908	0.175216	-2.68387	5.02e-06	0.00075714	1.34514	0.0244997	0.860942	2.07602	6.744e-05	0.00755244	2.79254	3.52e-06	0.00109048	1.47667	1.51724	1.945	2.99882	1.57451	Homo sapiens activin A receptor; type IB (ACVR1B); transcript variant 1; mRNA
Ssc.24112.1.A1_at				-1.68793	0.00086996	0.127544	-1.36336	0.0197939	0.210869	-2.04108	8.079e-05	0.0027146	-1.14175	0.263556	0.44297	1.47837	0.00578885	0.116868	1.19409	0.144008	0.307662	1.78768	0.00040644	0.00634476	1.23807	0.0854386	0.917269	-1.4971	0.00479976	0.044983	-1.20922	0.120419	0.243149	4.68407	3.92881	4.2369	3.65473	4.49281
Ssc.24105.1.A1_at				-1.42139	0.109823	0.482328	-1.15091	0.499032	0.626658	-2.22418	0.00256242	0.0187743	-1.64548	0.0322446	0.185576	-1.15765	0.481811	0.637982	-1.42972	0.104754	0.263935	1.35169	0.163523	0.238801	1.23501	0.316954	0.939831	-1.93253	0.00818019	0.0595053	-1.56478	0.0494691	0.146388	-0.196398	-0.703705	-0.399178	-1.34967	-0.914908
Ssc.24090.1.S1_at	NM_014771	9810	RNF40	-1.05656	0.658313	0.756049	-1.01642	0.895347	0.738357	1.72611	0.00110588	0.0113406	-1.26797	0.0775883	0.269382	-1.20009	0.161773	0.449116	-1.24749	0.0969186	0.25429	-2.18866	7.001e-05	0.00256655	1.03949	0.754955	0.969782	1.75446	0.00089927	0.021716	1.82374	0.00055573	0.0108249	0.228027	0.148648	0.204526	1.01555	-0.114497	Homo sapiens ring finger protein 40 (RNF40); mRNA
Ssc.24086.1.A1_at	NM_001008493	55740	ENAH	1.30677	0.0638034	0.423045	1.32328	0.0541143	0.301686	2.11909	0.00016195	0.00384207	1.59463	0.00458174	0.0923985	1.22028	0.152096	0.440131	1.20506	0.176976	0.338521	-1.32889	0.0511782	0.118589	1.01263	0.924054	0.976633	1.60139	0.0043385	0.0429102	1.62162	0.0036931	0.0310993	-0.937995	-0.551987	-0.533877	0.14545	-0.264775	Homo sapiens enabled homolog (Drosophila) (ENAH); transcript variant 1; mRNA
Ssc.24070.1.S1_at				1.16164	0.634641	0.751047	1.10162	0.758087	0.707314	2.94364	0.00543302	0.0296342	1.2366	0.503097	0.566186	1.06453	0.842026	0.744182	1.12253	0.713269	0.624009	-2.38043	0.0176427	0.0615638	-1.05448	0.865694	0.976633	2.67211	0.00925389	0.0636183	2.53405	0.0124323	0.063346	-2.71588	-2.49972	-2.57626	-1.15828	-2.4095
Ssc.24069.1.S1_at	NM_001980	2054	STX2	1.62647	0.0136323	0.277132	1.28268	0.157255	0.434346	-1.1927	0.304525	0.335019	1.89732	0.00280426	0.079381	1.16652	0.366435	0.586052	1.47918	0.0370306	0.157676	2.26292	0.00052497	0.00734452	-1.26803	0.175394	0.933041	-1.52984	0.0259819	0.112066	-1.93988	0.00225095	0.023642	-0.885615	-0.183871	-0.526457	-1.13984	0.0383443	Homo sapiens syntaxin 2 (STX2); transcript variant 1; mRNA
Ssc.24049.1.A1_at	NM_024808	79866	C13orf34	-1.15353	0.648912	0.753255	-1.26037	0.464572	0.613897	-5.94301	0.00016025	0.00383361	-1.04819	0.880182	0.680069	1.1005	0.759478	0.724504	1.20243	0.558177	0.565529	5.66981	0.00019787	0.00428279	-1.09263	0.776938	0.971773	-4.71528	0.00046685	0.0157591	-5.15204	0.00030706	0.00789494	-2.56827	-2.77432	-2.90212	-5.13946	-2.63616	Homo sapiens chromosome 13 open reading frame 34 (C13orf34); mRNA
Ssc.24035.1.S1_at	NM_012154	27161	EIF2C2	1.02476	0.634168	0.751047	1.01053	0.83781	0.726196	1.45189	2.109e-05	0.00144565	-1.41606	3.809e-05	0.0345684	-1.45113	2.135e-05	0.0177754	-1.43097	2.963e-05	0.0100016	-2.05597	4.97009e-08	0.00029979	-1.01409	0.78467	0.97266	1.43677	2.692e-05	0.00517814	1.41681	3.761e-05	0.00309792	2.28972	2.32501	2.30482	2.82765	1.78783	Homo sapiens eukaryotic translation initiation factor 2C; 2 (EIF2C2); mRNA
Ssc.24013.1.S1_at				1.44687	0.116523	0.491368	1.11276	0.629968	0.670443	1.06	0.791897	0.535686	-1.68329	0.0359335	0.193455	-2.43549	0.00201117	0.0807521	-1.8731	0.0153259	0.102245	-1.78428	0.0225797	0.0717792	-1.30025	0.250028	0.933041	-1.04978	0.825798	0.610957	-1.36497	0.178474	0.300067	-2.13965	-1.60672	-1.98551	-2.05559	-2.89094
Ssc.24.1.S1_at	NM_001927	1674	DES	1.17853	0.507528	0.721531	1.1226	0.63891	0.672983	-1.88374	0.0243347	0.0759551	1.27367	0.335354	0.487761	1.08073	0.752019	0.723059	1.13457	0.608854	0.58626	2.39926	0.00437765	0.0254062	-1.04982	0.842877	0.975248	-2.11469	0.01063	0.0684815	-2.22005	0.00753142	0.0467653	0.420602	0.657593	0.587445	-0.492998	0.769594	Homo sapiens desmin (DES); mRNA
Ssc.23994.1.A1_at				-1.26715	0.504195	0.720719	1.65874	0.169475	0.445495	5.30726	0.00063829	0.00826585	-1.11721	0.752377	0.648107	1.13421	0.720184	0.714463	-1.85317	0.10121	0.259671	-5.92934	0.00039659	0.00620823	2.10188	0.0548372	0.87271	3.19958	0.00673606	0.0538705	6.72511	0.0002352	0.00688442	0.410897	0.069305	1.14098	2.81886	0.250991
Ssc.2397.1.A1_at	NM_020962	57722	NOPE	1.12411	0.716586	0.768596	-1.43641	0.274522	0.518868	-3.42496	0.00282012	0.0197283	1.17773	0.612876	0.606546	1.0477	0.884702	0.752521	1.69171	0.124212	0.286529	4.03369	0.00123082	0.0118085	-1.61468	0.157121	0.933041	-2.3844	0.0196538	0.0963842	-3.85004	0.00155286	0.0190054	0.918098	1.08689	0.395634	-0.857989	1.15411	Homo sapiens likely ortholog of mouse neighbor of Punc E11 (NOPE); mRNA dbj|AB052622.1| Homo sapiens hDDM36 mRNA; complete cds
[truncated: 891 more rows]
