# Supplementary material for: Analysis of Porcine Transcriptional Response to Salmonella enterica serovar Choleraesuis suggests novel targets of NFkappaB are activated in the Mesenteric Lymph Node
Source: BMC Genomics. 2008 Sep 23;9:437. doi: 10.1186/1471-2164-9-437 (PMC2570369; doi:10.1186/1471-2164-9-437)
Supplement: Additional file 3 — Upregulated known NFkB target genes during S. Choleraesuis infection. 58 known NFκB target genes were induced significantly at 8, 24 and/or 48 hpi. These target genes can be classified into two groups based on their expression pattern; a "Early group" in which genes were induced at either 8 or 24 hpi, and a "Late group" in which genes were only induced at 48 hpi. [file 1471-2164-9-437-S3.xls]

## Sheet: Known NFkB targets
Wang et al. 2008 BMC Genomics
Supplementary Table 3, known NFkB genes in "Early" and "Late" group
58 known NFκB target genes were induced significantly at 8, 24 and/or 48 hpi.
These target genes can be classified into two groups based on their expression pattern.
“Early group” in which genes were induced at either 8 or 24 hpi.
“Late group” in which genes were only induced at 48 hpi.
Stage	affyID	RefSeq ID	Gene Name	sc 8/0 FC	8/0 p	8/0 q	24/0 FC	24/0 p	24/0 q	48/0 FC	48/0 p	48/0 q
early	Ssc.657.1.A1_at	NM_002982	CCL2	-1.14713	0.526788	0.725207	2.03539	0.00682569	0.153196	4.07171	5.313e-05	0.00224127
	Ssc.30833.1.S1_at	NM_021006	CCL3	3.00827	0.0278752	0.231959	10.6676	0.00025296	0.0050162	3.54608	0.0144312	0.0814461
	Ssc.16151.1.S1_at	NM_172219	CSF3	1.22156	0.725015	0.770966	2.77502	0.0947699	0.365388	13.1509	0.00089677	0.0100757
	Ssc.24282.1.S1_at	NM_001511	CXCL1	-1.33657	0.364972	0.668653	2.25963	0.0236209	0.222098	11.4018	1.228e-05	0.00112951
	Ssc.19692.1.S1_at	NM_002089	CXCL2	1.02571	0.916292	0.807286	3.86973	0.00018618	0.0480044	7.42397	6.81e-06	0.00091559
	Ssc.719.1.S1_a_at	NM_002993	CXCL6	3.09341	0.167115	0.546472	6.27551	0.0358723	0.258068	102.286	0.00011488	0.00321793
	Ssc.5145.1.S1_at	NM_005345	HSPA1B	2.41162	0.0207923	0.314206	3.63426	0.0024457	0.109873	6.64019	0.00015208	0.00373664
	Ssc.5182.1.A1_at	NM_003897	IER3	1.31488	0.225415	0.592417	2.50354	0.00148646	0.0916244	6.25367	5.89e-06	0.00089726
	Ssc.113.1.S1_at	NM_000575	IL1A	1.26208	0.365684	0.669143	2.29256	0.00703056	0.153375	6.32914	2.035e-05	0.00141056
	Ssc.17573.1.S1_at	NM_000576	IL1B	1.15621	0.750748	0.775959	3.69808	0.0147312	0.193272	39.3128	8.89e-06	0.00103359
	Ssc.16250.1.S2_at	NM_173843	IL1RN	1.19771	0.730924	0.771425	6.20099	0.00503511	0.138667	33.7911	4.189e-05	0.00196634
	Ssc.62.2.S1_a_at	NM_000600	IL6	1.17978	0.691335	0.763994	3.02977	0.0208106	0.213271	13.1169	8.206e-05	0.0027146
	Ssc.658.1.S1_at	NM_000584	IL8	2.13047	0.115964	0.490621	3.16614	0.0254824	0.227562	31.7985	1.356e-05	0.00116072
	Ssc.21162.1.S1_s_at	NM_001572	IRF7	1.57349	0.336438	0.654954	3.08582	0.0309124	0.242193	4.25795	0.00906392	0.0409408
	Ssc.10881.1.S1_at	NM_002229	JUNB	1.5099	0.0714744	0.43363	2.08573	0.00487662	0.137007	3.00919	0.00030583	0.00551364
	Ssc.13769.1.S1_at	NM_002343	LTF	2.55471	0.138829	0.518786	3.46811	0.0587678	0.309509	26.3078	0.00022542	0.00467346
	Ssc.7314.1.A1_at	NM_000963	PTGS2	1.4285	0.265127	0.617402	2.78952	0.00681903	0.153196	10.9279	1.292e-05	0.00114411
	Ssc.9117.1.S1_at	NM_005621	S100A12	1.45565	0.614193	0.746352	4.29379	0.0710675	0.330155	38.8459	0.00048392	0.00697649
	Ssc.2381.1.A1_at	NM_002965	S100A9	2.24666	0.328531	0.650437	9.81484	0.0158797	0.196911	226.8	4.281e-05	0.00197523
	Ssc.290.1.S1_at	NM_003005	SELP	1.30292	0.278082	0.626588	2.0814	0.00986092	0.169029	3.47745	0.00030042	0.00544963
	Ssc.3706.1.S2_at	NM_001024465	SOD2	1.10143	0.744178	0.774188	2.07586	0.0295374	0.237777	10.5205	9.76e-06	0.00104613
	Ssc.11784.1.S1_at	NM_003254	TIMP1	1.14905	0.571834	0.735688	2.44264	0.00373985	0.126552	11.2703	1.34e-06	0.00052971
Late	Ssc.14258.1.S1_at	NM_000484	APP	-1.16853	0.191907	0.566618	-1.13395	0.285001	0.525318	2.0119	9.119e-05	0.00286374
	Ssc.6811.1.A1_at	NM_000633	BCL2	-1.01166	0.930308	0.810019	1.10927	0.440937	0.604114	2.09678	0.00019042	0.00422947
	Ssc.12446.1.A1_at	NM_033307	CASP4	-1.16068	0.56939	0.735028	1.51545	0.131771	0.409283	3.68972	0.00042864	0.00657835
	Ssc.23797.1.S1_at	NM_001001435	CCL4	1.2724	0.173774	0.553347	1.59125	0.0180391	0.205264	3.51033	1.771e-05	0.00132187
	Ssc.18359.1.S1_at	NM_001295	CCR1	-1.7842	0.150836	0.531496	1.26032	0.54806	0.643281	5.92189	0.0007466	0.00901545
	Ssc.26328.1.S1_at	NM_000579	CCR5	1.3267	0.192063	0.566618	1.75886	0.0189779	0.208341	3.38476	0.00012629	0.00333594
	Ssc.27201.1.S1_a_at	NM_003965	CCRL2	1.11113	0.722823	0.770084	1.50858	0.185017	0.455988	6.58658	6.668e-05	0.00250233
	Ssc.5737.1.S1_at	NM_000389	CDKN1A	1.27976	0.177635	0.555925	1.6538	0.0143464	0.192558	3.05355	6.369e-05	0.00248793
	Ssc.10460.1.S1_at	NM_001710	CFB	-1.03368	0.839761	0.793619	1.39676	0.0627643	0.317233	4.04617	5.29e-06	0.00089726
	Ssc.26146.1.S1_at	NM_002416	CXCL9	1.04494	0.852289	0.795664	1.29548	0.286747	0.526365	4.17603	9.972e-05	0.00299971
	Ssc.26287.1.S1_at	NM_002033	FUT4	1.21545	0.234565	0.599718	1.19497	0.275017	0.519202	2.61229	9.815e-05	0.0029967
	Ssc.883.1.S1_a_at	NM_004120	GBP2	1.29568	0.239105	0.602775	1.51239	0.0734727	0.333205	6.50104	3.95e-06	0.00078202
	Ssc.4939.1.A1_at	NM_004131	GZMB	1.14801	0.490281	0.716914	1.8255	0.0108267	0.173545	3.834	3.841e-05	0.00192564
	Ssc.115.1.S1_s_at	NM_002133	HMOX1	1.13264	0.606945	0.744215	1.47429	0.128869	0.406612	2.35025	0.0045079	0.0265155
	Ssc.4093.1.A1_at	NM_000619	IFNG	-1.2708	0.544721	0.729222	1.25815	0.561349	0.647893	28.8304	5.09e-06	0.00089626
	Ssc.148.1.S1_at	NM_000572	IL10	1.22022	0.353495	0.662318	1.41639	0.119619	0.394563	2.01164	0.00658036	0.0334364
	Ssc.8833.1.S1_at	NM_172174	IL15	-1.04508	0.799559	0.784849	1.33752	0.116206	0.390845	2.98059	7.268e-05	0.00257554
	Ssc.13992.1.A1_at	NM_001730	KLF5	1.05585	0.853815	0.795885	-1.00017	0.999529	0.758826	3.40596	0.00165325	0.0143819
	Ssc.670.1.S1_at	NM_000239	LYZ	-1.021	0.922269	0.808701	1.13271	0.561824	0.648175	3.04149	0.00032073	0.00568778
	Ssc.9372.1.A1_at	NM_031419	NFKBIZ	1.39295	0.178009	0.556202	1.95933	0.0147783	0.193326	3.061	0.00063192	0.00821324
	Ssc.15888.1.S1_at	NM_002543	OLR1	-1.59466	0.0751023	0.440059	1.08763	0.728135	0.698334	2.89036	0.00111294	0.0113677
	Ssc.16228.1.S1_at	NM_002704	PPBP	-1.51737	0.411659	0.687294	-1.37615	0.526623	0.637269	16.1698	0.00019341	0.00427548
	Ssc.12758.1.A1_at	NM_002800	PSMB9	-1.19867	0.138113	0.518449	1.15453	0.230117	0.486789	2.41733	1.389e-05	0.00116072
	Ssc.8162.1.S1_at	NM_002852	PTX3	-1.39698	0.635262	0.751176	2.61164	0.190401	0.460289	39.1025	0.00031694	0.00565791
	Ssc.18948.1.S1_at	NM_000331	SAA1	1.47019	0.652424	0.754452	2.4194	0.312231	0.539618	28.0121	0.00246046	0.018281
	Ssc.8447.1.A1_at	NM_004172	SLC1A3	1.36566	0.346836	0.66043	1.71951	0.11673	0.391533	2.90244	0.0070575	0.034934
	Ssc.6025.1.S1_at	NM_139266	STAT1	-1.02756	0.877835	0.800079	1.43932	0.0608348	0.313889	2.94292	9.382e-05	0.00290794
	Ssc.5239.1.S1_at	NM_004613	TGM2	-1.09681	0.636233	0.751176	1.56145	0.0404871	0.269622	3.01881	0.00016557	0.00388905
	Ssc.17337.1.S1_at	NM_003264	TLR2	-1.45837	0.131715	0.511464	1.00044	0.998495	0.758544	2.76468	0.00128559	0.0122937
	Ssc.16209.1.S1_at	NM_002160	TNC	1.01912	0.903762	0.804894	1.0609	0.706793	0.693157	3.25767	1.583e-05	0.00124474
	Ssc.100.1.S1_at	NM_000594	TNF	1.09428	0.686733	0.762637	1.42113	0.136346	0.413737	2.90052	0.00061583	0.00806442
	Ssc.27863.1.S1_at	NM_000593	TAP1	-1.00683	0.968126	0.814645	1.38673	0.0775543	0.33828	2.79882	0.00010261	0.0030291
	Ssc.11187.1.S1_at	NM_000201	ICAM1	-1.0468	0.732656	0.771727	1.51903	0.0093148	0.167674	3.92509	1.01e-06	0.00042454
	Ssc.29054.1.A1_at	NM_002053	GBP1	1.13669	0.490523	0.716914	1.50798	0.0446447	0.279586	2.60862	0.00032058	0.00568778
	Ssc.15960.1.S1_at	NM_001775	CD38	-1.01302	0.947483	0.812134	1.42376	0.0947855	0.365388	2.99456	0.00019074	0.00422947
	Ssc.26146.1.S1_at	NM_002416	CXCL9	1.04494	0.852289	0.795664	1.29548	0.286747	0.526365	4.17603	9.972e-05	0.00299971
references
1. http://www.nf-kb.org/
2. http://bioinfo.lifl.fr/NF-KB/
3. Schreiber, J., Jenner, R.G., Murray, H.L., Gerber, G.K., Gifford, D.K., Young, R.A., 2006.
Coordinated binding of NF-kappaB family members in the response of human cells to lipopolysaccharide. Proc Natl Acad Sci U S A. 103, 5899-5904.
