# Supplementary material for: Analysis of Porcine Transcriptional Response to Salmonella enterica serovar Choleraesuis suggests novel targets of NFkappaB are activated in the Mesenteric Lymph Node
Source: BMC Genomics. 2008 Sep 23;9:437. doi: 10.1186/1471-2164-9-437 (PMC2570369; doi:10.1186/1471-2164-9-437)
Supplement: Additional file 4 — Putative and known NFkB target genes in "early", "late" and "all" groups. All genes in the defined "early", "late" and "all" groups are shown, along with a) for which of these genes both Clover and TFM Explorer predicted an NFκB site was present in the 2,000 bp orthologous human promoter sequence (-1,500 to +500 bp relative to the transcription start site annotated at NCBI); and b) which genes are known to be NFκB targets genes using the websites shown in Additional file 3. [file 1471-2164-9-437-S4.xls]

## Sheet: NFkB_promoter_10-17-07_K-MHC
Wang et al. 2008 BMC Genomics
Additional file 4. Putative NFkB target genes in "early" and "late" group
sorted: Group/Knonw/Predicted/Gene Symbol
Stage	Porcine Affy ID	Gene Sym	Human GeneID	Human RefSeq ID	Known	Predicted
Early Group	Ssc.19647.2.S1_at	ADCK2	90956	NM_052853	no	no
	Ssc.17196.1.A1_at	CYCS	54205	NM_018947	no	no
	Ssc.24695.1.A1_at	FAM111B	374393	NM_198947	no	no
	Ssc.29031.1.A1_at	HIST1H2BE	8344	NM_003523	no	no
	Ssc.4729.1.S1_at	LEAP2	116842	NM_052971	no	no
	Ssc.11244.1.A1_at	MBD5	55777	NM_018328	no	no
	Ssc.6434.1.A1_at	SLC6A1	6529	NM_003042	no	no
	Ssc.158.1.S1_at	TBXAS1	6916	NM_001061	no	no
	Ssc.11784.1.S1_at	TIMP1	7076	NM_003254	no	no
	Ssc.14422.2.S1_at	VGLL3	389136	NM_016206	no	no
	Ssc.10378.1.A1_at	ZC3H12C	85463	XM_370654	no	no
	Ssc.6342.1.S1_at	AGPAT7	254531	NM_153613	no	yes
	Ssc.21999.1.S1_a_at	ALDH3B1	221	NM_000694	no	yes
	Ssc.10429.1.S1_at	ANKRD1	27063	NM_014391	no	yes
	Ssc.1191.1.S1_at	ANXA8	244	NM_001630	no	yes
	Ssc.14467.2.S1_a_at	AREG	374	NM_001657	no	yes
	Ssc.16526.1.S1_at	ARHGEF16	27237	NM_014448	no	yes
	Ssc.19492.1.A1_at	ATP13A2	23400	NM_022089	no	yes
	Ssc.22806.1.S1_at	C11orf80	79703	NM_024650	no	yes
	Ssc.9738.1.A1_at	CEBPB	1051	NM_005194	no	yes
	Ssc.10025.3.S1_at	CEBPD	1052	NM_005195	no	yes
	Ssc.90.1.S1_at	CHI3L1	1116	NM_001276	no	yes
	Ssc.274.1.S1_at	CLCN2	1181	NM_004366	no	yes
	Ssc.16.1.S1_at	CYP27B1	1594	NM_000785	no	yes
	Ssc.9720.1.A1_at	CYR61	3491	NM_001554	no	yes
	Ssc.3502.1.S1_at	DNAJB1	3337	NM_006145	no	yes
	Ssc.4961.1.S1_at	EDF1	8721	NM_003792	no	yes
	Ssc.9364.1.S1_at	EDN1	1906	NM_001955	no	yes
	Ssc.19629.2.S1_s_at	EGR1	1958	NM_001964	no	yes
	Ssc.25243.1.S1_at	EMILIN2	84034	NM_032048	no	yes
	Ssc.888.1.A1_at	ERRFI1	54206	NM_018948	no	yes
	Ssc.676.1.S1_at	FABP6	2172	NM_001445	no	yes
	Ssc.16008.1.S1_at	FCN1	2219	NM_002003	no	yes
	Ssc.1555.1.A1_at	FOS	2353	NM_005252	no	yes
	Ssc.27305.1.S1_at	GCS1	7841	NM_006302	no	yes
	Ssc.16495.1.A1_at	GSDMDC1	79792	NM_024736	no	yes
	Ssc.773.3.S1_at	HIST1H2BD	3017	NM_021063	no	yes
	Ssc.13780.11.S1_x_at	HLA-A	3105	NM_002116	no	yes
	Ssc.114.1.S1_at	HSPA6	3310	NM_002155	no	yes
	Ssc.1231.1.A1_at	HSPH1	10808	NM_006644	no	yes
	Ssc.13009.1.A1_at	IFITM3	10410	NM_021034	no	yes
	Ssc.28705.1.S1_at	IMPDH2	3615	NM_000884	no	yes
	SscAffx.1.1.S1_at	ISG20	3669	NM_002201	no	yes
	Ssc.16182.1.S1_at	ITPR1	3708	NM_002222	no	yes
	Ssc.18645.1.S1_at	JMJD3	23135	XM_043272	no	yes
	Ssc.21663.1.A1_at	LIPG	9388	NM_006033	no	yes
	Ssc.14224.1.A1_at	MAFF	23764	NM_152878	no	yes
	Ssc.14459.1.S1_a_at	MYL1	4632	NM_079422	no	yes
	Ssc.1031.1.S1_at	OAS1	4938	NM_002534	no	yes
	Ssc.10983.2.S1_at	PICALM	8301	NM_007166	no	yes
	Ssc.23516.3.S1_at	SATB1	6304	NM_002971	no	yes
	Ssc.300.1.S1_at	SLC11A1	6556	NM_000578	no	yes
	Ssc.25266.1.S1_at	SMC1A	8243	NM_006306	no	yes
	Ssc.26216.2.A1_at	SOCS1	8651	NM_003745	no	yes
	SscAffx.38.1.S1_at	SOCS3	9021	NM_003955	no	yes
	Ssc.3408.1.A1_at	SSBP3	23648	NM_001009955	no	yes
	Ssc.9114.1.S1_at	STEAP4	79689	NM_024636	no	yes
	Ssc.6797.1.S1_at	STXBP1	6812	NM_003165	no	yes
	Ssc.27433.1.S1_at	TGM1	7051	NM_000359	no	yes
	Ssc.11439.1.A1_at	TMEM26	219623	NM_178505	no	yes
	Ssc.30887.1.S1_at	TNFAIP6	7130	NM_007115	no	yes
	Ssc.21942.1.S1_at	TSKU	25987	NM_015516	no	yes
	Ssc.657.1.A1_at	CCL2	6347	NM_002982	yes	yes
	Ssc.30833.1.S1_at	CCL3L1	6349	NM_021006	yes	yes
	Ssc.16151.1.S1_at	CSF3	1440	NM_172219	yes	yes
	Ssc.24282.1.S1_at	CXCL1	2919	NM_001511	yes	yes
	Ssc.19692.1.S1_at	CXCL2	2920	NM_002089	yes	yes
	Ssc.719.1.S1_a_at	CXCL6	6372	NM_002993	yes	yes
	Ssc.5145.1.S1_at	HSPA1A	3303	NM_005345	yes	yes
	Ssc.5182.1.A1_at	IER3	8870	NM_003897	yes	yes
	Ssc.113.1.S1_at	IL1A	3552	NM_000575	yes	yes
	Ssc.17573.1.S1_at	IL1B	3553	NM_000576	yes	yes
	Ssc.16250.1.S2_at	IL1RN	3557	NM_173841	yes	yes
	Ssc.62.2.S1_a_at	IL6	3569	NM_000600	yes	yes
	Ssc.658.1.S1_at	IL8	3576	NM_000584	yes	yes
	Ssc.21162.1.S1_s_at	IRF7	3665	NM_001572	yes	yes
	Ssc.10881.1.S1_at	JUNB	3726	NM_002229	yes	yes
	Ssc.13769.1.S1_at	LTF	4057	NM_002343	yes	yes
	Ssc.7314.1.A1_at	PTGS2	5743	NM_000963	yes	yes
	Ssc.9117.1.S1_at	S100A12	6283	NM_005621	yes	yes
	Ssc.2381.1.A1_at	S100A9	6280	NM_002965	yes	yes
	Ssc.290.1.S1_at	SELP	6403	NM_003005	yes	yes
	Ssc.3706.1.S2_at	SOD2	6648	NM_000636	yes	yes
Late Group	Ssc.20874.1.S1_at	ACTR1A	10121	NM_005736	no	no
	Ssc.24144.1.S1_at	ACVR1B	91	NM_004302	no	no
	Ssc.16685.1.S1_at	AHSA1	10598	NM_012111	no	no
	Ssc.455.1.S1_at	AIF1	199	NM_001623	no	no
	Ssc.140.1.S1_at	AMBN	258	NM_016519	no	no
	Ssc.1015.1.S1_at	ANXA5	308	NM_001154	no	no
	Ssc.15248.2.S1_at	APLP2	334	NM_001642	no	no
	Ssc.170.1.S1_at	ARG1	383	NM_000045	no	no
	Ssc.12972.1.S1_at	ASAH1	427	NM_177924	no	no
	Ssc.19166.1.S1_s_at	ASCL2	430	NM_005170	no	no
	Ssc.7378.1.A1_at	ATP6V1B2	526	NM_001693	no	no
	Ssc.3410.1.S1_a_at	ATP9A	10079	NM_006045	no	no
	Ssc.13649.1.S1_at	BAG3	9531	NM_004281	no	no
	Ssc.12318.1.S1_at	BAIAP2L1	55971	NM_018842	no	no
	Ssc.9301.1.A1_at	BAT2D1	23215	NM_015172	no	no
	Ssc.19389.1.A1_at	C15orf48	84419	NM_032413	no	no
	Ssc.1888.2.S1_at	C1orf160	84065	NM_032125	no	no
	Ssc.15950.1.S1_at	C5AR1	728	NM_001736	no	no
	Ssc.16012.1.S1_at	CASP1	834	NM_033293	no	no
	Ssc.15255.1.S1_a_at	CATSPER2	117155	NM_172095	no	no
	Ssc.4978.1.S1_at	CD14	929	NM_000591	no	no
	Ssc.5053.1.S1_at	CD163	9332	NM_203416	no	no
	Ssc.17774.1.S1_at	CD180	4064	NM_005582	no	no
	Ssc.15960.1.S1_at	CD38	952	NM_001775	no	no
	Ssc.15556.1.S1_at	CD44	960	NM_001001392	no	no
	Ssc.27474.1.S1_at	CFP	5199	NM_002621	no	no
	Ssc.23911.1.A1_at	CHMP7	91782	NM_152272	no	no
	Ssc.15720.1.A1_at	CNDP2	55748	NM_018235	no	no
	Ssc.4345.1.S2_at	COL4A1	1282	NM_001845	no	no
	Ssc.10453.1.S1_at	CP	1356	NM_000096	no	no
	Ssc.10728.1.A1_at	DGKB	1607	NM_004080	no	no
	Ssc.5083.1.S1_at	DNAJB9	4189	NM_012328	no	no
	Ssc.21180.1.S1_at	DNASE1L2	1775	NM_001374	no	no
	Ssc.6191.1.S1_at	DTX3L	151636	NM_138287	no	no
	Ssc.21382.1.A1_at	DUSP5	1847	NM_004419	no	no
	Ssc.8865.2.S1_at	DUSP6	1848	NM_022652	no	no
	Ssc.16166.1.S1_at	ECE1	1889	NM_001397	no	no
	Ssc.8845.1.S1_at	EMP1	2012	NM_001423	no	no
	Ssc.21302.1.A1_at	ENPP6	133121	NM_153343	no	no
	Ssc.15973.1.S1_at	ENTPD1	953	NM_001776	no	no
	Ssc.22567.1.S1_at	ENTPD7	57089	NM_020354	no	no
	Ssc.4203.1.S1_at	ERBB3	2065	NM_001982	no	no
	Ssc.6163.1.A1_at	ETS2	2114	NM_005239	no	no
	Ssc.3898.1.S1_at	FAM38A	9780	NM_014745	no	no
	Ssc.167.2.S1_a_at	FCGR3B	2215	NM_000570	no	no
	Ssc.20728.1.S1_at	FGB	2244	NM_005141	no	no
	Ssc.26819.1.A1_at	FGD4	121512	NM_139241	no	no
	SscAffx.9.1.S1_at	FGL2	10875	NM_006682	no	no
	Ssc.30039.1.A1_at	FNDC3B	64778	NM_022763	no	no
	Ssc.18603.1.A1_at	G0S2	50486	NM_015714	no	no
	Ssc.7531.2.S1_at	GALC	2581	NM_000153	no	no
	Ssc.27256.1.S1_at	GM2A	2760	NM_000405	no	no
	Ssc.28913.1.A1_at	GNB4	59345	NM_021629	no	no
	Ssc.25890.1.S1_at	HCK	3055	NM_002110	no	no
	Ssc.5190.1.S1_at	HIATL1	84641	NM_032558	no	no
	Ssc.26292.1.S1_at	HIST1H2AC	8334	NM_003512	no	no
	Ssc.773.1.S1_at	HIST1H2BK	85236	NM_080593	no	no
	Ssc.2474.1.S1_at	HIST2H2BE	8349	NM_003528	no	no
	Ssc.5743.1.S1_a_at	HK3	3101	NM_002115	no	no
	Ssc.37.1.S1_at	HP	3240	NM_005143	no	no
	Ssc.12439.1.A1_at	HRASLS3	11145	NM_007069	no	no
	Ssc.3607.1.S1_at	IFNAR2	3455	NM_207585	no	no
	Ssc.21987.1.A1_at	IFRD1	3475	NM_001007245	no	no
	Ssc.15484.1.S1_at	IL10RB	3588	NM_000628	no	no
	Ssc.16985.1.S1_at	IL18BP	10068	NM_173042	no	no
	Ssc.7864.1.A1_at	IL1RAP	3556	NM_002182	no	no
	Ssc.324.1.S1_a_at	JAK2	3717	NM_004972	no	no
	Ssc.7252.1.A1_at	KLB	152831	NM_175737	no	no
	Ssc.283.1.S1_at	KMO	8564	NM_003679	no	no
	Ssc.7275.2.A1_at	KYNU	8942	NM_003937	no	no
	Ssc.15823.1.S1_at	LAMB1	3912	NM_002291	no	no
	Ssc.8098.1.A1_at	LAMP2	3920	NM_002294	no	no
	Ssc.7713.1.A1_at	LAP3	51056	NM_015907	no	no
	Ssc.24211.2.S1_at	LMAN2L	81562	NM_030805	no	no
	Ssc.19372.1.A1_at	LOC284100	284100	XM_375443	no	no
	Ssc.20294.1.S1_at	LOC441108	441108	NM_001013717	no	no
	Ssc.8715.1.A1_at	MCFD2	90411	NM_139279	no	no
	Ssc.3659.1.S1_at	MLL	4297	NM_005933	no	no
	Ssc.7742.1.S1_at	MORF4L1	10933	NM_006791	no	no
	Ssc.18927.1.S1_at	MS4A8B	83661	NM_031457	no	no
	Ssc.14474.1.S1_at	MUC19	283463	XM_497341	no	no
	Ssc.31164.1.S1_at	MYO1B	4430	NM_012223	no	no
	Ssc.17826.1.S1_at	NCF4	4689	NM_013416	no	no
	Ssc.12918.2.A1_at	NMI	9111	NM_004688	no	no
	Ssc.26169.2.S1_at	NOTCH1	4851	NM_017617	no	no
	Ssc.24960.1.S1_at	OR52I2	143502	NM_001005170	no	no
	Ssc.13226.1.A1_at	PARP9	83666	NM_031458	no	no
	Ssc.5780.1.S1_at	PCNX	22990	NM_014982	no	no
	Ssc.10256.1.A1_at	PDE4B	5142	NM_002600	no	no
	Ssc.4651.1.S1_at	PDE8A	5151	NM_002605	no	no
	Ssc.1165.1.S1_at	PDIA3	2923	NM_005313	no	no
	Ssc.8970.1.S2_at	PDIA4	9601	NM_004911	no	no
	Ssc.11170.1.S1_at	PDXK	8566	NM_003681	no	no
	Ssc.24188.1.A1_at	PF4	5196	NM_002619	no	no
	Ssc.9617.1.A1_at	PLAGL1	5325	NM_006718	no	no
	Ssc.10351.1.A1_at	PLAUR	5329	NM_001005377	no	no
	Ssc.23519.1.S1_at	PLOD1	5351	NM_000302	no	no
	Ssc.9698.1.A1_at	PPM1H	57460	XM_350880	no	no
	Ssc.11168.1.A1_at	PSMB10	5699	NM_002801	no	no
	Ssc.18261.1.S1_at	PSTPIP2	9050	NM_024430	no	no
	Ssc.1986.1.S1_at	PTGS1	5742	NM_080591	no	no
	Ssc.8808.1.A1_at	PTPLAD2	401494	NM_001010915	no	no
	Ssc.16540.1.S1_at	PTPN1	5770	NM_002827	no	no
	Ssc.5453.1.A1_at	QPCT	25797	NM_012413	no	no
	Ssc.10040.2.A1_at	RAB2A	5862	NM_002865	no	no
	Ssc.21766.1.A1_at	RAB32	10981	NM_006834	no	no
	Ssc.7764.1.A1_at	RAD21	5885	NM_006265	no	no
	Ssc.23801.1.S1_at	RETN	56729	NM_020415	no	no
	Ssc.17100.1.S1_at	S100A8	6279	NM_002964	no	no
	Ssc.3037.1.S1_at	SCPEP1	59342	NM_021626	no	no
	Ssc.23553.1.S1_at	SEC61A1	29927	NM_013336	no	no
	Ssc.22683.1.S1_at	SEMA3D	223117	NM_152754	no	no
	Ssc.19543.1.S1_at	SIGLEC6	946	NM_198846	no	no
	Ssc.3503.1.A1_at	SIRPA	140885	NM_080792	no	no
	Ssc.16097.1.S1_at	SLC23A2	9962	NM_203327	no	no
	Ssc.5119.1.S1_at	SLC25A28	81894	NM_031212	no	no
	Ssc.16087.1.S1_at	SLC8A1	6546	NM_021097	no	no
	Ssc.24614.1.A1_at	SNF1LK2	23235	NM_015191	no	no
	Ssc.8604.1.A1_at	SNX24	28966	NM_014035	no	no
	Ssc.19620.1.S1_at	SP6	80320	NM_199262	no	no
	Ssc.8789.1.S1_at	SRXN1	140809	NM_080725	no	no
	Ssc.18476.2.S1_a_at	SSH2	85464	NM_033389	no	no
	Ssc.27067.1.A1_at	SSU72	29101	NM_014188	no	no
	Ssc.1332.1.S1_at	SULT2A1	6822	NM_003167	no	no
	Ssc.16234.1.S1_at	TCN1	6947	NM_001062	no	no
	Ssc.27593.1.S1_at	TGFB3	7043	NM_003239	no	no
	Ssc.5656.1.S1_at	TLL2	7093	NM_012465	no	no
	Ssc.12781.1.A2_at	TLR4	7099	NM_138554	no	no
	Ssc.3550.1.S1_at	TM4SF1	4071	NM_014220	no	no
	Ssc.9693.1.A1_at	TMEM100	55273	NM_018286	no	no
	Ssc.13208.1.A1_at	TMEM30A	55754	NM_018247	no	no
	Ssc.19699.2.S1_a_at	TREM1	54210	NM_018643	no	no
	Ssc.4657.1.S1_at	TSPAN13	27075	NM_014399	no	no
	Ssc.507.1.A1_at	TYROBP	7305	NM_003332	no	no
	Ssc.4580.1.A1_at	UBTD2	92181	NM_152277	no	no
	Ssc.15740.2.S1_a_at	VEGFA	7422	NM_003376	no	no
	Ssc.26019.1.S1_at	VPS35	55737	NM_018206	no	no
	Ssc.6147.1.A1_at	WDFY3	23001	NM_014991	no	no
	Ssc.5047.1.A1_at	XLKD1	10894	NM_006691	no	no
	Ssc.27027.1.S1_at	ZC3H12A	80149	NM_025079	no	no
	Ssc.4114.1.A1_at	3-Mar	115123	NM_178450	no	yes
	Ssc.22033.1.S1_at	ACP2	53	NM_001610	no	yes
	Ssc.1735.1.S1_at	ACSL1	2180	NM_001995	no	yes
	Ssc.19668.1.S1_at	ADAM17	6868	NM_003183	no	yes
	Ssc.16051.1.S1_at	ADAM9	8754	NM_003816	no	yes
	Ssc.12365.1.A1_at	ADAMTS1	9510	NM_006988	no	yes
	Ssc.18190.1.A1_at	ADAMTS9	56999	NM_182920	no	yes
	Ssc.27693.1.A1_a_at	ADCY3	109	NM_004036	no	yes
	Ssc.314.1.S1_at	ADM	133	NM_001124	no	yes
	Ssc.4737.1.S1_at	AGTRAP	57085	NM_020350	no	yes
	Ssc.9766.3.A1_a_at	AK2	204	NM_001625	no	yes
	Ssc.5822.1.S1_at	ALOX5AP	241	NM_001629	no	yes
	Ssc.21826.1.S1_at	ALPP	250	NM_001632	no	yes
	Ssc.14559.1.S1_at	ANXA1	301	NM_000700	no	yes
	Ssc.14028.1.S1_at	AOAH	313	NM_001637	no	yes
	Ssc.20071.1.S1_at	ARMET	7873	NM_006010	no	yes
	Ssc.17005.1.A1_at	ARRDC4	91947	NM_183376	no	yes
	Ssc.1027.1.S1_at	ASAH1	427	NM_004315	no	yes
	Ssc.25255.1.S1_at	ASRGL1	80150	NM_025080	no	yes
	Ssc.16466.1.A1_at	ATF3	467	NM_004024	no	yes
	Ssc.800.1.S1_at	ATP1A1	476	NM_000701	no	yes
	Ssc.5649.1.S1_at	ATP1B3	483	NM_001679	no	yes
	Ssc.8429.2.S1_at	BCAP29	55973	NM_018844	no	yes
	Ssc.25797.1.S1_at	BMP1	649	NM_001199	no	yes
	Ssc.2056.1.S1_at	C9orf19	152007	NM_022343	no	yes
	Ssc.6685.2.A1_at	CALU	813	NM_001219	no	yes
	Ssc.12026.1.A1_at	CASP7	840	NM_001227	no	yes
	Ssc.3348.1.S1_at	CD97	976	NM_001784	no	yes
	Ssc.8195.1.A1_at	CENTD1	116984	NM_015230	no	yes
	Ssc.10499.1.S1_at	CGA	1081	NM_000735	no	yes
	Ssc.29027.1.S1_at	CIDEB	27141	NM_014430	no	yes
	Ssc.16312.1.S1_at	CKAP4	10970	NM_006825	no	yes
	Ssc.9102.2.A1_at	CLDN3	1365	NM_001306	no	yes
	Ssc.18464.1.S1_at	CLSTN3	9746	NM_014718	no	yes
	Ssc.19883.1.S1_at	COL15A1	1306	NM_001855	no	yes
	Ssc.8974.1.S1_at	CPT1A	1374	NM_001876	no	yes
	Ssc.1501.1.S1_at	CRELD1	78987	NM_015513	no	yes
	Ssc.5966.1.A1_at	CRELD2	79174	NM_024324	no	yes
	Ssc.151.1.S1_at	CYBB	1536	NM_000397	no	yes
	Ssc.26846.1.S1_at	CYFIP1	23191	NM_014608	no	yes
	Ssc.8767.1.A1_at	CYP1B1	1545	NM_000104	no	yes
	Ssc.12059.1.A1_at	DLG5	9231	NM_004747	no	yes
	Ssc.8473.1.S1_at	DNAJA1	3301	NM_001539	no	yes
	Ssc.22038.1.S1_at	DNAJB11	51726	NM_016306	no	yes
	Ssc.21408.1.S1_at	DNAJC3	5611	NM_006260	no	yes
	Ssc.16236.1.S1_at	DPP4	1803	NM_001935	no	yes
	Ssc.6169.1.S1_at	ECM1	1893	NM_004425	no	yes
	Ssc.26419.1.A1_at	EIF4EBP2	1979	NM_004096	no	yes
	Ssc.24086.1.A1_at	ENAH	55740	NM_001008493	no	yes
	Ssc.12015.1.A1_at	EPS15	2060	NM_001981	no	yes
	Ssc.26345.1.S1_at	F13A1	2162	NM_000129	no	yes
	Ssc.19365.1.S1_at	FAM26F	441168	NM_001010919	no	yes
	Ssc.21683.1.S1_at	FBXO7	25793	NM_012179	no	yes
	Ssc.20986.1.S1_at	FKBP14	55033	NM_017946	no	yes
	Ssc.8063.1.A1_at	FLJ20273	54502	NM_019027	no	yes
	Ssc.7331.1.S1_at	FLJ22662	79887	NM_024829	no	yes
	Ssc.29054.1.A1_at	GBP1	2633	NM_002053	no	yes
	Ssc.22631.1.S1_at	GFPT1	2673	NM_002056	no	yes
	Ssc.17159.2.S1_a_at	GIMAP1	170575	NM_130759	no	yes
	Ssc.942.1.S1_at	GJA1	2697	NM_000165	no	yes
	Ssc.709.1.S1_at	GLRX	2745	NM_002064	no	yes
	Ssc.2387.1.S1_at	GNG10	2790	NM_001017998	no	yes
	Ssc.20974.1.A1_at	GNS	2799	NM_002076	no	yes
	Ssc.18486.1.S1_a_at	H1F0	3005	NM_005318	no	yes
	Ssc.3196.1.S1_at	HEXB	3074	NM_000521	no	yes
	Ssc.16169.1.S1_x_at	HLA-DRB1	3123	NM_002124	no	yes
	Ssc.6622.1.S1_at	HPCAL1	3241	NM_002149	no	yes
	Ssc.777.1.S1_at	HSD11B1	3290	NM_005525	no	yes
	Ssc.12191.1.A1_at	HSP90AA1	3320	NM_005348	no	yes
	Ssc.308.1.S2_at	HSP90B1	7184	NM_003299	no	yes
	Ssc.26337.1.S1_at	ICAM2	3384	NM_000873	no	yes
	Ssc.5540.1.S1_at	IFI35	3430	NM_005533	no	yes
	Ssc.4626.3.S1_at	IPO4	79711	NM_024658	no	yes
	Ssc.44.1.S1_at	ITGB3	3690	NM_000212	no	yes
	Ssc.28330.1.S1_at	LASP1	3927	NM_006148	no	yes
	Ssc.15980.1.S1_at	LBP	3929	NM_004139	no	yes
	Ssc.6709.1.S1_at	LGMN	5641	NM_001008530	no	yes
	Ssc.14340.3.S1_at	LITAF	9516	NM_004862	no	yes
	Ssc.10965.1.A1_at	MAFB	9935	NM_005461	no	yes
	Ssc.18038.1.A1_at	MAP3K8	1326	NM_005204	no	yes
	Ssc.18528.2.A1_at	MFSD1	64747	NM_022736	no	yes
	Ssc.18181.2.S1_at	MGC4093	80776	NM_030578	no	yes
	Ssc.9229.1.S1_at	MRC1	4360	NM_002438	no	yes
	Ssc.3811.1.S1_at	MRPL52	122704	NM_178336	no	yes
	Ssc.11746.1.A1_at	MST150	85027	NM_032947	no	yes
	Ssc.15640.1.S1_at	MT2A	4502	NM_005953	no	yes
	Ssc.1588.1.S1_at	NAGK	55577	NM_017567	no	yes
	Ssc.16882.1.A1_at	NFIL3	4783	NM_005384	no	yes
	Ssc.16354.1.S1_at	NR1H3	10062	NM_005693	no	yes
	Ssc.761.1.S1_at	NR4A3	8013	NM_006981	no	yes
	Ssc.7258.1.S1_at	P4HA1	5033	NM_000917	no	yes
	Ssc.12081.1.A1_at	P4HA2	8974	NM_004199	no	yes
	Ssc.16984.1.S1_at	P4HA2	8974	NM_001017974	no	yes
	Ssc.24652.1.S1_at	PAK1	5058	NM_002576	no	yes
	Ssc.27786.2.S1_at	PFKFB3	5209	NM_004566	no	yes
	Ssc.16347.1.S1_at	PGD	5226	NM_002631	no	yes
	Ssc.9311.1.A1_at	PHLDA1	22822	NM_007350	no	yes
	Ssc.3681.1.S1_at	PNKD	25953	NM_022572	no	yes
	Ssc.13910.1.S1_at	PNMT	5409	NM_002686	no	yes
	Ssc.25867.1.S1_at	POLR3GL	84265	NM_032305	no	yes
	Ssc.2572.1.S1_at	PPA1	5464	NM_021129	no	yes
	Ssc.6233.1.S1_at	PPAP2B	8613	NM_177414	no	yes
	Ssc.3139.1.A1_at	RGS2	5997	NM_002923	no	yes
	Ssc.10226.1.A2_at	RHOB	388	NM_004040	no	yes
	Ssc.2167.1.S1_at	ROGDI	79641	NM_024589	no	yes
	Ssc.7336.1.S1_at	RPL41	6171	NM_021104	no	yes
	Ssc.23840.2.A1_a_at	RSHL1	81492	NM_030785	no	yes
	Ssc.810.1.S1_at	SCARB2	950	NM_005506	no	yes
	Ssc.31172.1.S1_at	SDC1	6382	NM_001006946	no	yes
	Ssc.12412.1.A1_at	SDF2L1	23753	NM_022044	no	yes
	Ssc.11086.1.A1_at	SLA	6503	NM_006748	no	yes
	Ssc.8144.1.A1_at	SLAIN1	122060	NM_144595	no	yes
	Ssc.22104.1.A1_at	SLC23A2	9962	NM_005116	no	yes
	Ssc.607.1.S1_at	SLC2A14	144195	NM_153449	no	yes
	Ssc.11583.1.A1_at	SLC2A6	11182	NM_017585	no	yes
	Ssc.3927.2.S1_at	SMPD1	6609	NM_001007593	no	yes
	Ssc.22354.1.A1_at	SNFT	55509	NM_018664	no	yes
	Ssc.1024.1.S1_at	SNTB1	6641	NM_021021	no	yes
	Ssc.11006.1.S1_at	SNX10	29887	NM_013322	no	yes
	Ssc.8745.1.A1_at	SOAT1	6646	NM_003101	no	yes
	Ssc.12780.1.S1_at	SQRDL	58472	NM_021199	no	yes
	Ssc.1183.1.S1_at	STEAP1	26872	NM_012449	no	yes
	Ssc.1549.1.A1_at	STIP1	10963	NM_006819	no	yes
	Ssc.12130.1.A1_at	SYMPK	8189	NM_004819	no	yes
	Ssc.18075.1.A1_at	TAC1	6863	NM_003182	no	yes
	Ssc.28312.1.A1_at	TCF7L2	6934	NM_030756	no	yes
	Ssc.18272.1.A1_at	TCIRG1	10312	NM_006019	no	yes
	Ssc.17904.1.A1_at	TEAD4	7004	NM_003213	no	yes
	Ssc.924.3.A1_at	THBS1	7057	NM_003246	no	yes
	Ssc.11257.1.S1_at	TIMP2	7077	NM_003255	no	yes
	Ssc.1948.1.S1_at	TMBIM1	64114	NM_022152	no	yes
	Ssc.17364.1.S1_at	TMEM158	25907	NM_015444	no	yes
	Ssc.28739.1.S1_at	TNFAIP2	7127	NM_006291	no	yes
	Ssc.1864.1.A1_a_at	TNFRSF12A	51330	NM_016639	no	yes
	Ssc.26879.2.S1_at	TNFSF13	8741	NM_003808	no	yes
	Ssc.19297.2.S1_at	TPP1	1200	NM_000391	no	yes
	Ssc.15492.1.S1_at	TRIB1	10221	NM_025195	no	yes
	Ssc.21339.1.S1_at	TRIM21	6737	NM_003141	no	yes
	Ssc.5936.1.A1_a_at	TSPO	706	NM_000714	no	yes
	Ssc.16085.1.A1_at	TYK2	7297	NM_003331	no	yes
	Ssc.21582.1.S1_at	UBD	10537	NM_006398	no	yes
	Ssc.3012.1.S1_at	UPP1	7378	NM_181597	no	yes
	Ssc.5663.1.S1_at	VCAN	1462	NM_004385	no	yes
	Ssc.6139.1.S1_at	WARS	7453	NM_213646	no	yes
	Ssc.9108.2.S1_at	WFDC1	58189	NM_021197	no	yes
	Ssc.11101.3.S1_at	ZNF673	55634	NM_017776	no	yes
	Ssc.14258.1.S1_at	APP	351	NM_000484	yes	no
	Ssc.6811.1.A1_at	BCL2	596	NM_000633	yes	no
	Ssc.19364.1.S1_at	C2	717	NM_000063	yes	no
	Ssc.26328.1.S1_at	CCR5	1234	NM_000579	yes	no
	Ssc.5737.1.S1_at	CDKN1A	1026	NM_078467	yes	no
	Ssc.26146.1.S1_at	CXCL9	4283	NM_002416	yes	no
	Ssc.115.1.S1_s_at	HMOX1	3162	NM_002133	yes	no
	Ssc.13992.1.A1_at	KLF5	688	NM_001730	yes	no
	Ssc.15888.1.S1_at	OLR1	4973	NM_002543	yes	no
	Ssc.16228.1.S1_at	PPBP	5473	NM_002704	yes	no
	Ssc.12446.1.A1_at	CASP4	837	NM_001225	yes	yes
	Ssc.23797.1.S1_at	CCL4L2	388372	NM_207007	yes	yes
	Ssc.18359.1.S1_at	CCR1	1230	NM_001295	yes	yes
	Ssc.27201.1.S1_a_at	CCRL2	9034	NM_003965	yes	yes
	Ssc.10460.1.S1_at	CFB	629	NM_001710	yes	yes
	Ssc.26287.1.S1_at	FUT4	2526	NM_002033	yes	yes
	Ssc.883.1.S1_a_at	GBP2	2634	NM_004120	yes	yes
	Ssc.4939.1.A1_at	GZMB	3002	NM_004131	yes	yes
	Ssc.4093.1.A1_at	IFNG	3458	NM_000619	yes	yes
	Ssc.148.1.S1_at	IL10	3586	NM_000572	yes	yes
	Ssc.8833.1.S1_at	IL15	3600	NM_000585	yes	yes
	Ssc.670.1.S1_at	LYZ	4069	NM_000239	yes	yes
	Ssc.9372.1.A1_at	NFKBIZ	64332	NM_001005474	yes	yes
	Ssc.12758.1.A1_at	PSMB9	5698	NM_002800	yes	yes
	Ssc.8162.1.S1_at	PTX3	5806	NM_002852	yes	yes
	Ssc.18948.1.S1_at	SAA1	6288	NM_000331	yes	yes
	Ssc.8447.1.A1_at	SLC1A3	6507	NM_004172	yes	yes
	Ssc.6025.1.S1_at	STAT1	6772	NM_007315	yes	yes
	Ssc.27863.1.S1_at	TAP1	6890	NM_000593	yes	yes
	Ssc.5239.1.S1_at	TGM2	7052	NM_004613	yes	yes
	Ssc.17337.1.S1_at	TLR2	7097	NM_003264	yes	yes
	Ssc.16209.1.S1_at	TNC	3371	NM_002160	yes	yes
	Ssc.100.1.S1_at	TNF	7124	NM_000594	yes	yes
All Group	Ssc.19612.1.S1_at	ABCC1	4363	NM_019862	no	no
	Ssc.3458.3.A1_a_at	ACSL5	51703	NM_016234	no	no
	Ssc.24144.1.S1_at	ACVR1B	91	NM_004302	no	no
	Ssc.19647.2.S1_at	ADCK2	90956	NM_052853	no	no
	Ssc.4737.1.S1_at	AGTRAP	57085	NM_020350	no	no
	Ssc.16685.1.S1_at	AHSA1	10598	NM_012111	no	no
	Ssc.140.1.S1_at	AMBN	258	NM_016519	no	no
	Ssc.1015.1.S1_at	ANXA5	308	NM_001154	no	no
	Ssc.12972.1.S1_at	ASAH1	427	NM_177924	no	no
	Ssc.19166.1.S1_s_at	ASCL2	430	NM_005170	no	no
	Ssc.3410.1.S1_a_at	ATP9A	10079	NM_006045	no	no
	Ssc.8429.2.S1_at	BCAP29	55973	NM_018844	no	no
	Ssc.15950.1.S1_at	C5AR1	728	NM_001736	no	no
	Ssc.21959.1.S1_at	CARS	833	NM_139273	no	no
	Ssc.16012.1.S1_at	CASP1	834	NM_033293	no	no
	Ssc.5053.1.S1_at	CD163	9332	NM_203416	no	no
	Ssc.15556.1.S1_at	CD44	960	NM_001001392	no	no
	Ssc.864.1.S1_at	CFH	3075	NM_001014975	no	no
	Ssc.17353.1.S1_at	CFI	3426	NM_000204	no	no
	Ssc.8457.1.A1_at	CMPK	51727	NM_016308	no	no
	Ssc.15720.1.A1_at	CNDP2	55748	NM_018235	no	no
	Ssc.21875.1.S1_at	COPS7A	50813	NM_016319	no	no
	Ssc.10453.1.S1_at	CP	1356	NM_000096	no	no
	Ssc.22676.1.S1_at	CXCR6	10663	NM_006564	no	no
	Ssc.151.1.S1_at	CYBB	1536	NM_000397	no	no
	Ssc.17196.1.A1_at	CYCS	54205	NM_018947	no	no
	Ssc.19631.1.S1_at	DNAJA3	9093	NM_005147	no	no
	Ssc.5083.1.S1_at	DNAJB9	4189	NM_012328	no	no
	Ssc.21180.1.S1_at	DNASE1L2	1775	NM_001374	no	no
	Ssc.9726.1.A1_at	DRAM	55332	NM_018370	no	no
	Ssc.6191.1.S1_at	DTX3L	151636	NM_138287	no	no
	Ssc.21302.1.A1_at	ENPP6	133121	NM_153343	no	no
	Ssc.15973.1.S1_at	ENTPD1	953	NM_001776	no	no
	Ssc.22567.1.S1_at	ENTPD7	57089	NM_020354	no	no
	Ssc.6163.1.A1_at	ETS2	2114	NM_005239	no	no
	Ssc.22310.1.S1_at	EVA1	10205	NM_005797	no	no
	Ssc.24695.1.A1_at	FAM111B	374393	NM_198947	no	no
	Ssc.19365.1.S1_at	FAM26F	441168	NM_001010919	no	no
	Ssc.167.2.S1_a_at	FCGR3B	2215	NM_000570	no	no
	Ssc.20728.1.S1_at	FGB	2244	NM_005141	no	no
	Ssc.26819.1.A1_at	FGD4	121512	NM_139241	no	no
	SscAffx.9.1.S1_at	FGL2	10875	NM_006682	no	no
	Ssc.30039.1.A1_at	FNDC3B	64778	NM_022763	no	no
	Ssc.27968.1.A1_at	FURIN	5045	NM_002569	no	no
	Ssc.18603.1.A1_at	G0S2	50486	NM_015714	no	no
	Ssc.27256.1.S1_at	GM2A	2760	NM_000405	no	no
	Ssc.28913.1.A1_at	GNB4	59345	NM_021629	no	no
	Ssc.20091.2.S1_at	GP2	2813	NM_001502	no	no
	Ssc.16639.3.S1_at	GPNMB	10457	NM_002510	no	no
	Ssc.16495.1.A1_at	GSDMDC1	79792	NM_024736	no	no
	Ssc.25890.1.S1_at	HCK	3055	NM_002110	no	no
	Ssc.5190.1.S1_at	HIATL1	84641	NM_032558	no	no
	Ssc.29031.1.A1_at	HIST1H2BE	8344	NM_003523	no	no
	Ssc.773.1.S1_at	HIST1H2BK	85236	NM_080593	no	no
	Ssc.5743.1.S1_a_at	HK3	3101	NM_002115	no	no
	Ssc.12439.1.A1_at	HRASLS3	11145	NM_007069	no	no
	Ssc.11197.1.S1_at	HSPB1	3315	NM_001540	no	no
	Ssc.3607.1.S1_at	IFNAR2	3455	NM_207585	no	no
	Ssc.30115.1.S1_a_at	IFT122	55764	NM_018262	no	no
	Ssc.12578.1.A1_at	IGF1	3479	NM_000618	no	no
	Ssc.4141.1.A1_at	KCTD12	115207	NM_138444	no	no
	Ssc.25140.1.A1_at	KIAA0907	22889	NM_014949	no	no
	Ssc.7252.1.A1_at	KLB	152831	NM_175737	no	no
	Ssc.283.1.S1_at	KMO	8564	NM_003679	no	no
	Ssc.8098.1.A1_at	LAMP2	3920	NM_002294	no	no
	Ssc.21926.1.S1_at	LDLR	3949	NM_000527	no	no
	Ssc.4729.1.S1_at	LEAP2	116842	NM_052971	no	no
	Ssc.19372.1.A1_at	LOC284100	284100	XM_375443	no	no
	Ssc.18586.1.A1_at	MAD2L2	10459	NM_006341	no	no
	Ssc.2845.2.S1_at	MAPKBP1	23005	NM_014994	no	no
	Ssc.14368.1.A1_at	MMRN1	22915	NM_007351	no	no
	Ssc.18927.1.S1_at	MS4A8B	83661	NM_031457	no	no
	Ssc.14474.1.S1_at	MUC19	283463	XM_497341	no	no
	Ssc.2695.2.S1_a_at	NCL	4691	NM_005381	no	no
	Ssc.1505.2.S1_at	NCOR2	9612	NM_006312	no	no
	Ssc.12918.2.A1_at	NMI	9111	NM_004688	no	no
	Ssc.24960.1.S1_at	OR52I2	143502	NM_001005170	no	no
	Ssc.13068.1.A1_at	PARP12	64761	NM_022750	no	no
	Ssc.22959.1.S1_at	PCK1	5105	NM_002591	no	no
	Ssc.5780.1.S1_at	PCNX	22990	NM_014982	no	no
	Ssc.1165.1.S1_at	PDIA3	2923	NM_005313	no	no
	Ssc.24188.1.A1_at	PF4	5196	NM_002619	no	no
	Ssc.2572.1.S1_at	PPA1	5464	NM_021129	no	no
	Ssc.7446.1.S1_a_at	PPID	5481	NM_005038	no	no
	Ssc.9698.1.A1_at	PPM1H	57460	XM_350880	no	no
	Ssc.4538.1.S1_at	PRSS23	11098	NM_007173	no	no
	Ssc.18261.1.S1_at	PSTPIP2	9050	NM_024430	no	no
	Ssc.5453.1.A1_at	QPCT	25797	NM_012413	no	no
	Ssc.17100.1.S1_at	S100A8	6279	NM_002964	no	no
	Ssc.3037.1.S1_at	SCPEP1	59342	NM_021626	no	no
	Ssc.22683.1.S1_at	SEMA3D	223117	NM_152754	no	no
	Ssc.5885.1.A1_at	SLC22A5	6584	NM_003060	no	no
	Ssc.16097.1.S1_at	SLC23A2	9962	NM_203327	no	no
	Ssc.1674.1.A1_at	SLC2A3	6515	NM_006931	no	no
	Ssc.24614.1.A1_at	SNF1LK2	23235	NM_015191	no	no
	Ssc.17288.1.S1_at	SNW1	22938	NM_012245	no	no
	Ssc.8789.1.S1_at	SRXN1	140809	NM_080725	no	no
	Ssc.18476.2.S1_a_at	SSH2	85464	NM_033389	no	no
	Ssc.27067.1.A1_at	SSU72	29101	NM_014188	no	no
	Ssc.6797.1.S1_at	STXBP1	6812	NM_003165	no	no
	Ssc.24586.1.S1_at	SYNJ1	8867	NM_203446	no	no
	Ssc.158.1.S1_at	TBXAS1	6916	NM_001061	no	no
	Ssc.28312.1.A1_at	TCF7L2	6934	NM_030756	no	no
	Ssc.3719.1.S1_at	TIFA	92610	NM_052864	no	no
	Ssc.5656.1.S1_at	TLL2	7093	NM_012465	no	no
	Ssc.13208.1.A1_at	TMEM30A	55754	NM_018247	no	no
	Ssc.5620.1.A1_at	TOB1	10140	NM_005749	no	no
	Ssc.26300.2.S1_at	UNC93B1	81622	NM_030930	no	no
	Ssc.6147.1.A1_at	WDFY3	23001	NM_014991	no	no
	Ssc.9108.2.S1_at	WFDC1	58189	NM_021197	no	no
	Ssc.5047.1.A1_at	XLKD1	10894	NM_006691	no	no
	Ssc.27027.1.S1_at	ZC3H12A	80149	NM_025079	no	no
	Ssc.10378.1.A1_at	ZC3H12C	85463	XM_370654	no	no
	Ssc.4114.1.A1_at	3-Mar	115123	NM_178450	no	yes
	Ssc.4767.1.S1_at	ACO1	48	NM_002197	no	yes
	Ssc.22033.1.S1_at	ACP2	53	NM_001610	no	yes
	Ssc.1735.1.S1_at	ACSL1	2180	NM_001995	no	yes
	Ssc.20874.1.S1_at	ACTR1A	10121	NM_005736	no	yes
	Ssc.19668.1.S1_at	ADAM17	6868	NM_003183	no	yes
	Ssc.12365.1.A1_at	ADAMTS1	9510	NM_006988	no	yes
	Ssc.18190.1.A1_at	ADAMTS9	56999	NM_182920	no	yes
	Ssc.314.1.S1_at	ADM	133	NM_001124	no	yes
	Ssc.4756.2.S1_at	ADORA3	140	NM_000677	no	yes
	Ssc.6342.1.S1_at	AGPAT7	254531	NM_153613	no	yes
	Ssc.17068.1.A1_at	AHSA2	130872	NM_152392	no	yes
	Ssc.455.1.S1_at	AIF1	199	NM_001623	no	yes
	Ssc.9766.3.A1_a_at	AK2	204	NM_001625	no	yes
	Ssc.443.1.S1_at	ALCAM	214	NM_001627	no	yes
	Ssc.21999.1.S1_a_at	ALDH3B1	221	NM_000694	no	yes
	Ssc.5822.1.S1_at	ALOX5AP	241	NM_001629	no	yes
	Ssc.21826.1.S1_at	ALPP	250	NM_001632	no	yes
	Ssc.14559.1.S1_at	ANXA1	301	NM_000700	no	yes
	Ssc.1191.1.S1_at	ANXA8	244	NM_001630	no	yes
	Ssc.14028.1.S1_at	AOAH	313	NM_001637	no	yes
	Ssc.15248.2.S1_at	APLP2	334	NM_001642	no	yes
	Ssc.14467.2.S1_a_at	AREG	374	NM_001657	no	yes
	Ssc.170.1.S1_at	ARG1	383	NM_000045	no	yes
	Ssc.16526.1.S1_at	ARHGEF1	9138	NM_004706	no	yes
	Ssc.20071.1.S1_at	ARMET	7873	NM_006010	no	yes
	Ssc.17005.1.A1_at	ARRDC4	91947	NM_183376	no	yes
	Ssc.1027.1.S1_at	ASAH1	427	NM_004315	no	yes
	Ssc.25255.1.S1_at	ASRGL1	80150	NM_025080	no	yes
	Ssc.16466.1.A1_at	ATF3	467	NM_004024	no	yes
	Ssc.19492.1.A1_at	ATP13A2	23400	NM_022089	no	yes
	Ssc.800.1.S1_at	ATP1A1	476	NM_000701	no	yes
	Ssc.246.1.S1_at	ATP1B1	481	NM_001677	no	yes
	Ssc.5649.1.S1_at	ATP1B3	483	NM_001679	no	yes
	Ssc.7378.1.A1_at	ATP6V1B2	526	NM_001693	no	yes
	Ssc.16963.1.S1_at	B4GALT5	9334	NM_004776	no	yes
	Ssc.18206.1.S1_at	BACE2	25825	NM_012105	no	yes
	Ssc.13649.1.S1_at	BAG3	9531	NM_004281	no	yes
	Ssc.12318.1.S1_at	BAIAP2L1	55971	NM_018842	no	yes
	Ssc.9301.1.A1_at	BAT2D1	23215	NM_015172	no	yes
	Ssc.22404.1.A1_at	BBS1	582	NM_024649	no	yes
	Ssc.8861.1.A1_at	BHLHB2	8553	NM_003670	no	yes
	Ssc.25797.1.S1_at	BMP1	649	NM_001199	no	yes
	Ssc.26416.1.A1_at	BRI3BP	140707	NM_080626	no	yes
	Ssc.16711.1.S1_at	BSG	682	NM_001728	no	yes
	Ssc.9666.1.S1_at	BTG3	10950	NM_006806	no	yes
	Ssc.22806.1.S1_at	C11orf80	79703	NM_024650	no	yes
	Ssc.19389.1.A1_at	C15orf48	84419	NM_032413	no	yes
	Ssc.1888.2.S1_at	C1orf160	84065	NM_032125	no	yes
	Ssc.833.1.S1_at	C1QA	712	NM_015991	no	yes
	Ssc.2056.1.S1_at	C9orf19	152007	NM_022343	no	yes
	Ssc.6685.2.A1_at	CALU	813	NM_001219	no	yes
	Ssc.21107.1.S1_at	CANX	821	NM_001746	no	yes
	Ssc.12026.1.A1_at	CASP7	840	NM_001227	no	yes
	Ssc.15255.1.S1_a_at	CATSPER2	117155	NM_172095	no	yes
	Ssc.17774.1.S1_at	CD180	4064	NM_005582	no	yes
	Ssc.3348.1.S1_at	CD97	976	NM_001784	no	yes
	Ssc.9738.1.A1_at	CEBPB	1051	NM_005194	no	yes
	Ssc.10025.3.S1_at	CEBPD	1052	NM_005195	no	yes
	Ssc.8195.1.A1_at	CENTD1	116984	NM_015230	no	yes
	Ssc.27474.1.S1_at	CFP	5199	NM_002621	no	yes
	Ssc.10499.1.S1_at	CGA	1081	NM_000735	no	yes
	Ssc.90.1.S1_at	CHI3L1	1116	NM_001276	no	yes
	Ssc.23911.1.A1_at	CHMP7	91782	NM_152272	no	yes
	Ssc.29027.1.S1_at	CIDEB	27141	NM_014430	no	yes
	Ssc.16312.1.S1_at	CKAP4	10970	NM_006825	no	yes
	Ssc.274.1.S1_at	CLCN2	1181	NM_004366	no	yes
	Ssc.9102.2.A1_at	CLDN3	1365	NM_001306	no	yes
	Ssc.18464.1.S1_at	CLSTN3	9746	NM_014718	no	yes
	Ssc.4345.1.S2_at	COL4A1	1282	NM_001845	no	yes
	Ssc.8974.1.S1_at	CPT1A	1374	NM_001876	no	yes
	Ssc.18511.1.S1_at	CPT1C	126129	NM_152359	no	yes
	Ssc.21460.1.A1_at	CREG1	8804	NM_003851	no	yes
	Ssc.1501.1.S1_at	CRELD1	78987	NM_015513	no	yes
	Ssc.5966.1.A1_at	CRELD2	79174	NM_024324	no	yes
	Ssc.2841.1.S1_at	CREM	1390	NM_182720	no	yes
	Ssc.9655.1.A1_at	CSDA	8531	NM_003651	no	yes
	Ssc.7176.1.A1_at	CXCR4	7852	NM_003467	no	yes
	Ssc.26846.1.S1_at	CYFIP1	23191	NM_014608	no	yes
	Ssc.8767.1.A1_at	CYP1B1	1545	NM_000104	no	yes
	Ssc.16.1.S1_at	CYP27B1	1594	NM_000785	no	yes
	Ssc.9720.1.A1_at	CYR61	3491	NM_001554	no	yes
	Ssc.15880.1.S1_at	CYSLTR2	57105	NM_020377	no	yes
	Ssc.26557.1.A1_at	D15Wsu75e	27351	NM_015704	no	yes
	Ssc.12059.1.A1_at	DLG5	9231	NM_004747	no	yes
	Ssc.27171.1.S1_at	DLL4	54567	NM_019074	no	yes
	Ssc.2849.1.S1_at	DNAH17	8632	NM_003727	no	yes
	Ssc.8473.1.S1_at	DNAJA1	3301	NM_001539	no	yes
	Ssc.17243.1.S1_at	DNAJA4	55466	NM_018602	no	yes
	Ssc.3502.1.S1_at	DNAJB1	3337	NM_006145	no	yes
	Ssc.22038.1.S1_at	DNAJB11	51726	NM_016306	no	yes
	Ssc.27322.1.S1_at	DNAJC1	64215	NM_022365	no	yes
	Ssc.21408.1.S1_at	DNAJC3	5611	NM_006260	no	yes
	Ssc.16236.1.S1_at	DPP4	1803	NM_001935	no	yes
	Ssc.6058.1.S1_at	DUSP1	1843	NM_004417	no	yes
	Ssc.21382.1.A1_at	DUSP5	1847	NM_004419	no	yes
	Ssc.8865.2.S1_at	DUSP6	1848	NM_022652	no	yes
	Ssc.16166.1.S1_at	ECE1	1889	NM_001397	no	yes
	Ssc.6169.1.S1_at	ECM1	1893	NM_004425	no	yes
	Ssc.4961.1.S1_at	EDF1	8721	NM_003792	no	yes
	Ssc.9364.1.S1_at	EDN1	1906	NM_001955	no	yes
	Ssc.19629.2.S1_s_at	EGR1	1958	NM_001964	no	yes
	Ssc.24035.1.S1_at	EIF2C2	27161	NM_012154	no	yes
	Ssc.26419.1.A1_at	EIF4EBP2	1979	NM_004096	no	yes
	Ssc.11669.1.S1_at	EIF5A	1984	NM_001970	no	yes
	Ssc.25243.1.S1_at	EMILIN2	84034	NM_032048	no	yes
	Ssc.8845.1.S1_at	EMP1	2012	NM_001423	no	yes
	Ssc.24086.1.A1_at	ENAH	55740	NM_001008493	no	yes
	Ssc.8965.1.A1_at	EPAS1	2034	NM_001430	no	yes
	Ssc.4203.1.S1_at	ERBB3	2065	NM_001982	no	yes
	Ssc.888.1.A1_at	ERRFI1	54206	NM_018948	no	yes
	Ssc.26345.1.S1_at	F13A1	2162	NM_000129	no	yes
	Ssc.3898.1.S1_at	FAM38A	9780	NM_014745	no	yes
	Ssc.5127.1.S1_at	FBP1	2203	NM_000507	no	yes
	Ssc.21683.1.S1_at	FBXO7	25793	NM_012179	no	yes
	Ssc.508.1.S1_at	FCER1G	2207	NM_004106	no	yes
	Ssc.16008.1.S1_at	FCN1	2219	NM_002003	no	yes
	Ssc.137.1.S1_at	FCN2	2220	NM_004108	no	yes
	Ssc.20986.1.S1_at	FKBP14	55033	NM_017946	no	yes
	Ssc.5638.1.S1_at	FKBP4	2288	NM_002014	no	yes
	Ssc.8063.1.A1_at	FLJ20273	54502	NM_019027	no	yes
	Ssc.7331.1.S1_at	FLJ22662	79887	NM_024829	no	yes
	Ssc.1555.1.A1_at	FOS	2353	NM_005252	no	yes
	Ssc.5547.1.A1_at	FOSL2	2355	NM_005253	no	yes
	Ssc.24383.1.S1_at	FOXO1A	2308	NM_002015	no	yes
	Ssc.7531.2.S1_at	GALC	2581	NM_000153	no	yes
	Ssc.9245.1.S1_at	GALM	130589	NM_138801	no	yes
	Ssc.27305.1.S1_at	GCS1	7841	NM_006302	no	yes
	Ssc.2093.1.A1_at	GDI1	2664	NM_001493	no	yes
	Ssc.22631.1.S1_at	GFPT1	2673	NM_002056	no	yes
	Ssc.17159.2.S1_a_at	GIMAP1	170575	NM_130759	no	yes
	Ssc.942.1.S1_at	GJA1	2697	NM_000165	no	yes
	Ssc.709.1.S1_at	GLRX	2745	NM_002064	no	yes
	Ssc.9637.1.S2_at	GLUL	2752	NM_002065	no	yes
	Ssc.16701.1.S1_at	GMPPA	29926	NM_013335	no	yes
	Ssc.2387.1.S1_at	GNG10	2790	NM_001017998	no	yes
	Ssc.25247.1.S1_at	GNL2	29889	NM_013285	no	yes
	Ssc.20974.1.A1_at	GNS	2799	NM_002076	no	yes
	Ssc.18367.1.S1_at	GPATCH4	54865	NM_182679	no	yes
	Ssc.5105.2.S1_a_at	GPRC5B	51704	NM_016235	no	yes
	Ssc.6605.1.S1_at	HDLBP	3069	NM_005336	no	yes
	Ssc.2306.1.S1_at	HEBP1	50865	NM_015987	no	yes
	Ssc.3196.1.S1_at	HEXB	3074	NM_000521	no	yes
	Ssc.26292.1.S1_at	HIST1H2AC	8334	NM_003512	no	yes
	Ssc.773.3.S1_at	HIST1H2BD	3017	NM_021063	no	yes
	Ssc.2474.1.S1_at	HIST2H2BE	8349	NM_003528	no	yes
	Ssc.13780.11.S1_x_at	HLA-A	3105	NM_002116	no	yes
	Ssc.16169.1.S1_x_at	HLA-DRB1	3123	NM_002124	no	yes
	Ssc.12069.1.A1_at	HMG2L1	10042	NM_005487	no	yes
	Ssc.30492.1.A1_at	HOXA2	3199	NM_006735	no	yes
	Ssc.6622.1.S1_at	HPCAL1	3241	NM_002149	no	yes
	Ssc.777.1.S1_at	HSD11B1	3290	NM_005525	no	yes
	Ssc.12191.1.A1_at	HSP90AA1	3320	NM_005348	no	yes
	Ssc.308.1.S2_at	HSP90B1	7184	NM_003299	no	yes
	Ssc.114.1.S1_at	HSPA6	3310	NM_002155	no	yes
	Ssc.1231.1.A1_at	HSPH1	10808	NM_006644	no	yes
	Ssc.2087.1.S1_at	HYOU1	10525	NM_006389	no	yes
	Ssc.25996.1.A1_at	IBRDC3	127544	NM_153341	no	yes
	Ssc.26337.1.S1_at	ICAM2	3384	NM_000873	no	yes
	Ssc.5540.1.S1_at	IFI35	3430	NM_005533	no	yes
	Ssc.13009.1.A1_at	IFITM3	10410	NM_021034	no	yes
	Ssc.21987.1.A1_at	IFRD1	3475	NM_001007245	no	yes
	Ssc.15484.1.S1_at	IL10RB	3588	NM_000628	no	yes
	Ssc.7864.1.A1_at	IL1RAP	3556	NM_002182	no	yes
	Ssc.28705.1.S1_at	IMPDH2	3615	NM_000884	no	yes
	Ssc.4626.3.S1_at	IPO4	79711	NM_024658	no	yes
	SscAffx.1.1.S1_at	ISG20	3669	NM_002201	no	yes
	Ssc.16663.1.S1_at	ITGA5	3678	NM_002205	no	yes
	Ssc.16206.1.S1_at	ITGAM	3684	NM_000632	no	yes
	Ssc.44.1.S1_at	ITGB3	3690	NM_000212	no	yes
	Ssc.16182.1.S1_at	ITPR1	3708	NM_002222	no	yes
	Ssc.324.1.S1_a_at	JAK2	3717	NM_004972	no	yes
	Ssc.18645.1.S1_at	JMJD3	23135	XM_043272	no	yes
	Ssc.5409.2.S1_a_at	JMJD6	23210	NM_015167	no	yes
	Ssc.9112.1.S1_at	JUND	3727	NM_005354	no	yes
	Ssc.1712.1.S1_at	JUP	3728	NM_021991	no	yes
	Ssc.31019.1.S1_at	KDELC2	143888	NM_153705	no	yes
	Ssc.11874.1.S1_at	Kua	387521	NM_199129	no	yes
	Ssc.7275.2.A1_at	KYNU	8942	NM_003937	no	yes
	Ssc.15823.1.S1_at	LAMB1	3912	NM_002291	no	yes
	Ssc.7713.1.A1_at	LAP3	51056	NM_015907	no	yes
	Ssc.28330.1.S1_at	LASP1	3927	NM_006148	no	yes
	Ssc.21653.1.S1_at	LENG8	114823	NM_052925	no	yes
	Ssc.6709.1.S1_at	LGMN	5641	NM_001008530	no	yes
	Ssc.2001.1.A1_at	LHX6	26468	NM_014368	no	yes
	Ssc.21663.1.A1_at	LIPG	9388	NM_006033	no	yes
	Ssc.14340.3.S1_at	LITAF	9516	NM_004862	no	yes
	Ssc.24211.2.S1_at	LMAN2L	81562	NM_030805	no	yes
	Ssc.20294.1.S1_at	LOC441108	441108	NM_001013717	no	yes
	Ssc.3219.1.S1_at	LRP1	4035	NM_002332	no	yes
	Ssc.27574.1.S1_at	LTBR	4055	NM_002342	no	yes
	Ssc.863.2.S1_at	LY6E	4061	NM_002346	no	yes
	Ssc.10965.1.A1_at	MAFB	9935	NM_005461	no	yes
	Ssc.14224.1.A1_at	MAFF	23764	NM_152878	no	yes
	Ssc.18038.1.A1_at	MAP3K8	1326	NM_005204	no	yes
	Ssc.6562.1.S1_at	MARCKSL1	65108	NM_023009	no	yes
	Ssc.19357.1.S1_at	MARCO	8685	NM_006770	no	yes
	Ssc.4306.1.A1_at	MESDC1	59274	NM_022566	no	yes
	Ssc.23471.1.A1_at	METTL1	4234	NM_005371	no	yes
	Ssc.18528.2.A1_at	MFSD1	64747	NM_022736	no	yes
	Ssc.18181.2.S1_at	MGC4093	80776	NM_030578	no	yes
	Ssc.7742.1.S1_at	MORF4L1	10933	NM_006791	no	yes
	Ssc.9229.1.S1_at	MRC1	4360	NM_002438	no	yes
	Ssc.3811.1.S1_at	MRPL52	122704	NM_178336	no	yes
	Ssc.11746.1.A1_at	MST150	85027	NM_032947	no	yes
	Ssc.15640.1.S1_at	MT2A	4502	NM_005953	no	yes
	Ssc.9452.1.S1_at	MYH11	4629	NM_022844	no	yes
	Ssc.14459.1.S1_a_at	MYL1	4632	NM_079422	no	yes
	Ssc.31164.1.S1_at	MYO1B	4430	NM_012223	no	yes
	Ssc.1588.1.S1_at	NAGK	55577	NM_017567	no	yes
	Ssc.12159.1.A1_at	NCF1	653361	NM_000265	no	yes
	Ssc.17826.1.S1_at	NCF4	4689	NM_013416	no	yes
	Ssc.16882.1.A1_at	NFIL3	4783	NM_005384	no	yes
	Ssc.26169.2.S1_at	NOTCH1	4851	NM_017617	no	yes
	Ssc.1533.1.S1_at	NPC1	4864	NM_000271	no	yes
	Ssc.16354.1.S1_at	NR1H3	10062	NM_005693	no	yes
	Ssc.761.1.S1_at	NR4A3	8013	NM_006981	no	yes
	Ssc.11156.1.S1_at	NUB1	51667	NM_016118	no	yes
	Ssc.1031.1.S1_at	OAS1	4938	NM_002534	no	yes
	Ssc.18377.3.S1_a_at	P2RX4	5025	NM_002560	no	yes
	Ssc.7258.1.S1_at	P4HA1	5033	NM_000917	no	yes
	Ssc.12081.1.A1_at	P4HA2	8974	NM_004199	no	yes
	Ssc.16984.1.S1_at	P4HA2	8974	NM_001017974	no	yes
	Ssc.26205.1.S1_at	PACS1	55690	NM_018026	no	yes
	Ssc.24652.1.S1_at	PAK1	5058	NM_002576	no	yes
	Ssc.9291.1.A1_at	PALMD	54873	NM_017734	no	yes
	Ssc.23456.1.A1_at	PARP6	56965	NM_020214	no	yes
	Ssc.13226.1.A1_at	PARP9	83666	NM_031458	no	yes
	Ssc.4651.1.S1_at	PDE8A	5151	NM_002605	no	yes
	Ssc.10055.1.A1_at	PDGFRA	5156	NM_006206	no	yes
	Ssc.8970.1.S2_at	PDIA4	9601	NM_004911	no	yes
	Ssc.11170.1.S1_at	PDXK	8566	NM_003681	no	yes
	Ssc.19005.1.A1_at	PDZRN3	23024	NM_015009	no	yes
	Ssc.27786.2.S1_at	PFKFB3	5209	NM_004566	no	yes
	Ssc.16347.1.S1_at	PGD	5226	NM_002631	no	yes
	Ssc.9311.1.A1_at	PHLDA1	22822	NM_007350	no	yes
	Ssc.10983.2.S1_at	PICALM	8301	NM_007166	no	yes
	Ssc.11020.1.S1_at	PIK3R5	23533	NM_014308	no	yes
	Ssc.10351.1.A1_at	PLAUR	5329	NM_001005377	no	yes
	Ssc.15898.1.S1_at	PLK3	1263	NM_004073	no	yes
	Ssc.23519.1.S1_at	PLOD1	5351	NM_000302	no	yes
	Ssc.20414.1.S1_at	PLOD3	8985	NM_001084	no	yes
	Ssc.3681.1.S1_at	PNKD	25953	NM_022572	no	yes
	Ssc.13910.1.S1_at	PNMT	5409	NM_002686	no	yes
	Ssc.25867.1.S1_at	POLR3GL	84265	NM_032305	no	yes
	Ssc.6233.1.S1_at	PPAP2B	8613	NM_177414	no	yes
	Ssc.22053.1.S1_a_at	PRDM2	7799	NM_001007257	no	yes
	Ssc.23789.1.S1_at	PRKAB2	5565	NM_005399	no	yes
	Ssc.11168.1.A1_at	PSMB10	5699	NM_002801	no	yes
	Ssc.4235.1.S1_at	PSMD4	5710	NM_002810	no	yes
	Ssc.26624.1.S1_at	PTER	9317	NM_001001484	no	yes
	Ssc.25850.1.A1_at	PTGES3	10728	NM_006601	no	yes
	Ssc.1986.1.S1_at	PTGS1	5742	NM_080591	no	yes
	Ssc.2140.1.S1_at	PTK2B	2185	NM_173176	no	yes
	Ssc.8808.1.A1_at	PTPLAD2	401494	NM_001010915	no	yes
	Ssc.16540.1.S1_at	PTPN1	5770	NM_002827	no	yes
	Ssc.21766.1.A1_at	RAB32	10981	NM_006834	no	yes
	Ssc.2924.1.A1_at	RAB8A	4218	NM_005370	no	yes
	Ssc.7247.2.A1_at	RAC1	5879	NM_198829	no	yes
	Ssc.12938.1.A1_at	RASAL2	9462	NM_004841	no	yes
	Ssc.16733.1.S1_at	RBM14	10432	NM_006328	no	yes
	Ssc.25512.1.A1_at	REC8	9985	NM_005132	no	yes
	Ssc.23801.1.S1_at	RETN	56729	NM_020415	no	yes
	Ssc.3139.1.A1_at	RGS2	5997	NM_002923	no	yes
	Ssc.10226.1.A2_at	RHOB	388	NM_004040	no	yes
	Ssc.24090.1.S1_at	RNF40	9810	NM_014771	no	yes
	Ssc.2167.1.S1_at	ROGDI	79641	NM_024589	no	yes
	Ssc.23840.2.A1_a_at	RSHL1	81492	NM_030785	no	yes
	Ssc.23516.3.S1_at	SATB1	6304	NM_002971	no	yes
	Ssc.810.1.S1_at	SCARB2	950	NM_005506	no	yes
	Ssc.6765.1.S1_at	SCIN	85477	NM_033128	no	yes
	Ssc.31172.1.S1_at	SDC1	6382	NM_001006946	no	yes
	Ssc.12412.1.A1_at	SDF2L1	23753	NM_022044	no	yes
	Ssc.23553.1.S1_at	SEC61A1	29927	NM_013336	no	yes
	Ssc.11235.1.S1_at	SERPINH1	871	NM_001235	no	yes
	Ssc.4355.1.S1_at	SH2B1	25970	NM_015503	no	yes
	Ssc.26074.1.S1_at	SH3BP2	6452	NM_003023	no	yes
	Ssc.20424.1.S1_at	SIAH2	6478	NM_005067	no	yes
	Ssc.19543.1.S1_at	SIGLEC6	946	NM_198846	no	yes
	Ssc.3503.1.A1_at	SIRPA	140885	NM_080792	no	yes
	Ssc.11086.1.A1_at	SLA	6503	NM_006748	no	yes
	Ssc.8144.1.A1_at	SLAIN1	122060	NM_144595	no	yes
	Ssc.300.1.S1_at	SLC11A1	6556	NM_000578	no	yes
	Ssc.19648.1.S1_at	SLC15A3	51296	NM_016582	no	yes
	Ssc.22104.1.A1_at	SLC23A2	9962	NM_005116	no	yes
	Ssc.5119.1.S1_at	SLC25A28	81894	NM_031212	no	yes
	Ssc.828.1.S1_at	SLC26A6	65010	NM_022911	no	yes
	Ssc.607.1.S1_at	SLC2A14	144195	NM_153449	no	yes
	Ssc.11583.1.A1_at	SLC2A6	11182	NM_017585	no	yes
	Ssc.19143.1.A1_at	SLC39A14	23516	NM_015359	no	yes
	Ssc.24152.1.A1_at	SMAD6	4091	NM_005585	no	yes
	Ssc.25266.1.S1_at	SMC1A	8243	NM_006306	no	yes
	Ssc.3927.2.S1_at	SMPD1	6609	NM_001007593	no	yes
	Ssc.1126.1.A1_at	SMPDL3A	10924	NM_006714	no	yes
	Ssc.19684.1.S2_at	SNAI1	6615	NM_005985	no	yes
	Ssc.22354.1.A1_at	SNFT	55509	NM_018664	no	yes
	Ssc.1024.1.S1_at	SNTB1	6641	NM_021021	no	yes
	Ssc.11006.1.S1_at	SNX10	29887	NM_013322	no	yes
	Ssc.8604.1.A1_at	SNX24	28966	NM_014035	no	yes
	Ssc.8745.1.A1_at	SOAT1	6646	NM_003101	no	yes
	Ssc.26216.2.A1_at	SOCS1	8651	NM_003745	no	yes
	SscAffx.38.1.S1_at	SOCS3	9021	NM_003955	no	yes
	Ssc.19620.1.S1_at	SP6	80320	NM_199262	no	yes
	Ssc.12780.1.S1_at	SQRDL	58472	NM_021199	no	yes
	Ssc.11730.1.S1_at	SR-A1	58506	NM_021228	no	yes
	Ssc.3408.1.A1_at	SSBP3	23648	NM_001009955	no	yes
	Ssc.3409.1.A1_at	STAT3	6774	NM_213662	no	yes
	Ssc.1183.1.S1_at	STEAP1	26872	NM_012449	no	yes
	Ssc.9114.1.S1_at	STEAP4	79689	NM_024636	no	yes
	Ssc.1549.1.A1_at	STIP1	10963	NM_006819	no	yes
	Ssc.4981.1.S1_at	STRN4	29888	NM_013403	no	yes
	Ssc.1332.1.S1_at	SULT2A1	6822	NM_003167	no	yes
	Ssc.4234.1.S1_at	SURF5	6837	NM_181491	no	yes
	Ssc.12130.1.A1_at	SYMPK	8189	NM_004819	no	yes
	Ssc.18075.1.A1_at	TAC1	6863	NM_003182	no	yes
	Ssc.18272.1.A1_at	TCIRG1	10312	NM_006019	no	yes
	Ssc.16234.1.S1_at	TCN1	6947	NM_001062	no	yes
	Ssc.17904.1.A1_at	TEAD4	7004	NM_003213	no	yes
	Ssc.76.3.S1_a_at	TGFB1	7040	NM_000660	no	yes
	Ssc.27593.1.S1_at	TGFB3	7043	NM_003239	no	yes
	Ssc.4253.1.S1_at	TGFBR3	7049	NM_003243	no	yes
	Ssc.924.3.A1_at	THBS1	7057	NM_003246	no	yes
	Ssc.12468.1.A1_at	THRAP3	9967	NM_005119	no	yes
	Ssc.11784.1.S1_at	TIMP1	7076	NM_003254	no	yes
	Ssc.13849.1.S1_at	TINAGL1	64129	NM_022164	no	yes
	Ssc.12781.1.A2_at	TLR4	7099	NM_138554	no	yes
	Ssc.1948.1.S1_at	TMBIM1	64114	NM_022152	no	yes
	Ssc.9693.1.A1_at	TMEM100	55273	NM_018286	no	yes
	Ssc.17364.1.S1_at	TMEM158	25907	NM_015444	no	yes
	Ssc.11439.1.A1_at	TMEM26	219623	NM_178505	no	yes
	Ssc.28739.1.S1_at	TNFAIP2	7127	NM_006291	no	yes
	Ssc.30887.1.S1_at	TNFAIP6	7130	NM_007115	no	yes
	Ssc.1864.1.A1_a_at	TNFRSF12A	51330	NM_016639	no	yes
	Ssc.15242.1.S1_at	TNFRSF1B	7133	NM_001066	no	yes
	Ssc.26879.2.S1_at	TNFSF13	8741	NM_003808	no	yes
	Ssc.1758.1.S1_at	TNIP1	10318	NM_006058	no	yes
	Ssc.20571.2.S1_at	TPM2	7169	NM_003289	no	yes
	Ssc.19297.2.S1_at	TPP1	1200	NM_000391	no	yes
	Ssc.21218.1.S1_at	TRAF7	84231	NM_206835	no	yes
	Ssc.15492.1.S1_at	TRIB1	10221	NM_025195	no	yes
	Ssc.21339.1.S1_at	TRIM21	6737	NM_003141	no	yes
	Ssc.20734.1.S1_at	TRIM26	7726	NM_003449	no	yes
	Ssc.21942.1.S1_at	TSKU	25987	NM_015516	no	yes
	Ssc.4657.1.S1_at	TSPAN13	27075	NM_014399	no	yes
	Ssc.5936.1.A1_a_at	TSPO	706	NM_000714	no	yes
	Ssc.16085.1.A1_at	TYK2	7297	NM_003331	no	yes
	Ssc.507.1.A1_at	TYROBP	7305	NM_003332	no	yes
	Ssc.21582.1.S1_at	UBD	10537	NM_006398	no	yes
	Ssc.10180.1.S1_at	UBE2F	140739	NM_080678	no	yes
	Ssc.4580.1.A1_at	UBTD2	92181	NM_152277	no	yes
	Ssc.3012.1.S1_at	UPP1	7378	NM_181597	no	yes
	Ssc.5663.1.S1_at	VCAN	1462	NM_004385	no	yes
	Ssc.15740.2.S1_a_at	VEGFA	7422	NM_003376	no	yes
	Ssc.14422.2.S1_at	VGLL3	389136	NM_016206	no	yes
	Ssc.26019.1.S1_at	VPS35	55737	NM_018206	no	yes
	Ssc.16640.1.A1_at	VSIG4	11326	NM_007268	no	yes
	Ssc.6139.1.S1_at	WARS	7453	NM_213646	no	yes
	Ssc.9339.2.S1_a_at	WDFY1	57590	NM_020830	no	yes
	Ssc.11101.3.S1_at	ZNF673	55634	NM_017776	no	yes
	Ssc.16678.1.S1_at	ZYX	7791	NM_001010972	no	yes
	Ssc.14258.1.S1_at	APP	351	NM_000484	yes	no
	Ssc.30833.1.S1_at	CCL3L1	6349	NM_021006	yes	no
	Ssc.26328.1.S1_at	CCR5	1234	NM_000579	yes	no
	Ssc.4939.1.A1_at	GZMB	3002	NM_004131	yes	no
	Ssc.13992.1.A1_at	KLF5	688	NM_001730	yes	no
	Ssc.15888.1.S1_at	OLR1	4973	NM_002543	yes	no
	Ssc.29168.1.A1_at	PLA2G4A	5321	NM_024420	yes	no
	Ssc.16228.1.S1_at	PPBP	5473	NM_002704	yes	no
	Ssc.1310.1.S1_at	PTGES	9536	NM_004878	yes	no
	Ssc.9117.1.S1_at	S100A12	6283	NM_005621	yes	no
	Ssc.2381.1.A1_at	S100A9	6280	NM_002965	yes	no
	Ssc.9781.1.S1_at	SERPINE1	5054	NM_000602	yes	no
	Ssc.6811.1.A1_at	BCL2	596	NM_000633	yes	yes
	Ssc.19364.1.S1_at	C2	717	NM_000063	yes	yes
	Ssc.12446.1.A1_at	CASP4	837	NM_001225	yes	yes
	Ssc.657.1.A1_at	CCL2	6347	NM_002982	yes	yes
	Ssc.23797.1.S1_at	CCL4L2	388372	NM_207007	yes	yes
	Ssc.22030.1.S1_at	CCL5	6352	NM_002985	yes	yes
	Ssc.18359.1.S1_at	CCR1	1230	NM_001295	yes	yes
	Ssc.27201.1.S1_a_at	CCRL2	9034	NM_003965	yes	yes
	Ssc.26880.1.A1_s_at	CD40	958	NM_001250	yes	yes
	Ssc.5737.1.S1_at	CDKN1A	1026	NM_078467	yes	yes
	Ssc.10460.1.S1_at	CFB	629	NM_001710	yes	yes
	Ssc.16151.1.S1_at	CSF3	1440	NM_172219	yes	yes
	Ssc.24282.1.S1_at	CXCL1	2919	NM_001511	yes	yes
	Ssc.19692.1.S1_at	CXCL2	2920	NM_002089	yes	yes
	Ssc.719.1.S1_a_at	CXCL6	6372	NM_002993	yes	yes
	Ssc.26146.1.S1_at	CXCL9	4283	NM_002416	yes	yes
	Ssc.22102.1.A1_at	DPP3	10072	NM_005700	yes	yes
	Ssc.26287.1.S1_at	FUT4	2526	NM_002033	yes	yes
	Ssc.9380.1.S1_at	GADD45B	4616	NM_015675	yes	yes
	Ssc.883.1.S1_a_at	GBP2	2634	NM_004120	yes	yes
	Ssc.27183.1.S1_at	GNA15	2769	NM_002068	yes	yes
	Ssc.115.1.S1_s_at	HMOX1	3162	NM_002133	yes	yes
	Ssc.5145.1.S1_at	HSPA1A	3303	NM_005345	yes	yes
	Ssc.11187.1.S1_at	ICAM1	3383	NM_000201	yes	yes
	Ssc.5182.1.A1_at	IER3	8870	NM_003897	yes	yes
	Ssc.4093.1.A1_at	IFNG	3458	NM_000619	yes	yes
	Ssc.148.1.S1_at	IL10	3586	NM_000572	yes	yes
	Ssc.8833.1.S1_at	IL15	3600	NM_000585	yes	yes
	Ssc.113.1.S1_at	IL1A	3552	NM_000575	yes	yes
	Ssc.17573.1.S1_at	IL1B	3553	NM_000576	yes	yes
	Ssc.16250.1.S2_at	IL1RN	3557	NM_173841	yes	yes
	Ssc.62.2.S1_a_at	IL6	3569	NM_000600	yes	yes
	Ssc.658.1.S1_at	IL8	3576	NM_000584	yes	yes
	Ssc.19494.1.S1_at	IRF1	3659	NM_002198	yes	yes
	Ssc.21162.1.S1_s_at	IRF7	3665	NM_001572	yes	yes
	Ssc.9075.1.A1_at	JUN	3725	NM_002228	yes	yes
	Ssc.10881.1.S1_at	JUNB	3726	NM_002229	yes	yes
	Ssc.17815.1.S1_at	LGALS3	3958	NM_002306	yes	yes
	Ssc.13769.1.S1_at	LTF	4057	NM_002343	yes	yes
	Ssc.670.1.S1_at	LYZ	4069	NM_000239	yes	yes
	Ssc.16790.1.S1_at	MMP9	4318	NM_004994	yes	yes
	Ssc.9372.1.A1_at	NFKBIZ	64332	NM_001005474	yes	yes
	Ssc.12758.1.A1_at	PSMB9	5698	NM_002800	yes	yes
	Ssc.7314.1.A1_at	PTGS2	5743	NM_000963	yes	yes
	Ssc.8162.1.S1_at	PTX3	5806	NM_002852	yes	yes
	Ssc.18948.1.S1_at	SAA1	6288	NM_000331	yes	yes
	Ssc.290.1.S1_at	SELP	6403	NM_003005	yes	yes
	Ssc.8447.1.A1_at	SLC1A3	6507	NM_004172	yes	yes
	Ssc.3706.1.S2_at	SOD2	6648	NM_000636	yes	yes
	Ssc.6025.1.S1_at	STAT1	6772	NM_007315	yes	yes
	Ssc.16351.1.S2_at	STAT5A	6776	NM_003152	yes	yes
	Ssc.27863.1.S1_at	TAP1	6890	NM_000593	yes	yes
	Ssc.27433.1.S1_at	TGM1	7051	NM_000359	yes	yes
	Ssc.5239.1.S1_at	TGM2	7052	NM_004613	yes	yes
	Ssc.11257.1.S1_at	TIMP2	7077	NM_003255	yes	yes
	Ssc.17337.1.S1_at	TLR2	7097	NM_003264	yes	yes
	Ssc.16209.1.S1_at	TNC	3371	NM_002160	yes	yes
	Ssc.100.1.S1_at	TNF	7124	NM_000594	yes	yes
